# Supplementary material for: RIP-MD: a tool to study residue interaction networks in protein molecular dynamics
Source: PeerJ. 2018 Dec 7;6:e5998. doi: 10.7717/peerj.5998 (PMC6287582; doi:10.7717/peerj.5998)
Supplement: Supplemental Information 3 [file peerj-06-5998-s003.zip]

Archive with 17 entries (13 files):
- supp_script_ripmd/
- supp_script_ripmd/README.md
- supp_script_ripmd/GJC/
- supp_script_ripmd/GJC/README
- supp_script_ripmd/GJC/consensus_as_list
- supp_script_ripmd/GJC/count_interactions_type_chain.py
- supp_script_ripmd/pearson/
- supp_script_ripmd/pearson/README
- supp_script_ripmd/pearson/correlation_tab.py
- supp_script_ripmd/pearson/hb_hb
- supp_script_ripmd/pearson/nodes
- supp_script_ripmd/script_B/
- supp_script_ripmd/script_B/COM.tcl
- supp_script_ripmd/script_B/COM_bsheet.tcl
- supp_script_ripmd/script_B/README
- supp_script_ripmd/script_B/bigdcd.tcl
- supp_script_ripmd/script_B/fit_bigdcd.tcl
