# Supplementary material for: RIP-MD: a tool to study residue interaction networks in protein molecular dynamics
Source: PeerJ. 2018 Dec 7;6:e5998. doi: 10.7717/peerj.5998 (PMC6287582; doi:10.7717/peerj.5998)
Supplement: Supplemental Information 3 [file peerj-06-5998-s003.zip › supp_script_ripmd/README.md]

# supp_script_ripmd
Supplementary scripts used to make some figures for the RIP-MD paper
