# Supplementary material for: RIP-MD: a tool to study residue interaction networks in protein molecular dynamics
Source: PeerJ. 2018 Dec 7;6:e5998. doi: 10.7717/peerj.5998 (PMC6287582; doi:10.7717/peerj.5998)
Supplement: Supplemental Information 3 [file peerj-06-5998-s003.zip › supp_script_ripmd/GJC/README]

simple script that count the number of interactions between differents chains of the GJC. 
It take as input the "consensus_as_list" file (given as result of RIP-MD analysis; located in Graph folder) and then, for each subunit look for interactions between these subunits and report it

To run this script, execute the following command in a terminal (note that you need to have the consensus_as_list in the same folder than the script)

python count_interactions_type_chain.py
