# Supplementary material for: RIP-MD: a tool to study residue interaction networks in protein molecular dynamics
Source: PeerJ. 2018 Dec 7;6:e5998. doi: 10.7717/peerj.5998 (PMC6287582; doi:10.7717/peerj.5998)
Supplement: Supplemental Information 3 [file peerj-06-5998-s003.zip › supp_script_ripmd/GJC/consensus_as_list]

CYS:P10:174 ASN:P10:176 {'distance': '6.464', 'interaction': 'Alpha Carbon Distance', 'name': 'CYS:P10:174-(Ca)-ASN:P10:176'}
CYS:P10:174 ALA:P10:171 {'distance': '5.273', 'interaction': 'Alpha Carbon Distance', 'name': 'ALA:P10:171-(Ca)-CYS:P10:174'}
CYS:P10:174 ALA:P10:171 {'distance': '1.928', 'interaction': 'Hydrogen Bond', 'angle': '154.005', 'name': 'CYS:P10:174:HN-(HB)-ALA:P10:171:O'}
CYS:P10:174 ASN:P10:170 {'distance': '6.837', 'interaction': 'Alpha Carbon Distance', 'name': 'ASN:P10:170-(Ca)-CYS:P10:174'}
CYS:P10:174 TRP:P10:172 {'distance': '5.388', 'interaction': 'Alpha Carbon Distance', 'name': 'TRP:P10:172-(Ca)-CYS:P10:174'}
CYS:P10:174 CYS:P10:60 {'distance': '5.027', 'interaction': 'Alpha Carbon Distance', 'name': 'CYS:P10:60-(Ca)-CYS:P10:174'}
CYS:P10:174 CYS:P10:169 {'distance': '7.624', 'interaction': 'Alpha Carbon Distance', 'name': 'CYS:P10:169-(Ca)-CYS:P10:174'}
CYS:P10:174 PRO:P10:173 {'distance': '3.838', 'interaction': 'Alpha Carbon Distance', 'name': 'PRO:P10:173-(Ca)-CYS:P10:174'}
CYS:P10:174 THR:P10:177 {'distance': '7.759', 'interaction': 'Alpha Carbon Distance', 'name': 'CYS:P10:174-(Ca)-THR:P10:177'}
CYS:P10:174 GLN:P10:57 {'distance': '6.897', 'interaction': 'Alpha Carbon Distance', 'name': 'GLN:P10:57-(Ca)-CYS:P10:174'}
CYS:P10:174 VAL:P10:178 {'distance': '6.841', 'interaction': 'Alpha Carbon Distance', 'name': 'CYS:P10:174-(Ca)-VAL:P10:178'}
CYS:P10:174 PRO:P2:175 {'distance': '6.62', 'interaction': 'Alpha Carbon Distance', 'name': 'PRO:P2:175-(Ca)-CYS:P10:174'}
CYS:P10:174 THR:P10:55 {'distance': '7.441', 'interaction': 'Alpha Carbon Distance', 'name': 'THR:P10:55-(Ca)-CYS:P10:174'}
CYS:P10:174 PRO:P10:175 {'distance': '3.837', 'interaction': 'Alpha Carbon Distance', 'name': 'CYS:P10:174-(Ca)-PRO:P10:175'}
ASP:P1:179 VAL:P1:178 {'distance': '3.852', 'interaction': 'Alpha Carbon Distance', 'name': 'VAL:P1:178-(Ca)-ASP:P1:179'}
ASP:P1:179 THR:P1:177 {'distance': '6.624', 'interaction': 'Alpha Carbon Distance', 'name': 'THR:P1:177-(Ca)-ASP:P1:179'}
ASP:P1:179 ASN:P1:54 {'distance': '5.429', 'interaction': 'Alpha Carbon Distance', 'name': 'ASN:P1:54-(Ca)-ASP:P1:179'}
ASP:P1:179 ASN:P1:54 {'distance': '1.768', 'interaction': 'Hydrogen Bond', 'angle': '171.629', 'name': 'ASN:P1:54:HN-(HB)-ASP:P1:179:O'}
ASP:P1:179 VAL:P1:167 {'distance': '6.131', 'interaction': 'Alpha Carbon Distance', 'name': 'VAL:P1:167-(Ca)-ASP:P1:179'}
ASP:P1:179 LEU:P1:166 {'distance': '7.025', 'interaction': 'Alpha Carbon Distance', 'name': 'LEU:P1:166-(Ca)-ASP:P1:179'}
ASP:P1:179 CYS:P1:169 {'distance': '6.217', 'interaction': 'Alpha Carbon Distance', 'name': 'CYS:P1:169-(Ca)-ASP:P1:179'}
ASP:P1:179 CYS:P1:53 {'distance': '5.902', 'interaction': 'Alpha Carbon Distance', 'name': 'CYS:P1:53-(Ca)-ASP:P1:179'}
ASP:P1:179 LYS:P1:168 {'distance': '4.727', 'interaction': 'Alpha Carbon Distance', 'name': 'LYS:P1:168-(Ca)-ASP:P1:179'}
ASP:P1:179 LYS:P1:168 {'distance': '2.573', 'interaction': 'Hydrogen Bond', 'angle': '133.089', 'name': 'LYS:P1:168:HZ3-(HB)-ASP:P1:179:OD1'}
ASP:P1:179 LYS:P1:168 {'distance': '1.74', 'interaction': 'Hydrogen Bond', 'angle': '149.856', 'name': 'LYS:P1:168:HZ3-(HB)-ASP:P1:179:OD2'}
ASP:P1:179 LYS:P1:168 {'distance': '3.37', 'interaction': 'Salt Bridge', 'name': 'ASP:P1:179:OD1-(salt)-LYS:P1:168:NZ'}
ASP:P1:179 LYS:P1:168 {'distance': '2.69', 'interaction': 'Salt Bridge', 'name': 'ASP:P1:179:OD2-(salt)-LYS:P1:168:NZ'}
ASP:P1:179 CYS:P1:180 {'distance': '3.795', 'interaction': 'Alpha Carbon Distance', 'name': 'ASP:P1:179-(Ca)-CYS:P1:180'}
ASP:P1:179 PHE:P1:181 {'distance': '6.764', 'interaction': 'Alpha Carbon Distance', 'name': 'ASP:P1:179-(Ca)-PHE:P1:181'}
ASN:P3:170 THR:P3:177 {'distance': '5.462', 'interaction': 'Alpha Carbon Distance', 'name': 'ASN:P3:170-(Ca)-THR:P3:177'}
ASN:P3:170 THR:P3:177 {'distance': '2.071', 'interaction': 'Hydrogen Bond', 'angle': '174.462', 'name': 'ASN:P3:170:HD21-(HB)-THR:P3:177:OG1'}
ASN:P3:170 TRP:P3:172 {'distance': '7.29', 'interaction': 'Alpha Carbon Distance', 'name': 'ASN:P3:170-(Ca)-TRP:P3:172'}
ASN:P3:170 LYS:P3:168 {'distance': '6.581', 'interaction': 'Alpha Carbon Distance', 'name': 'LYS:P3:168-(Ca)-ASN:P3:170'}
ASN:P3:170 CYS:P3:174 {'distance': '6.002', 'interaction': 'Alpha Carbon Distance', 'name': 'ASN:P3:170-(Ca)-CYS:P3:174'}
ASN:P3:170 CYS:P3:169 {'distance': '3.786', 'interaction': 'Alpha Carbon Distance', 'name': 'CYS:P3:169-(Ca)-ASN:P3:170'}
ASN:P3:170 CYS:P3:64 {'distance': '7.559', 'interaction': 'Alpha Carbon Distance', 'name': 'CYS:P3:64-(Ca)-ASN:P3:170'}
ASN:P3:170 ASN:P3:176 {'distance': '6.693', 'interaction': 'Alpha Carbon Distance', 'name': 'ASN:P3:170-(Ca)-ASN:P3:176'}
ASN:P3:170 ALA:P3:171 {'distance': '3.834', 'interaction': 'Alpha Carbon Distance', 'name': 'ASN:P3:170-(Ca)-ALA:P3:171'}
ASN:P3:170 VAL:P3:178 {'distance': '6.455', 'interaction': 'Alpha Carbon Distance', 'name': 'ASN:P3:170-(Ca)-VAL:P3:178'}
ASN:P3:170 PRO:P3:175 {'distance': '7.562', 'interaction': 'Alpha Carbon Distance', 'name': 'ASN:P3:170-(Ca)-PRO:P3:175'}
VAL:P3:37 GLU:P3:42 {'distance': '7.567', 'interaction': 'Alpha Carbon Distance', 'name': 'VAL:P3:37-(Ca)-GLU:P3:42'}
VAL:P3:37 VAL:P3:38 {'distance': '3.897', 'interaction': 'Alpha Carbon Distance', 'name': 'VAL:P3:37-(Ca)-VAL:P3:38'}
VAL:P3:37 LEU:P3:36 {'distance': '3.826', 'interaction': 'Alpha Carbon Distance', 'name': 'LEU:P3:36-(Ca)-VAL:P3:37'}
VAL:P3:37 ILE:P3:33 {'distance': '6.28', 'interaction': 'Alpha Carbon Distance', 'name': 'ILE:P3:33-(Ca)-VAL:P3:37'}
VAL:P3:37 ILE:P3:33 {'distance': '1.946', 'interaction': 'Hydrogen Bond', 'angle': '177.643', 'name': 'VAL:P3:37:HN-(HB)-ILE:P3:33:O'}
VAL:P3:37 ILE:P3:35 {'distance': '5.545', 'interaction': 'Alpha Carbon Distance', 'name': 'ILE:P3:35-(Ca)-VAL:P3:37'}
VAL:P3:37 ALA:P3:40 {'distance': '6.408', 'interaction': 'Alpha Carbon Distance', 'name': 'VAL:P3:37-(Ca)-ALA:P3:40'}
VAL:P3:37 LYS:P3:41 {'distance': '5.493', 'interaction': 'Alpha Carbon Distance', 'name': 'VAL:P3:37-(Ca)-LYS:P3:41'}
VAL:P3:37 ALA:P3:39 {'distance': '5.988', 'interaction': 'Alpha Carbon Distance', 'name': 'VAL:P3:37-(Ca)-ALA:P3:39'}
VAL:P3:37 MET:P3:34 {'distance': '5.53', 'interaction': 'Alpha Carbon Distance', 'name': 'MET:P3:34-(Ca)-VAL:P3:37'}
VAL:P3:38 GLU:P3:42 {'distance': '6.737', 'interaction': 'Alpha Carbon Distance', 'name': 'VAL:P3:38-(Ca)-GLU:P3:42'}
VAL:P3:38 LEU:P3:36 {'distance': '5.823', 'interaction': 'Alpha Carbon Distance', 'name': 'LEU:P3:36-(Ca)-VAL:P3:38'}
VAL:P3:38 ILE:P3:35 {'distance': '5.067', 'interaction': 'Alpha Carbon Distance', 'name': 'ILE:P3:35-(Ca)-VAL:P3:38'}
VAL:P3:38 ALA:P3:40 {'distance': '6.541', 'interaction': 'Alpha Carbon Distance', 'name': 'VAL:P3:38-(Ca)-ALA:P3:40'}
VAL:P3:38 LYS:P3:41 {'distance': '6.684', 'interaction': 'Alpha Carbon Distance', 'name': 'VAL:P3:38-(Ca)-LYS:P3:41'}
VAL:P3:38 ALA:P3:39 {'distance': '3.81', 'interaction': 'Alpha Carbon Distance', 'name': 'VAL:P3:38-(Ca)-ALA:P3:39'}
VAL:P3:38 MET:P3:34 {'distance': '6.286', 'interaction': 'Alpha Carbon Distance', 'name': 'MET:P3:34-(Ca)-VAL:P3:38'}
VAL:P3:38 MET:P3:34 {'distance': '1.95', 'interaction': 'Hydrogen Bond', 'angle': '164.985', 'name': 'VAL:P3:38:HN-(HB)-MET:P3:34:O'}
SER:P3:162 TYR:P3:158 {'distance': '7.943', 'interaction': 'Alpha Carbon Distance', 'name': 'TYR:P3:158-(Ca)-SER:P3:162'}
SER:P3:162 GLN:P3:164 {'distance': '6.889', 'interaction': 'Alpha Carbon Distance', 'name': 'SER:P3:162-(Ca)-GLN:P3:164'}
SER:P3:162 PHE:P3:161 {'distance': '3.925', 'interaction': 'Alpha Carbon Distance', 'name': 'PHE:P3:161-(Ca)-SER:P3:162'}
SER:P3:162 GLY:P3:160 {'distance': '5.879', 'interaction': 'Alpha Carbon Distance', 'name': 'GLY:P3:160-(Ca)-SER:P3:162'}
SER:P3:162 MET:P3:163 {'distance': '3.813', 'interaction': 'Alpha Carbon Distance', 'name': 'SER:P3:162-(Ca)-MET:P3:163'}
HSD:P5:94 ARG:P5:98 {'distance': '5.763', 'interaction': 'Alpha Carbon Distance', 'name': 'HSD:P5:94-(Ca)-ARG:P5:98'}
HSD:P5:94 ARG:P5:98 {'distance': '1.771', 'interaction': 'Hydrogen Bond', 'angle': '157.847', 'name': 'ARG:P5:98:HN-(HB)-HSD:P5:94:O'}
HSD:P5:94 ARG:P5:98 {'distance': '2.835', 'interaction': 'Hydrogen Bond', 'angle': '123.605', 'name': 'ARG:P5:98:HE-(HB)-HSD:P5:94:NE2'}
HSD:P5:94 ARG:P5:98 {'distance': '1.795', 'interaction': 'Hydrogen Bond', 'angle': '166.699', 'name': 'ARG:P5:98:HH22-(HB)-HSD:P5:94:NE2'}
HSD:P5:94 LEU:P5:90 {'distance': '6.269', 'interaction': 'Alpha Carbon Distance', 'name': 'LEU:P5:90-(Ca)-HSD:P5:94'}
HSD:P5:94 LEU:P5:90 {'distance': '2.319', 'interaction': 'Hydrogen Bond', 'angle': '154.902', 'name': 'HSD:P5:94:HN-(HB)-LEU:P5:90:O'}
HSD:P5:94 THR:P5:135 {'distance': '2.103', 'interaction': 'Hydrogen Bond', 'angle': '151.229', 'name': 'HSD:P5:94:HD1-(HB)-THR:P5:135:OG1'}
HSD:P5:94 ALA:P5:96 {'distance': '5.354', 'interaction': 'Alpha Carbon Distance', 'name': 'HSD:P5:94-(Ca)-ALA:P5:96'}
HSD:P5:94 LEU:P5:132 {'distance': '7.433', 'interaction': 'Alpha Carbon Distance', 'name': 'HSD:P5:94-(Ca)-LEU:P5:132'}
HSD:P5:94 VAL:P5:95 {'distance': '3.838', 'interaction': 'Alpha Carbon Distance', 'name': 'HSD:P5:94-(Ca)-VAL:P5:95'}
HSD:P5:94 ALA:P5:92 {'distance': '5.516', 'interaction': 'Alpha Carbon Distance', 'name': 'ALA:P5:92-(Ca)-HSD:P5:94'}
HSD:P5:94 MET:P5:93 {'distance': '3.921', 'interaction': 'Alpha Carbon Distance', 'name': 'MET:P5:93-(Ca)-HSD:P5:94'}
HSD:P5:94 VAL:P5:91 {'distance': '5.107', 'interaction': 'Alpha Carbon Distance', 'name': 'VAL:P5:91-(Ca)-HSD:P5:94'}
HSD:P5:94 TYR:P5:97 {'distance': '4.981', 'interaction': 'Alpha Carbon Distance', 'name': 'HSD:P5:94-(Ca)-TYR:P5:97'}
HSD:P5:94 ILE:P4:23 {'distance': '6.046', 'interaction': 'Alpha Carbon Distance', 'name': 'ILE:P4:23-(Ca)-HSD:P5:94'}
SER:P2:219 SER:P2:222 {'distance': '6.568', 'interaction': 'Alpha Carbon Distance', 'name': 'SER:P2:219-(Ca)-SER:P2:222'}
SER:P2:219 GLY:P2:220 {'distance': '3.8', 'interaction': 'Alpha Carbon Distance', 'name': 'SER:P2:219-(Ca)-GLY:P2:220'}
SER:P2:219 TYR:P2:217 {'distance': '6.594', 'interaction': 'Alpha Carbon Distance', 'name': 'TYR:P2:217-(Ca)-SER:P2:219'}
SER:P2:219 GLY:P2:130 {'distance': '7.438', 'interaction': 'Alpha Carbon Distance', 'name': 'GLY:P2:130-(Ca)-SER:P2:219'}
SER:P2:219 CYS:P2:218 {'distance': '3.742', 'interaction': 'Alpha Carbon Distance', 'name': 'CYS:P2:218-(Ca)-SER:P2:219'}
SER:P2:219 LYS:P2:221 {'distance': '5.562', 'interaction': 'Alpha Carbon Distance', 'name': 'SER:P2:219-(Ca)-LYS:P2:221'}
SER:P2:219 LYS:P2:221 {'distance': '1.724', 'interaction': 'Hydrogen Bond', 'angle': '166.295', 'name': 'SER:P2:219:HG1-(HB)-LYS:P2:221:O'}
SER:P2:219 LYS:P2:221 {'distance': '2.768', 'interaction': 'Hydrogen Bond', 'angle': '123.565', 'name': 'LYS:P2:221:HN-(HB)-SER:P2:219:OG'}
THR:P12:177 ASN:P12:170 {'distance': '4.445', 'interaction': 'Alpha Carbon Distance', 'name': 'ASN:P12:170-(Ca)-THR:P12:177'}
THR:P12:177 ASN:P12:170 {'distance': '2.813', 'interaction': 'Hydrogen Bond', 'angle': '161.785', 'name': 'ASN:P12:170:HD22-(HB)-THR:P12:177:OG1'}
THR:P12:177 VAL:P12:178 {'distance': '3.847', 'interaction': 'Alpha Carbon Distance', 'name': 'THR:P12:177-(Ca)-VAL:P12:178'}
THR:P12:177 ASN:P12:176 {'distance': '3.932', 'interaction': 'Alpha Carbon Distance', 'name': 'ASN:P12:176-(Ca)-THR:P12:177'}
THR:P12:177 ALA:P12:171 {'distance': '7.321', 'interaction': 'Alpha Carbon Distance', 'name': 'ALA:P12:171-(Ca)-THR:P12:177'}
THR:P12:177 ASP:P12:179 {'distance': '7.154', 'interaction': 'Alpha Carbon Distance', 'name': 'THR:P12:177-(Ca)-ASP:P12:179'}
THR:P12:177 LYS:P12:168 {'distance': '7.499', 'interaction': 'Alpha Carbon Distance', 'name': 'LYS:P12:168-(Ca)-THR:P12:177'}
THR:P12:177 CYS:P12:169 {'distance': '5.836', 'interaction': 'Alpha Carbon Distance', 'name': 'CYS:P12:169-(Ca)-THR:P12:177'}
THR:P12:177 CYS:P12:174 {'distance': '6.53', 'interaction': 'Alpha Carbon Distance', 'name': 'CYS:P12:174-(Ca)-THR:P12:177'}
THR:P12:177 PRO:P12:175 {'distance': '6.261', 'interaction': 'Alpha Carbon Distance', 'name': 'PRO:P12:175-(Ca)-THR:P12:177'}
GLU:P6:110 LYS:P5:125 {'distance': '1.843', 'interaction': 'Hydrogen Bond', 'angle': '148.943', 'name': 'LYS:P5:125:HZ2-(HB)-GLU:P6:110:OE2'}
GLU:P6:110 LYS:P5:125 {'distance': '2.435', 'interaction': 'Hydrogen Bond', 'angle': '127.369', 'name': 'LYS:P5:125:HZ3-(HB)-GLU:P6:110:OE1'}
GLU:P6:110 LYS:P5:125 {'distance': '3.176', 'interaction': 'Salt Bridge', 'name': 'GLU:P6:110:OE1-(salt)-LYS:P5:125:NZ'}
GLU:P6:110 LYS:P5:125 {'distance': '2.785', 'interaction': 'Salt Bridge', 'name': 'GLU:P6:110:OE2-(salt)-LYS:P5:125:NZ'}
GLU:P6:110 ILE:P6:111 {'distance': '3.816', 'interaction': 'Alpha Carbon Distance', 'name': 'GLU:P6:110-(Ca)-ILE:P6:111'}
GLU:P6:110 GLY:P6:109 {'distance': '3.939', 'interaction': 'Alpha Carbon Distance', 'name': 'GLY:P6:109-(Ca)-GLU:P6:110'}
VAL:P3:153 MET:P3:151 {'distance': '5.826', 'interaction': 'Alpha Carbon Distance', 'name': 'MET:P3:151-(Ca)-VAL:P3:153'}
VAL:P3:153 ALA:P3:149 {'distance': '6.2', 'interaction': 'Alpha Carbon Distance', 'name': 'ALA:P3:149-(Ca)-VAL:P3:153'}
VAL:P3:153 ALA:P3:149 {'distance': '2.233', 'interaction': 'Hydrogen Bond', 'angle': '138.112', 'name': 'VAL:P3:153:HN-(HB)-ALA:P3:149:O'}
VAL:P3:153 TYR:P3:152 {'distance': '3.938', 'interaction': 'Alpha Carbon Distance', 'name': 'TYR:P3:152-(Ca)-VAL:P3:153'}
VAL:P3:153 TYR:P3:155 {'distance': '5.288', 'interaction': 'Alpha Carbon Distance', 'name': 'VAL:P3:153-(Ca)-TYR:P3:155'}
VAL:P3:153 MET:P3:157 {'distance': '6.173', 'interaction': 'Alpha Carbon Distance', 'name': 'VAL:P3:153-(Ca)-MET:P3:157'}
VAL:P3:153 MET:P3:157 {'distance': '2.001', 'interaction': 'Hydrogen Bond', 'angle': '164.703', 'name': 'MET:P3:157:HN-(HB)-VAL:P3:153:O'}
VAL:P3:153 VAL:P3:156 {'distance': '5.184', 'interaction': 'Alpha Carbon Distance', 'name': 'VAL:P3:153-(Ca)-VAL:P3:156'}
VAL:P3:153 VAL:P3:156 {'distance': '2.481', 'interaction': 'Hydrogen Bond', 'angle': '122.655', 'name': 'VAL:P3:156:HN-(HB)-VAL:P3:153:O'}
VAL:P3:153 PHE:P3:150 {'distance': '5.431', 'interaction': 'Alpha Carbon Distance', 'name': 'PHE:P3:150-(Ca)-VAL:P3:153'}
VAL:P3:153 PHE:P3:154 {'distance': '3.872', 'interaction': 'Alpha Carbon Distance', 'name': 'VAL:P3:153-(Ca)-PHE:P3:154'}
GLU:P6:119 GLU:P6:120 {'distance': '3.892', 'interaction': 'Alpha Carbon Distance', 'name': 'GLU:P6:119-(Ca)-GLU:P6:120'}
GLU:P6:119 ILE:P6:121 {'distance': '6.574', 'interaction': 'Alpha Carbon Distance', 'name': 'GLU:P6:119-(Ca)-ILE:P6:121'}
GLU:P6:119 ILE:P6:118 {'distance': '3.846', 'interaction': 'Alpha Carbon Distance', 'name': 'ILE:P6:118-(Ca)-GLU:P6:119'}
GLU:P6:119 ASP:P6:117 {'distance': '5.825', 'interaction': 'Alpha Carbon Distance', 'name': 'ASP:P6:117-(Ca)-GLU:P6:119'}
VAL:P3:156 TYR:P3:152 {'distance': '6.872', 'interaction': 'Alpha Carbon Distance', 'name': 'TYR:P3:152-(Ca)-VAL:P3:156'}
VAL:P3:156 TYR:P3:152 {'distance': '2.497', 'interaction': 'Hydrogen Bond', 'angle': '141.855', 'name': 'VAL:P3:156:HN-(HB)-TYR:P3:152:O'}
VAL:P3:156 GLY:P3:160 {'distance': '6.709', 'interaction': 'Alpha Carbon Distance', 'name': 'VAL:P3:156-(Ca)-GLY:P3:160'}
VAL:P3:156 TYR:P3:155 {'distance': '3.798', 'interaction': 'Alpha Carbon Distance', 'name': 'TYR:P3:155-(Ca)-VAL:P3:156'}
VAL:P3:156 MET:P3:157 {'distance': '3.755', 'interaction': 'Alpha Carbon Distance', 'name': 'VAL:P3:156-(Ca)-MET:P3:157'}
VAL:P3:156 TYR:P3:158 {'distance': '5.888', 'interaction': 'Alpha Carbon Distance', 'name': 'VAL:P3:156-(Ca)-TYR:P3:158'}
VAL:P3:156 PHE:P3:154 {'distance': '5.553', 'interaction': 'Alpha Carbon Distance', 'name': 'PHE:P3:154-(Ca)-VAL:P3:156'}
VAL:P3:156 ASP:P3:159 {'distance': '5.42', 'interaction': 'Alpha Carbon Distance', 'name': 'VAL:P3:156-(Ca)-ASP:P3:159'}
VAL:P3:156 ASP:P3:159 {'distance': '2.998', 'interaction': 'Hydrogen Bond', 'angle': '168.616', 'name': 'ASP:P3:159:HN-(HB)-VAL:P3:156:O'}
PHE:P2:106 GLU:P2:110 {'distance': '6.704', 'interaction': 'Alpha Carbon Distance', 'name': 'PHE:P2:106-(Ca)-GLU:P2:110'}
PHE:P2:106 ILE:P2:107 {'distance': '3.832', 'interaction': 'Alpha Carbon Distance', 'name': 'PHE:P2:106-(Ca)-ILE:P2:107'}
PHE:P2:106 GLU:P2:101 {'distance': '7.3', 'interaction': 'Alpha Carbon Distance', 'name': 'GLU:P2:101-(Ca)-PHE:P2:106'}
PHE:P2:106 GLU:P2:101 {'distance': '2.987', 'interaction': 'Hydrogen Bond', 'angle': '140.722', 'name': 'PHE:P2:106:HN-(HB)-GLU:P2:101:O'}
PHE:P2:106 GLY:P2:109 {'distance': '5.463', 'interaction': 'Alpha Carbon Distance', 'name': 'PHE:P2:106-(Ca)-GLY:P2:109'}
PHE:P2:106 ARG:P2:104 {'distance': '6.333', 'interaction': 'Alpha Carbon Distance', 'name': 'ARG:P2:104-(Ca)-PHE:P2:106'}
PHE:P2:106 LYS:P2:122 {'distance': '7.421', 'interaction': 'Alpha Carbon Distance', 'name': 'PHE:P2:106-(Ca)-LYS:P2:122'}
PHE:P2:106 ILE:P2:121 {'distance': '6.995', 'interaction': 'Alpha Carbon Distance', 'name': 'PHE:P2:106-(Ca)-ILE:P2:121'}
LEU:P10:10 VAL:P10:13 {'distance': '6.002', 'interaction': 'Alpha Carbon Distance', 'name': 'LEU:P10:10-(Ca)-VAL:P10:13'}
LEU:P10:10 SER:P10:85 {'distance': '5.434', 'interaction': 'Alpha Carbon Distance', 'name': 'LEU:P10:10-(Ca)-SER:P10:85'}
LEU:P10:10 THR:P10:8 {'distance': '5.562', 'interaction': 'Alpha Carbon Distance', 'name': 'THR:P10:8-(Ca)-LEU:P10:10'}
LEU:P10:10 GLN:P10:7 {'distance': '5.133', 'interaction': 'Alpha Carbon Distance', 'name': 'GLN:P10:7-(Ca)-LEU:P10:10'}
LEU:P10:10 ILE:P10:9 {'distance': '3.851', 'interaction': 'Alpha Carbon Distance', 'name': 'ILE:P10:9-(Ca)-LEU:P10:10'}
LEU:P10:10 ALA:P10:88 {'distance': '7.116', 'interaction': 'Alpha Carbon Distance', 'name': 'LEU:P10:10-(Ca)-ALA:P10:88'}
LEU:P10:10 LEU:P10:89 {'distance': '6.47', 'interaction': 'Alpha Carbon Distance', 'name': 'LEU:P10:10-(Ca)-LEU:P10:89'}
LEU:P10:10 THR:P10:86 {'distance': '6.918', 'interaction': 'Alpha Carbon Distance', 'name': 'LEU:P10:10-(Ca)-THR:P10:86'}
LEU:P10:10 GLY:P10:12 {'distance': '5.263', 'interaction': 'Alpha Carbon Distance', 'name': 'LEU:P10:10-(Ca)-GLY:P10:12'}
LEU:P10:10 LEU:P10:6 {'distance': '6.546', 'interaction': 'Alpha Carbon Distance', 'name': 'LEU:P10:6-(Ca)-LEU:P10:10'}
LEU:P10:10 LEU:P10:6 {'distance': '2.256', 'interaction': 'Hydrogen Bond', 'angle': '158.796', 'name': 'LEU:P10:10:HN-(HB)-LEU:P10:6:O'}
LEU:P10:10 GLY:P10:11 {'distance': '3.941', 'interaction': 'Alpha Carbon Distance', 'name': 'LEU:P10:10-(Ca)-GLY:P10:11'}
LEU:P3:10 GLY:P3:11 {'distance': '3.925', 'interaction': 'Alpha Carbon Distance', 'name': 'LEU:P3:10-(Ca)-GLY:P3:11'}
LEU:P3:10 GLY:P3:12 {'distance': '5.472', 'interaction': 'Alpha Carbon Distance', 'name': 'LEU:P3:10-(Ca)-GLY:P3:12'}
LEU:P3:10 LEU:P3:6 {'distance': '6.682', 'interaction': 'Alpha Carbon Distance', 'name': 'LEU:P3:6-(Ca)-LEU:P3:10'}
LEU:P3:10 LEU:P3:6 {'distance': '2.55', 'interaction': 'Hydrogen Bond', 'angle': '151.806', 'name': 'LEU:P3:10:HN-(HB)-LEU:P3:6:O'}
LEU:P3:10 ALA:P3:92 {'distance': '5.634', 'interaction': 'Alpha Carbon Distance', 'name': 'LEU:P3:10-(Ca)-ALA:P3:92'}
LEU:P3:10 ILE:P3:9 {'distance': '3.967', 'interaction': 'Alpha Carbon Distance', 'name': 'ILE:P3:9-(Ca)-LEU:P3:10'}
LEU:P3:10 THR:P3:8 {'distance': '5.575', 'interaction': 'Alpha Carbon Distance', 'name': 'THR:P3:8-(Ca)-LEU:P3:10'}
LEU:P3:10 LEU:P3:89 {'distance': '7.548', 'interaction': 'Alpha Carbon Distance', 'name': 'LEU:P3:10-(Ca)-LEU:P3:89'}
LEU:P3:10 ALA:P3:88 {'distance': '7.227', 'interaction': 'Alpha Carbon Distance', 'name': 'LEU:P3:10-(Ca)-ALA:P3:88'}
LEU:P3:10 GLN:P3:7 {'distance': '5.215', 'interaction': 'Alpha Carbon Distance', 'name': 'GLN:P3:7-(Ca)-LEU:P3:10'}
THR:P10:192 PHE:P10:191 {'distance': '3.919', 'interaction': 'Alpha Carbon Distance', 'name': 'PHE:P10:191-(Ca)-THR:P10:192'}
THR:P10:192 VAL:P10:190 {'distance': '5.406', 'interaction': 'Alpha Carbon Distance', 'name': 'VAL:P10:190-(Ca)-THR:P10:192'}
THR:P10:192 LYS:P10:188 {'distance': '7.232', 'interaction': 'Alpha Carbon Distance', 'name': 'LYS:P10:188-(Ca)-THR:P10:192'}
THR:P10:192 PHE:P10:194 {'distance': '5.423', 'interaction': 'Alpha Carbon Distance', 'name': 'THR:P10:192-(Ca)-PHE:P10:194'}
THR:P10:192 ILE:P10:196 {'distance': '5.952', 'interaction': 'Alpha Carbon Distance', 'name': 'THR:P10:192-(Ca)-ILE:P10:196'}
THR:P10:192 ILE:P10:196 {'distance': '1.852', 'interaction': 'Hydrogen Bond', 'angle': '169.137', 'name': 'ILE:P10:196:HN-(HB)-THR:P10:192:O'}
THR:P10:192 MET:P10:195 {'distance': '4.659', 'interaction': 'Alpha Carbon Distance', 'name': 'THR:P10:192-(Ca)-MET:P10:195'}
THR:P10:192 PHE:P10:161 {'distance': '7.927', 'interaction': 'Alpha Carbon Distance', 'name': 'PHE:P10:161-(Ca)-THR:P10:192'}
THR:P10:192 THR:P10:189 {'distance': '5.491', 'interaction': 'Alpha Carbon Distance', 'name': 'THR:P10:189-(Ca)-THR:P10:192'}
THR:P10:192 VAL:P10:193 {'distance': '3.84', 'interaction': 'Alpha Carbon Distance', 'name': 'THR:P10:192-(Ca)-VAL:P10:193'}
THR:P10:192 SER:P10:162 {'distance': '6.943', 'interaction': 'Alpha Carbon Distance', 'name': 'SER:P10:162-(Ca)-THR:P10:192'}
ARG:P8:127 VAL:P8:126 {'distance': '3.897', 'interaction': 'Alpha Carbon Distance', 'name': 'VAL:P8:126-(Ca)-ARG:P8:127'}
ARG:P8:127 ILE:P8:128 {'distance': '3.798', 'interaction': 'Alpha Carbon Distance', 'name': 'ARG:P8:127-(Ca)-ILE:P8:128'}
ARG:P8:127 GLN:P8:124 {'distance': '5.734', 'interaction': 'Alpha Carbon Distance', 'name': 'GLN:P8:124-(Ca)-ARG:P8:127'}
ARG:P8:127 GLN:P8:124 {'distance': '2.757', 'interaction': 'Hydrogen Bond', 'angle': '136.169', 'name': 'ARG:P8:127:HN-(HB)-GLN:P8:124:O'}
ARG:P8:127 THR:P8:123 {'distance': '7.554', 'interaction': 'Alpha Carbon Distance', 'name': 'THR:P8:123-(Ca)-ARG:P8:127'}
ARG:P8:127 LYS:P8:125 {'distance': '5.402', 'interaction': 'Alpha Carbon Distance', 'name': 'LYS:P8:125-(Ca)-ARG:P8:127'}
ARG:P8:127 SER:P8:131 {'distance': '6.084', 'interaction': 'Alpha Carbon Distance', 'name': 'ARG:P8:127-(Ca)-SER:P8:131'}
ARG:P8:127 SER:P8:131 {'distance': '1.957', 'interaction': 'Hydrogen Bond', 'angle': '172.487', 'name': 'SER:P8:131:HN-(HB)-ARG:P8:127:O'}
ARG:P8:127 GLU:P8:129 {'distance': '5.502', 'interaction': 'Alpha Carbon Distance', 'name': 'ARG:P8:127-(Ca)-GLU:P8:129'}
ARG:P8:127 GLY:P8:130 {'distance': '4.77', 'interaction': 'Alpha Carbon Distance', 'name': 'ARG:P8:127-(Ca)-GLY:P8:130'}
ARG:P8:127 GLY:P8:220 {'distance': '7.054', 'interaction': 'Alpha Carbon Distance', 'name': 'ARG:P8:127-(Ca)-GLY:P8:220'}
VAL:P1:126 ILE:P1:128 {'distance': '6.237', 'interaction': 'Alpha Carbon Distance', 'name': 'VAL:P1:126-(Ca)-ILE:P1:128'}
VAL:P1:126 GLU:P1:129 {'distance': '6.03', 'interaction': 'Alpha Carbon Distance', 'name': 'VAL:P1:126-(Ca)-GLU:P1:129'}
VAL:P1:126 LYS:P1:125 {'distance': '3.834', 'interaction': 'Alpha Carbon Distance', 'name': 'LYS:P1:125-(Ca)-VAL:P1:126'}
VAL:P1:126 GLN:P1:124 {'distance': '5.537', 'interaction': 'Alpha Carbon Distance', 'name': 'GLN:P1:124-(Ca)-VAL:P1:126'}
VAL:P1:126 GLY:P1:130 {'distance': '5.639', 'interaction': 'Alpha Carbon Distance', 'name': 'VAL:P1:126-(Ca)-GLY:P1:130'}
VAL:P1:126 GLY:P1:130 {'distance': '2.045', 'interaction': 'Hydrogen Bond', 'angle': '151.168', 'name': 'GLY:P1:130:HN-(HB)-VAL:P1:126:O'}
VAL:P1:126 ARG:P1:127 {'distance': '3.871', 'interaction': 'Alpha Carbon Distance', 'name': 'VAL:P1:126-(Ca)-ARG:P1:127'}
ASN:P5:62 VAL:P4:182 {'distance': '6.369', 'interaction': 'Alpha Carbon Distance', 'name': 'VAL:P4:182-(Ca)-ASN:P5:62'}
ASN:P5:62 VAL:P4:182 {'distance': '1.953', 'interaction': 'Hydrogen Bond', 'angle': '171.747', 'name': 'ASN:P5:62:HD22-(HB)-VAL:P4:182:O'}
ASN:P5:62 CYS:P5:60 {'distance': '5.482', 'interaction': 'Alpha Carbon Distance', 'name': 'CYS:P5:60-(Ca)-ASN:P5:62'}
ASN:P5:62 TYR:P5:65 {'distance': '5.263', 'interaction': 'Alpha Carbon Distance', 'name': 'ASN:P5:62-(Ca)-TYR:P5:65'}
ASN:P5:62 TYR:P5:65 {'distance': '2.539', 'interaction': 'Hydrogen Bond', 'angle': '128.15', 'name': 'TYR:P5:65:HN-(HB)-ASN:P5:62:O'}
ASN:P5:62 ASP:P5:66 {'distance': '6.735', 'interaction': 'Alpha Carbon Distance', 'name': 'ASN:P5:62-(Ca)-ASP:P5:66'}
ASN:P5:62 ASP:P5:66 {'distance': '2.458', 'interaction': 'Hydrogen Bond', 'angle': '148.666', 'name': 'ASP:P5:66:HN-(HB)-ASN:P5:62:O'}
ASN:P5:62 ARG:P4:184 {'distance': '6.105', 'interaction': 'Alpha Carbon Distance', 'name': 'ARG:P4:184-(Ca)-ASN:P5:62'}
ASN:P5:62 GLY:P5:59 {'distance': '5.708', 'interaction': 'Alpha Carbon Distance', 'name': 'GLY:P5:59-(Ca)-ASN:P5:62'}
ASN:P5:62 GLY:P5:59 {'distance': '2.769', 'interaction': 'Hydrogen Bond', 'angle': '136.482', 'name': 'ASN:P5:62:HN-(HB)-GLY:P5:59:O'}
ASN:P5:62 CYS:P5:64 {'distance': '5.615', 'interaction': 'Alpha Carbon Distance', 'name': 'ASN:P5:62-(Ca)-CYS:P5:64'}
ASN:P5:62 SER:P4:183 {'distance': '5.515', 'interaction': 'Alpha Carbon Distance', 'name': 'SER:P4:183-(Ca)-ASN:P5:62'}
ASN:P5:62 LYS:P5:61 {'distance': '3.85', 'interaction': 'Alpha Carbon Distance', 'name': 'LYS:P5:61-(Ca)-ASN:P5:62'}
ASN:P5:62 GLN:P5:48 {'distance': '7.146', 'interaction': 'Alpha Carbon Distance', 'name': 'GLN:P5:48-(Ca)-ASN:P5:62'}
ASN:P5:62 PHE:P4:181 {'distance': '6.244', 'interaction': 'Alpha Carbon Distance', 'name': 'PHE:P4:181-(Ca)-ASN:P5:62'}
ASN:P5:62 VAL:P5:63 {'distance': '3.853', 'interaction': 'Alpha Carbon Distance', 'name': 'ASN:P5:62-(Ca)-VAL:P5:63'}
ASP:P9:117 ILE:P9:118 {'distance': '3.892', 'interaction': 'Alpha Carbon Distance', 'name': 'ASP:P9:117-(Ca)-ILE:P9:118'}
ASP:P9:117 ILE:P9:118 {'distance': '2.041', 'interaction': 'Hydrogen Bond', 'angle': '134.344', 'name': 'ILE:P9:118:HN-(HB)-ASP:P9:117:OD2'}
ASP:P9:117 GLU:P9:119 {'distance': '6.547', 'interaction': 'Alpha Carbon Distance', 'name': 'ASP:P9:117-(Ca)-GLU:P9:119'}
ASP:P9:117 PHE:P9:115 {'distance': '5.679', 'interaction': 'Alpha Carbon Distance', 'name': 'PHE:P9:115-(Ca)-ASP:P9:117'}
VAL:P9:52 LYS:P9:61 {'distance': '6.685', 'interaction': 'Alpha Carbon Distance', 'name': 'VAL:P9:52-(Ca)-LYS:P9:61'}
VAL:P9:52 GLY:P10:59 {'distance': '6.868', 'interaction': 'Alpha Carbon Distance', 'name': 'VAL:P9:52-(Ca)-GLY:P10:59'}
VAL:P9:52 SER:P9:183 {'distance': '7.527', 'interaction': 'Alpha Carbon Distance', 'name': 'VAL:P9:52-(Ca)-SER:P9:183'}
VAL:P9:52 VAL:P9:182 {'distance': '7.069', 'interaction': 'Alpha Carbon Distance', 'name': 'VAL:P9:52-(Ca)-VAL:P9:182'}
VAL:P9:52 CYS:P9:180 {'distance': '5.658', 'interaction': 'Alpha Carbon Distance', 'name': 'VAL:P9:52-(Ca)-CYS:P9:180'}
VAL:P9:52 PHE:P9:181 {'distance': '5.571', 'interaction': 'Alpha Carbon Distance', 'name': 'VAL:P9:52-(Ca)-PHE:P9:181'}
VAL:P9:52 PHE:P9:181 {'distance': '2.521', 'interaction': 'Hydrogen Bond', 'angle': '173.056', 'name': 'VAL:P9:52:HN-(HB)-PHE:P9:181:O'}
VAL:P9:52 PHE:P9:181 {'distance': '2.013', 'interaction': 'Hydrogen Bond', 'angle': '140.862', 'name': 'PHE:P9:181:HN-(HB)-VAL:P9:52:O'}
VAL:P9:52 PHE:P9:51 {'distance': '3.79', 'interaction': 'Alpha Carbon Distance', 'name': 'PHE:P9:51-(Ca)-VAL:P9:52'}
VAL:P9:52 PRO:P10:58 {'distance': '7.185', 'interaction': 'Alpha Carbon Distance', 'name': 'VAL:P9:52-(Ca)-PRO:P10:58'}
VAL:P9:52 CYS:P9:53 {'distance': '3.906', 'interaction': 'Alpha Carbon Distance', 'name': 'VAL:P9:52-(Ca)-CYS:P9:53'}
VAL:P9:52 ALA:P9:49 {'distance': '7.919', 'interaction': 'Alpha Carbon Distance', 'name': 'ALA:P9:49-(Ca)-VAL:P9:52'}
VAL:P9:52 ASP:P9:50 {'distance': '6.33', 'interaction': 'Alpha Carbon Distance', 'name': 'ASP:P9:50-(Ca)-VAL:P9:52'}
VAL:P9:52 ASN:P9:54 {'distance': '6.932', 'interaction': 'Alpha Carbon Distance', 'name': 'VAL:P9:52-(Ca)-ASN:P9:54'}
TRP:P3:24 LEU:P3:25 {'distance': '3.804', 'interaction': 'Alpha Carbon Distance', 'name': 'TRP:P3:24-(Ca)-LEU:P3:25'}
TRP:P3:24 VAL:P3:27 {'distance': '5.108', 'interaction': 'Alpha Carbon Distance', 'name': 'TRP:P3:24-(Ca)-VAL:P3:27'}
TRP:P3:24 VAL:P3:27 {'distance': '2.61', 'interaction': 'Hydrogen Bond', 'angle': '120.424', 'name': 'VAL:P3:27:HN-(HB)-TRP:P3:24:O'}
TRP:P3:24 ILE:P3:23 {'distance': '3.785', 'interaction': 'Alpha Carbon Distance', 'name': 'ILE:P3:23-(Ca)-TRP:P3:24'}
TRP:P3:24 ILE:P3:20 {'distance': '6.573', 'interaction': 'Alpha Carbon Distance', 'name': 'ILE:P3:20-(Ca)-TRP:P3:24'}
TRP:P3:24 ILE:P3:20 {'distance': '2.569', 'interaction': 'Hydrogen Bond', 'angle': '131.557', 'name': 'TRP:P3:24:HN-(HB)-ILE:P3:20:O'}
TRP:P3:24 THR:P3:26 {'distance': '5.314', 'interaction': 'Alpha Carbon Distance', 'name': 'TRP:P3:24-(Ca)-THR:P3:26'}
TRP:P3:24 LEU:P3:28 {'distance': '5.99', 'interaction': 'Alpha Carbon Distance', 'name': 'TRP:P3:24-(Ca)-LEU:P3:28'}
TRP:P3:24 LEU:P3:28 {'distance': '1.934', 'interaction': 'Hydrogen Bond', 'angle': '142.202', 'name': 'LEU:P3:28:HN-(HB)-TRP:P3:24:O'}
TRP:P3:24 LYS:P3:22 {'distance': '5.612', 'interaction': 'Alpha Carbon Distance', 'name': 'LYS:P3:22-(Ca)-TRP:P3:24'}
TRP:P3:24 GLY:P3:21 {'distance': '5.503', 'interaction': 'Alpha Carbon Distance', 'name': 'GLY:P3:21-(Ca)-TRP:P3:24'}
TRP:P3:24 GLY:P3:21 {'distance': '2.835', 'interaction': 'Hydrogen Bond', 'angle': '141.101', 'name': 'TRP:P3:24:HN-(HB)-GLY:P3:21:O'}
PHE:P1:181 VAL:P1:182 {'distance': '3.894', 'interaction': 'Alpha Carbon Distance', 'name': 'PHE:P1:181-(Ca)-VAL:P1:182'}
PHE:P1:181 VAL:P1:52 {'distance': '5.689', 'interaction': 'Alpha Carbon Distance', 'name': 'VAL:P1:52-(Ca)-PHE:P1:181'}
PHE:P1:181 VAL:P1:52 {'distance': '2.534', 'interaction': 'Hydrogen Bond', 'angle': '155.722', 'name': 'VAL:P1:52:HN-(HB)-PHE:P1:181:O'}
PHE:P1:181 VAL:P1:52 {'distance': '2.0', 'interaction': 'Hydrogen Bond', 'angle': '155.576', 'name': 'PHE:P1:181:HN-(HB)-VAL:P1:52:O'}
PHE:P1:181 VAL:P1:167 {'distance': '6.68', 'interaction': 'Alpha Carbon Distance', 'name': 'VAL:P1:167-(Ca)-PHE:P1:181'}
PHE:P1:181 ARG:P1:165 {'distance': '6.3', 'interaction': 'Alpha Carbon Distance', 'name': 'ARG:P1:165-(Ca)-PHE:P1:181'}
PHE:P1:181 LEU:P1:166 {'distance': '4.374', 'interaction': 'Alpha Carbon Distance', 'name': 'LEU:P1:166-(Ca)-PHE:P1:181'}
PHE:P1:181 ASN:P2:62 {'distance': '6.475', 'interaction': 'Alpha Carbon Distance', 'name': 'PHE:P1:181-(Ca)-ASN:P2:62'}
PHE:P1:181 ASN:P2:62 {'distance': '1.906', 'interaction': 'Hydrogen Bond', 'angle': '155.011', 'name': 'ASN:P2:62:HD22-(HB)-PHE:P1:181:O'}
PHE:P1:181 CYS:P1:53 {'distance': '6.4', 'interaction': 'Alpha Carbon Distance', 'name': 'CYS:P1:53-(Ca)-PHE:P1:181'}
PHE:P1:181 SER:P1:183 {'distance': '6.685', 'interaction': 'Alpha Carbon Distance', 'name': 'PHE:P1:181-(Ca)-SER:P1:183'}
PHE:P1:181 VAL:P2:63 {'distance': '6.985', 'interaction': 'Alpha Carbon Distance', 'name': 'PHE:P1:181-(Ca)-VAL:P2:63'}
PHE:P1:181 CYS:P1:180 {'distance': '3.837', 'interaction': 'Alpha Carbon Distance', 'name': 'CYS:P1:180-(Ca)-PHE:P1:181'}
PHE:P1:181 PHE:P1:51 {'distance': '6.302', 'interaction': 'Alpha Carbon Distance', 'name': 'PHE:P1:51-(Ca)-PHE:P1:181'}
PHE:P1:181 GLY:P2:59 {'distance': '7.269', 'interaction': 'Alpha Carbon Distance', 'name': 'PHE:P1:181-(Ca)-GLY:P2:59'}
SER:P1:131 TRP:P1:133 {'distance': '5.877', 'interaction': 'Alpha Carbon Distance', 'name': 'SER:P1:131-(Ca)-TRP:P1:133'}
SER:P1:131 ILE:P1:128 {'distance': '5.621', 'interaction': 'Alpha Carbon Distance', 'name': 'ILE:P1:128-(Ca)-SER:P1:131'}
SER:P1:131 ILE:P1:128 {'distance': '2.729', 'interaction': 'Hydrogen Bond', 'angle': '156.591', 'name': 'SER:P1:131:HN-(HB)-ILE:P1:128:O'}
SER:P1:131 TRP:P1:134 {'distance': '7.135', 'interaction': 'Alpha Carbon Distance', 'name': 'SER:P1:131-(Ca)-TRP:P1:134'}
SER:P1:131 LEU:P1:132 {'distance': '3.817', 'interaction': 'Alpha Carbon Distance', 'name': 'SER:P1:131-(Ca)-LEU:P1:132'}
SER:P1:131 GLU:P1:129 {'distance': '5.524', 'interaction': 'Alpha Carbon Distance', 'name': 'GLU:P1:129-(Ca)-SER:P1:131'}
SER:P1:131 THR:P1:135 {'distance': '7.811', 'interaction': 'Alpha Carbon Distance', 'name': 'SER:P1:131-(Ca)-THR:P1:135'}
SER:P1:131 GLY:P1:130 {'distance': '3.937', 'interaction': 'Alpha Carbon Distance', 'name': 'GLY:P1:130-(Ca)-SER:P1:131'}
SER:P1:131 ARG:P1:127 {'distance': '6.07', 'interaction': 'Alpha Carbon Distance', 'name': 'ARG:P1:127-(Ca)-SER:P1:131'}
SER:P1:131 ARG:P1:127 {'distance': '2.021', 'interaction': 'Hydrogen Bond', 'angle': '155.821', 'name': 'SER:P1:131:HG1-(HB)-ARG:P1:127:O'}
GLN:P5:57 CYS:P5:174 {'distance': '7.514', 'interaction': 'Alpha Carbon Distance', 'name': 'GLN:P5:57-(Ca)-CYS:P5:174'}
GLN:P5:57 LEU:P5:56 {'distance': '3.852', 'interaction': 'Alpha Carbon Distance', 'name': 'LEU:P5:56-(Ca)-GLN:P5:57'}
GLN:P5:57 CYS:P5:60 {'distance': '6.214', 'interaction': 'Alpha Carbon Distance', 'name': 'GLN:P5:57-(Ca)-CYS:P5:60'}
GLN:P5:57 GLY:P5:59 {'distance': '6.11', 'interaction': 'Alpha Carbon Distance', 'name': 'GLN:P5:57-(Ca)-GLY:P5:59'}
GLN:P5:57 THR:P5:55 {'distance': '5.38', 'interaction': 'Alpha Carbon Distance', 'name': 'THR:P5:55-(Ca)-GLN:P5:57'}
GLN:P5:57 THR:P5:55 {'distance': '2.273', 'interaction': 'Hydrogen Bond', 'angle': '150.43', 'name': 'GLN:P5:57:HN-(HB)-THR:P5:55:OG1'}
GLN:P5:57 PRO:P5:58 {'distance': '3.777', 'interaction': 'Alpha Carbon Distance', 'name': 'GLN:P5:57-(Ca)-PRO:P5:58'}
VAL:P8:167 ARG:P8:165 {'distance': '7.256', 'interaction': 'Alpha Carbon Distance', 'name': 'ARG:P8:165-(Ca)-VAL:P8:167'}
VAL:P8:167 TYR:P8:68 {'distance': '7.687', 'interaction': 'Alpha Carbon Distance', 'name': 'TYR:P8:68-(Ca)-VAL:P8:167'}
VAL:P8:167 PHE:P8:181 {'distance': '6.302', 'interaction': 'Alpha Carbon Distance', 'name': 'VAL:P8:167-(Ca)-PHE:P8:181'}
VAL:P8:167 LYS:P8:168 {'distance': '3.904', 'interaction': 'Alpha Carbon Distance', 'name': 'VAL:P8:167-(Ca)-LYS:P8:168'}
VAL:P8:167 LEU:P8:166 {'distance': '3.802', 'interaction': 'Alpha Carbon Distance', 'name': 'LEU:P8:166-(Ca)-VAL:P8:167'}
VAL:P8:167 CYS:P8:64 {'distance': '7.946', 'interaction': 'Alpha Carbon Distance', 'name': 'CYS:P8:64-(Ca)-VAL:P8:167'}
VAL:P8:167 VAL:P8:178 {'distance': '7.949', 'interaction': 'Alpha Carbon Distance', 'name': 'VAL:P8:167-(Ca)-VAL:P8:178'}
VAL:P8:167 CYS:P8:169 {'distance': '6.148', 'interaction': 'Alpha Carbon Distance', 'name': 'VAL:P8:167-(Ca)-CYS:P8:169'}
VAL:P8:167 GLN:P8:164 {'distance': '7.936', 'interaction': 'Alpha Carbon Distance', 'name': 'GLN:P8:164-(Ca)-VAL:P8:167'}
VAL:P8:167 ASP:P8:179 {'distance': '5.989', 'interaction': 'Alpha Carbon Distance', 'name': 'VAL:P8:167-(Ca)-ASP:P8:179'}
VAL:P8:167 CYS:P8:180 {'distance': '5.035', 'interaction': 'Alpha Carbon Distance', 'name': 'VAL:P8:167-(Ca)-CYS:P8:180'}
VAL:P8:167 CYS:P8:180 {'distance': '1.771', 'interaction': 'Hydrogen Bond', 'angle': '166.372', 'name': 'VAL:P8:167:HN-(HB)-CYS:P8:180:O'}
VAL:P8:167 CYS:P8:180 {'distance': '1.975', 'interaction': 'Hydrogen Bond', 'angle': '167.998', 'name': 'CYS:P8:180:HN-(HB)-VAL:P8:167:O'}
VAL:P8:167 VAL:P8:182 {'distance': '7.345', 'interaction': 'Alpha Carbon Distance', 'name': 'VAL:P8:167-(Ca)-VAL:P8:182'}
SER:P1:139 VAL:P1:91 {'distance': '7.656', 'interaction': 'Alpha Carbon Distance', 'name': 'VAL:P1:91-(Ca)-SER:P1:139'}
SER:P1:139 PRO:P1:87 {'distance': '5.394', 'interaction': 'Alpha Carbon Distance', 'name': 'PRO:P1:87-(Ca)-SER:P1:139'}
SER:P1:139 PRO:P1:87 {'distance': '1.798', 'interaction': 'Hydrogen Bond', 'angle': '160.793', 'name': 'SER:P1:139:HG1-(HB)-PRO:P1:87:O'}
SER:P1:139 ILE:P1:140 {'distance': '3.798', 'interaction': 'Alpha Carbon Distance', 'name': 'SER:P1:139-(Ca)-ILE:P1:140'}
SER:P1:139 ALA:P1:88 {'distance': '5.951', 'interaction': 'Alpha Carbon Distance', 'name': 'ALA:P1:88-(Ca)-SER:P1:139'}
SER:P1:139 ARG:P1:143 {'distance': '6.37', 'interaction': 'Alpha Carbon Distance', 'name': 'SER:P1:139-(Ca)-ARG:P1:143'}
SER:P1:139 ARG:P1:143 {'distance': '2.421', 'interaction': 'Hydrogen Bond', 'angle': '141.88', 'name': 'ARG:P1:143:HN-(HB)-SER:P1:139:O'}
SER:P1:139 TYR:P1:136 {'distance': '4.947', 'interaction': 'Alpha Carbon Distance', 'name': 'TYR:P1:136-(Ca)-SER:P1:139'}
SER:P1:139 THR:P1:135 {'distance': '6.368', 'interaction': 'Alpha Carbon Distance', 'name': 'THR:P1:135-(Ca)-SER:P1:139'}
SER:P1:139 THR:P1:135 {'distance': '2.173', 'interaction': 'Hydrogen Bond', 'angle': '169.376', 'name': 'SER:P1:139:HN-(HB)-THR:P1:135:O'}
SER:P1:139 THR:P1:137 {'distance': '5.279', 'interaction': 'Alpha Carbon Distance', 'name': 'THR:P1:137-(Ca)-SER:P1:139'}
SER:P1:139 PHE:P1:141 {'distance': '5.317', 'interaction': 'Alpha Carbon Distance', 'name': 'SER:P1:139-(Ca)-PHE:P1:141'}
SER:P1:139 SER:P1:138 {'distance': '3.822', 'interaction': 'Alpha Carbon Distance', 'name': 'SER:P1:138-(Ca)-SER:P1:139'}
SER:P1:139 PHE:P1:142 {'distance': '5.272', 'interaction': 'Alpha Carbon Distance', 'name': 'SER:P1:139-(Ca)-PHE:P1:142'}
LYS:P6:188 ARG:P6:184 {'distance': '6.884', 'interaction': 'Alpha Carbon Distance', 'name': 'ARG:P6:184-(Ca)-LYS:P6:188'}
LYS:P6:188 ARG:P6:184 {'distance': '2.63', 'interaction': 'Hydrogen Bond', 'angle': '172.921', 'name': 'LYS:P6:188:HN-(HB)-ARG:P6:184:O'}
LYS:P6:188 THR:P6:186 {'distance': '5.503', 'interaction': 'Alpha Carbon Distance', 'name': 'THR:P6:186-(Ca)-LYS:P6:188'}
LYS:P6:188 VAL:P6:190 {'distance': '5.636', 'interaction': 'Alpha Carbon Distance', 'name': 'LYS:P6:188-(Ca)-VAL:P6:190'}
LYS:P6:188 SER:P6:183 {'distance': '1.547', 'interaction': 'Hydrogen Bond', 'angle': '170.855', 'name': 'LYS:P6:188:HZ2-(HB)-SER:P6:183:O'}
LYS:P6:188 THR:P6:189 {'distance': '3.887', 'interaction': 'Alpha Carbon Distance', 'name': 'LYS:P6:188-(Ca)-THR:P6:189'}
LYS:P6:188 TRP:P6:44 {'distance': '6.128', 'interaction': 'Alpha Carbon Distance', 'name': 'TRP:P6:44-(Ca)-LYS:P6:188'}
LYS:P6:188 THR:P6:192 {'distance': '6.277', 'interaction': 'Alpha Carbon Distance', 'name': 'LYS:P6:188-(Ca)-THR:P6:192'}
LYS:P6:188 THR:P6:192 {'distance': '2.35', 'interaction': 'Hydrogen Bond', 'angle': '147.791', 'name': 'THR:P6:192:HN-(HB)-LYS:P6:188:O'}
LYS:P6:188 THR:P6:192 {'distance': '1.832', 'interaction': 'Hydrogen Bond', 'angle': '169.499', 'name': 'THR:P6:192:HG1-(HB)-LYS:P6:188:O'}
LYS:P6:188 ALA:P6:39 {'distance': '7.7', 'interaction': 'Alpha Carbon Distance', 'name': 'ALA:P6:39-(Ca)-LYS:P6:188'}
LYS:P6:188 PRO:P6:185 {'distance': '5.209', 'interaction': 'Alpha Carbon Distance', 'name': 'PRO:P6:185-(Ca)-LYS:P6:188'}
LYS:P6:188 GLU:P6:187 {'distance': '3.898', 'interaction': 'Alpha Carbon Distance', 'name': 'GLU:P6:187-(Ca)-LYS:P6:188'}
LYS:P6:188 ASP:P6:46 {'distance': '1.669', 'interaction': 'Hydrogen Bond', 'angle': '151.213', 'name': 'LYS:P6:188:HZ3-(HB)-ASP:P6:46:OD1'}
LYS:P6:188 ASP:P6:46 {'distance': '2.342', 'interaction': 'Hydrogen Bond', 'angle': '143.116', 'name': 'LYS:P6:188:HZ3-(HB)-ASP:P6:46:OD2'}
LYS:P6:188 ASP:P6:46 {'distance': '2.629', 'interaction': 'Salt Bridge', 'name': 'ASP:P6:46:OD1-(salt)-LYS:P6:188:NZ'}
LYS:P6:188 ASP:P6:46 {'distance': '3.234', 'interaction': 'Salt Bridge', 'name': 'ASP:P6:46:OD2-(salt)-LYS:P6:188:NZ'}
LYS:P6:188 PHE:P6:191 {'distance': '5.836', 'interaction': 'Alpha Carbon Distance', 'name': 'LYS:P6:188-(Ca)-PHE:P6:191'}
LYS:P6:188 VAL:P6:43 {'distance': '5.882', 'interaction': 'Alpha Carbon Distance', 'name': 'VAL:P6:43-(Ca)-LYS:P6:188'}
LYS:P6:188 VAL:P6:43 {'distance': '1.805', 'interaction': 'Hydrogen Bond', 'angle': '159.139', 'name': 'LYS:P6:188:HZ1-(HB)-VAL:P6:43:O'}
VAL:P11:156 VAL:P11:153 {'distance': '5.121', 'interaction': 'Alpha Carbon Distance', 'name': 'VAL:P11:153-(Ca)-VAL:P11:156'}
VAL:P11:156 MET:P11:157 {'distance': '3.846', 'interaction': 'Alpha Carbon Distance', 'name': 'VAL:P11:156-(Ca)-MET:P11:157'}
VAL:P11:156 GLY:P11:160 {'distance': '6.935', 'interaction': 'Alpha Carbon Distance', 'name': 'VAL:P11:156-(Ca)-GLY:P11:160'}
VAL:P11:156 TYR:P11:155 {'distance': '3.83', 'interaction': 'Alpha Carbon Distance', 'name': 'TYR:P11:155-(Ca)-VAL:P11:156'}
VAL:P11:156 TYR:P11:152 {'distance': '6.332', 'interaction': 'Alpha Carbon Distance', 'name': 'TYR:P11:152-(Ca)-VAL:P11:156'}
VAL:P11:156 TYR:P11:152 {'distance': '2.19', 'interaction': 'Hydrogen Bond', 'angle': '149.499', 'name': 'VAL:P11:156:HN-(HB)-TYR:P11:152:O'}
VAL:P11:156 PHE:P11:154 {'distance': '5.78', 'interaction': 'Alpha Carbon Distance', 'name': 'PHE:P11:154-(Ca)-VAL:P11:156'}
VAL:P11:156 ASP:P11:159 {'distance': '5.201', 'interaction': 'Alpha Carbon Distance', 'name': 'VAL:P11:156-(Ca)-ASP:P11:159'}
VAL:P11:156 TYR:P11:158 {'distance': '5.798', 'interaction': 'Alpha Carbon Distance', 'name': 'VAL:P11:156-(Ca)-TYR:P11:158'}
GLY:P7:109 PHE:P7:106 {'distance': '6.421', 'interaction': 'Alpha Carbon Distance', 'name': 'PHE:P7:106-(Ca)-GLY:P7:109'}
GLY:P7:109 ILE:P7:111 {'distance': '7.351', 'interaction': 'Alpha Carbon Distance', 'name': 'GLY:P7:109-(Ca)-ILE:P7:111'}
GLY:P7:109 ILE:P7:107 {'distance': '6.68', 'interaction': 'Alpha Carbon Distance', 'name': 'ILE:P7:107-(Ca)-GLY:P7:109'}
GLY:P7:109 ARG:P7:104 {'distance': '6.421', 'interaction': 'Alpha Carbon Distance', 'name': 'ARG:P7:104-(Ca)-GLY:P7:109'}
GLY:P7:109 ARG:P7:104 {'distance': '2.245', 'interaction': 'Hydrogen Bond', 'angle': '139.557', 'name': 'GLY:P7:109:HN-(HB)-ARG:P7:104:O'}
GLY:P7:109 GLU:P7:110 {'distance': '3.752', 'interaction': 'Alpha Carbon Distance', 'name': 'GLY:P7:109-(Ca)-GLU:P7:110'}
VAL:P11:153 MET:P11:151 {'distance': '5.58', 'interaction': 'Alpha Carbon Distance', 'name': 'MET:P11:151-(Ca)-VAL:P11:153'}
VAL:P11:153 MET:P11:157 {'distance': '5.809', 'interaction': 'Alpha Carbon Distance', 'name': 'VAL:P11:153-(Ca)-MET:P11:157'}
VAL:P11:153 MET:P11:157 {'distance': '2.001', 'interaction': 'Hydrogen Bond', 'angle': '168.331', 'name': 'MET:P11:157:HN-(HB)-VAL:P11:153:O'}
VAL:P11:153 TYR:P11:155 {'distance': '5.378', 'interaction': 'Alpha Carbon Distance', 'name': 'VAL:P11:153-(Ca)-TYR:P11:155'}
VAL:P11:153 TYR:P11:152 {'distance': '3.943', 'interaction': 'Alpha Carbon Distance', 'name': 'TYR:P11:152-(Ca)-VAL:P11:153'}
VAL:P11:153 PHE:P11:154 {'distance': '3.895', 'interaction': 'Alpha Carbon Distance', 'name': 'VAL:P11:153-(Ca)-PHE:P11:154'}
VAL:P11:153 ALA:P11:149 {'distance': '6.356', 'interaction': 'Alpha Carbon Distance', 'name': 'ALA:P11:149-(Ca)-VAL:P11:153'}
VAL:P11:153 ALA:P11:149 {'distance': '2.155', 'interaction': 'Hydrogen Bond', 'angle': '152.06', 'name': 'VAL:P11:153:HN-(HB)-ALA:P11:149:O'}
VAL:P11:153 PHE:P11:150 {'distance': '4.839', 'interaction': 'Alpha Carbon Distance', 'name': 'PHE:P11:150-(Ca)-VAL:P11:153'}
PHE:P8:106 ILE:P8:107 {'distance': '3.84', 'interaction': 'Alpha Carbon Distance', 'name': 'PHE:P8:106-(Ca)-ILE:P8:107'}
PHE:P8:106 GLU:P8:101 {'distance': '7.295', 'interaction': 'Alpha Carbon Distance', 'name': 'GLU:P8:101-(Ca)-PHE:P8:106'}
PHE:P8:106 GLU:P8:101 {'distance': '2.924', 'interaction': 'Hydrogen Bond', 'angle': '151.507', 'name': 'PHE:P8:106:HN-(HB)-GLU:P8:101:O'}
PHE:P8:106 GLU:P8:110 {'distance': '6.384', 'interaction': 'Alpha Carbon Distance', 'name': 'PHE:P8:106-(Ca)-GLU:P8:110'}
PHE:P8:106 GLY:P8:109 {'distance': '4.941', 'interaction': 'Alpha Carbon Distance', 'name': 'PHE:P8:106-(Ca)-GLY:P8:109'}
PHE:P8:106 LYS:P8:122 {'distance': '5.643', 'interaction': 'Alpha Carbon Distance', 'name': 'PHE:P8:106-(Ca)-LYS:P8:122'}
PHE:P8:106 ILE:P8:121 {'distance': '6.253', 'interaction': 'Alpha Carbon Distance', 'name': 'PHE:P8:106-(Ca)-ILE:P8:121'}
PHE:P8:106 ARG:P8:104 {'distance': '6.551', 'interaction': 'Alpha Carbon Distance', 'name': 'ARG:P8:104-(Ca)-PHE:P8:106'}
PRO:P6:173 TRP:P6:172 {'distance': '3.858', 'interaction': 'Alpha Carbon Distance', 'name': 'TRP:P6:172-(Ca)-PRO:P6:173'}
PRO:P6:173 GLN:P6:57 {'distance': '7.6', 'interaction': 'Alpha Carbon Distance', 'name': 'GLN:P6:57-(Ca)-PRO:P6:173'}
PRO:P6:173 ALA:P6:171 {'distance': '5.715', 'interaction': 'Alpha Carbon Distance', 'name': 'ALA:P6:171-(Ca)-PRO:P6:173'}
PRO:P6:173 CYS:P6:174 {'distance': '3.739', 'interaction': 'Alpha Carbon Distance', 'name': 'PRO:P6:173-(Ca)-CYS:P6:174'}
PRO:P6:173 CYS:P6:60 {'distance': '5.119', 'interaction': 'Alpha Carbon Distance', 'name': 'CYS:P6:60-(Ca)-PRO:P6:173'}
PRO:P6:173 GLY:P6:59 {'distance': '6.027', 'interaction': 'Alpha Carbon Distance', 'name': 'GLY:P6:59-(Ca)-PRO:P6:173'}
PRO:P6:173 PRO:P6:175 {'distance': '6.701', 'interaction': 'Alpha Carbon Distance', 'name': 'PRO:P6:173-(Ca)-PRO:P6:175'}
PRO:P6:173 VAL:P6:63 {'distance': '7.412', 'interaction': 'Alpha Carbon Distance', 'name': 'VAL:P6:63-(Ca)-PRO:P6:173'}
HSD:P4:16 THR:P4:18 {'distance': '7.207', 'interaction': 'Alpha Carbon Distance', 'name': 'HSD:P4:16-(Ca)-THR:P4:18'}
HSD:P4:16 VAL:P4:95 {'distance': '7.697', 'interaction': 'Alpha Carbon Distance', 'name': 'HSD:P4:16-(Ca)-VAL:P4:95'}
HSD:P4:16 ASN:P4:14 {'distance': '6.333', 'interaction': 'Alpha Carbon Distance', 'name': 'ASN:P4:14-(Ca)-HSD:P4:16'}
HSD:P4:16 ASN:P4:14 {'distance': '1.867', 'interaction': 'Hydrogen Bond', 'angle': '151.126', 'name': 'HSD:P4:16:HD1-(HB)-ASN:P4:14:O'}
HSD:P4:16 SER:P4:17 {'distance': '3.866', 'interaction': 'Alpha Carbon Distance', 'name': 'HSD:P4:16-(Ca)-SER:P4:17'}
PRO:P6:175 TRP:P6:172 {'distance': '7.397', 'interaction': 'Alpha Carbon Distance', 'name': 'TRP:P6:172-(Ca)-PRO:P6:175'}
PRO:P6:175 GLN:P6:57 {'distance': '7.838', 'interaction': 'Alpha Carbon Distance', 'name': 'GLN:P6:57-(Ca)-PRO:P6:175'}
PRO:P6:175 VAL:P6:178 {'distance': '7.445', 'interaction': 'Alpha Carbon Distance', 'name': 'PRO:P6:175-(Ca)-VAL:P6:178'}
PRO:P6:175 THR:P6:177 {'distance': '6.669', 'interaction': 'Alpha Carbon Distance', 'name': 'PRO:P6:175-(Ca)-THR:P6:177'}
PRO:P6:175 THR:P6:55 {'distance': '7.32', 'interaction': 'Alpha Carbon Distance', 'name': 'THR:P6:55-(Ca)-PRO:P6:175'}
PRO:P6:175 ASN:P6:176 {'distance': '3.882', 'interaction': 'Alpha Carbon Distance', 'name': 'PRO:P6:175-(Ca)-ASN:P6:176'}
PRO:P6:175 CYS:P6:174 {'distance': '3.85', 'interaction': 'Alpha Carbon Distance', 'name': 'CYS:P6:174-(Ca)-PRO:P6:175'}
PRO:P6:175 PRO:P12:175 {'distance': '6.937', 'interaction': 'Alpha Carbon Distance', 'name': 'PRO:P6:175-(Ca)-PRO:P12:175'}
ALA:P6:49 ASP:P5:50 {'distance': '7.48', 'interaction': 'Alpha Carbon Distance', 'name': 'ASP:P5:50-(Ca)-ALA:P6:49'}
ALA:P6:49 GLN:P6:48 {'distance': '3.923', 'interaction': 'Alpha Carbon Distance', 'name': 'GLN:P6:48-(Ca)-ALA:P6:49'}
ALA:P6:49 ASP:P6:50 {'distance': '3.754', 'interaction': 'Alpha Carbon Distance', 'name': 'ALA:P6:49-(Ca)-ASP:P6:50'}
ALA:P6:49 ASP:P6:46 {'distance': '6.821', 'interaction': 'Alpha Carbon Distance', 'name': 'ASP:P6:46-(Ca)-ALA:P6:49'}
ALA:P6:49 GLU:P6:47 {'distance': '5.668', 'interaction': 'Alpha Carbon Distance', 'name': 'GLU:P6:47-(Ca)-ALA:P6:49'}
ALA:P6:49 PHE:P6:51 {'distance': '5.777', 'interaction': 'Alpha Carbon Distance', 'name': 'ALA:P6:49-(Ca)-PHE:P6:51'}
ALA:P6:40 VAL:P6:43 {'distance': '6.133', 'interaction': 'Alpha Carbon Distance', 'name': 'ALA:P6:40-(Ca)-VAL:P6:43'}
ALA:P6:40 LEU:P6:36 {'distance': '6.06', 'interaction': 'Alpha Carbon Distance', 'name': 'LEU:P6:36-(Ca)-ALA:P6:40'}
ALA:P6:40 LEU:P6:36 {'distance': '2.236', 'interaction': 'Hydrogen Bond', 'angle': '167.505', 'name': 'ALA:P6:40:HN-(HB)-LEU:P6:36:O'}
ALA:P6:40 VAL:P6:38 {'distance': '5.616', 'interaction': 'Alpha Carbon Distance', 'name': 'VAL:P6:38-(Ca)-ALA:P6:40'}
ALA:P6:40 VAL:P6:37 {'distance': '5.537', 'interaction': 'Alpha Carbon Distance', 'name': 'VAL:P6:37-(Ca)-ALA:P6:40'}
ALA:P6:40 ARG:P6:75 {'distance': '7.335', 'interaction': 'Alpha Carbon Distance', 'name': 'ALA:P6:40-(Ca)-ARG:P6:75'}
ALA:P6:40 TRP:P6:44 {'distance': '4.968', 'interaction': 'Alpha Carbon Distance', 'name': 'ALA:P6:40-(Ca)-TRP:P6:44'}
ALA:P6:40 ALA:P6:39 {'distance': '3.761', 'interaction': 'Alpha Carbon Distance', 'name': 'ALA:P6:39-(Ca)-ALA:P6:40'}
ALA:P6:40 GLY:P6:45 {'distance': '5.525', 'interaction': 'Alpha Carbon Distance', 'name': 'ALA:P6:40-(Ca)-GLY:P6:45'}
ALA:P6:40 LYS:P6:41 {'distance': '3.836', 'interaction': 'Alpha Carbon Distance', 'name': 'ALA:P6:40-(Ca)-LYS:P6:41'}
ALA:P6:40 ILE:P6:74 {'distance': '6.258', 'interaction': 'Alpha Carbon Distance', 'name': 'ALA:P6:40-(Ca)-ILE:P6:74'}
ALA:P6:40 GLU:P6:42 {'distance': '5.691', 'interaction': 'Alpha Carbon Distance', 'name': 'ALA:P6:40-(Ca)-GLU:P6:42'}
CYS:P5:53 PRO:P6:58 {'distance': '6.942', 'interaction': 'Alpha Carbon Distance', 'name': 'CYS:P5:53-(Ca)-PRO:P6:58'}
CYS:P5:53 ASN:P5:54 {'distance': '3.838', 'interaction': 'Alpha Carbon Distance', 'name': 'CYS:P5:53-(Ca)-ASN:P5:54'}
CYS:P5:53 PHE:P5:51 {'distance': '6.988', 'interaction': 'Alpha Carbon Distance', 'name': 'PHE:P5:51-(Ca)-CYS:P5:53'}
CYS:P5:53 CYS:P5:180 {'distance': '4.07', 'interaction': 'Alpha Carbon Distance', 'name': 'CYS:P5:53-(Ca)-CYS:P5:180'}
CYS:P5:53 THR:P5:55 {'distance': '5.691', 'interaction': 'Alpha Carbon Distance', 'name': 'CYS:P5:53-(Ca)-THR:P5:55'}
CYS:P5:53 THR:P5:55 {'distance': '2.125', 'interaction': 'Hydrogen Bond', 'angle': '138.776', 'name': 'THR:P5:55:HN-(HB)-CYS:P5:53:O'}
CYS:P5:53 VAL:P5:52 {'distance': '3.828', 'interaction': 'Alpha Carbon Distance', 'name': 'VAL:P5:52-(Ca)-CYS:P5:53'}
CYS:P5:53 VAL:P5:178 {'distance': '7.368', 'interaction': 'Alpha Carbon Distance', 'name': 'CYS:P5:53-(Ca)-VAL:P5:178'}
CYS:P5:53 LYS:P5:61 {'distance': '5.724', 'interaction': 'Alpha Carbon Distance', 'name': 'CYS:P5:53-(Ca)-LYS:P5:61'}
CYS:P5:53 ASP:P5:179 {'distance': '6.187', 'interaction': 'Alpha Carbon Distance', 'name': 'CYS:P5:53-(Ca)-ASP:P5:179'}
CYS:P5:53 PHE:P5:181 {'distance': '6.492', 'interaction': 'Alpha Carbon Distance', 'name': 'CYS:P5:53-(Ca)-PHE:P5:181'}
CYS:P5:53 GLY:P6:59 {'distance': '7.145', 'interaction': 'Alpha Carbon Distance', 'name': 'CYS:P5:53-(Ca)-GLY:P6:59'}
CYS:P5:53 CYS:P5:60 {'distance': '7.153', 'interaction': 'Alpha Carbon Distance', 'name': 'CYS:P5:53-(Ca)-CYS:P5:60'}
ASN:P8:206 LEU:P8:204 {'distance': '5.608', 'interaction': 'Alpha Carbon Distance', 'name': 'LEU:P8:204-(Ca)-ASN:P8:206'}
ASN:P8:206 CYS:P8:202 {'distance': '6.151', 'interaction': 'Alpha Carbon Distance', 'name': 'CYS:P8:202-(Ca)-ASN:P8:206'}
ASN:P8:206 CYS:P8:202 {'distance': '2.422', 'interaction': 'Hydrogen Bond', 'angle': '131.922', 'name': 'ASN:P8:206:HN-(HB)-CYS:P8:202:O'}
ASN:P8:206 LEU:P8:210 {'distance': '5.997', 'interaction': 'Alpha Carbon Distance', 'name': 'ASN:P8:206-(Ca)-LEU:P8:210'}
ASN:P8:206 LEU:P8:210 {'distance': '2.145', 'interaction': 'Hydrogen Bond', 'angle': '164.145', 'name': 'LEU:P8:210:HN-(HB)-ASN:P8:206:O'}
ASN:P8:206 THR:P8:208 {'distance': '5.369', 'interaction': 'Alpha Carbon Distance', 'name': 'ASN:P8:206-(Ca)-THR:P8:208'}
ASN:P8:206 VAL:P8:207 {'distance': '3.851', 'interaction': 'Alpha Carbon Distance', 'name': 'ASN:P8:206-(Ca)-VAL:P8:207'}
ASN:P8:206 ILE:P8:140 {'distance': '7.464', 'interaction': 'Alpha Carbon Distance', 'name': 'ILE:P8:140-(Ca)-ASN:P8:206'}
ASN:P8:206 LEU:P8:205 {'distance': '3.908', 'interaction': 'Alpha Carbon Distance', 'name': 'LEU:P8:205-(Ca)-ASN:P8:206'}
ASN:P8:206 VAL:P8:144 {'distance': '6.884', 'interaction': 'Alpha Carbon Distance', 'name': 'VAL:P8:144-(Ca)-ASN:P8:206'}
ASN:P8:206 GLU:P8:209 {'distance': '4.984', 'interaction': 'Alpha Carbon Distance', 'name': 'ASN:P8:206-(Ca)-GLU:P8:209'}
ASN:P8:206 ILE:P8:203 {'distance': '5.143', 'interaction': 'Alpha Carbon Distance', 'name': 'ILE:P8:203-(Ca)-ASN:P8:206'}
ASN:P8:206 ILE:P8:203 {'distance': '2.523', 'interaction': 'Hydrogen Bond', 'angle': '126.451', 'name': 'ASN:P8:206:HN-(HB)-ILE:P8:203:O'}
SER:P1:222 CYS:P1:218 {'distance': '7.383', 'interaction': 'Alpha Carbon Distance', 'name': 'CYS:P1:218-(Ca)-SER:P1:222'}
SER:P1:222 GLY:P1:220 {'distance': '5.342', 'interaction': 'Alpha Carbon Distance', 'name': 'GLY:P1:220-(Ca)-SER:P1:222'}
SER:P1:222 LYS:P1:224 {'distance': '5.321', 'interaction': 'Alpha Carbon Distance', 'name': 'SER:P1:222-(Ca)-LYS:P1:224'}
SER:P1:222 LYS:P1:223 {'distance': '3.778', 'interaction': 'Alpha Carbon Distance', 'name': 'SER:P1:222-(Ca)-LYS:P1:223'}
SER:P1:222 SER:P1:219 {'distance': '5.563', 'interaction': 'Alpha Carbon Distance', 'name': 'SER:P1:219-(Ca)-SER:P1:222'}
SER:P1:222 SER:P1:219 {'distance': '2.838', 'interaction': 'Hydrogen Bond', 'angle': '146.452', 'name': 'SER:P1:222:HN-(HB)-SER:P1:219:O'}
SER:P1:222 LYS:P1:221 {'distance': '3.807', 'interaction': 'Alpha Carbon Distance', 'name': 'LYS:P1:221-(Ca)-SER:P1:222'}
SER:P1:222 PRO:P1:225 {'distance': '4.998', 'interaction': 'Alpha Carbon Distance', 'name': 'SER:P1:222-(Ca)-PRO:P1:225'}
MET:P2:163 ARG:P2:165 {'distance': '7.07', 'interaction': 'Alpha Carbon Distance', 'name': 'MET:P2:163-(Ca)-ARG:P2:165'}
MET:P2:163 VAL:P2:182 {'distance': '7.617', 'interaction': 'Alpha Carbon Distance', 'name': 'MET:P2:163-(Ca)-VAL:P2:182'}
MET:P2:163 THR:P2:189 {'distance': '6.204', 'interaction': 'Alpha Carbon Distance', 'name': 'MET:P2:163-(Ca)-THR:P2:189'}
MET:P2:163 THR:P2:189 {'distance': '2.477', 'interaction': 'Hydrogen Bond', 'angle': '157.912', 'name': 'MET:P2:163:HN-(HB)-THR:P2:189:OG1'}
MET:P2:163 THR:P2:186 {'distance': '6.978', 'interaction': 'Alpha Carbon Distance', 'name': 'MET:P2:163-(Ca)-THR:P2:186'}
MET:P2:163 GLN:P2:164 {'distance': '3.792', 'interaction': 'Alpha Carbon Distance', 'name': 'MET:P2:163-(Ca)-GLN:P2:164'}
MET:P2:163 LYS:P2:188 {'distance': '7.87', 'interaction': 'Alpha Carbon Distance', 'name': 'MET:P2:163-(Ca)-LYS:P2:188'}
MET:P2:163 PRO:P2:185 {'distance': '5.542', 'interaction': 'Alpha Carbon Distance', 'name': 'MET:P2:163-(Ca)-PRO:P2:185'}
MET:P2:163 SER:P2:162 {'distance': '3.844', 'interaction': 'Alpha Carbon Distance', 'name': 'SER:P2:162-(Ca)-MET:P2:163'}
MET:P2:163 PHE:P2:161 {'distance': '6.754', 'interaction': 'Alpha Carbon Distance', 'name': 'PHE:P2:161-(Ca)-MET:P2:163'}
LYS:P10:168 ASN:P10:170 {'distance': '7.004', 'interaction': 'Alpha Carbon Distance', 'name': 'LYS:P10:168-(Ca)-ASN:P10:170'}
LYS:P10:168 VAL:P10:167 {'distance': '3.71', 'interaction': 'Alpha Carbon Distance', 'name': 'VAL:P10:167-(Ca)-LYS:P10:168'}
LYS:P10:168 ASP:P10:179 {'distance': '4.878', 'interaction': 'Alpha Carbon Distance', 'name': 'LYS:P10:168-(Ca)-ASP:P10:179'}
LYS:P10:168 ASP:P10:179 {'distance': '5.751', 'interaction': 'Salt Bridge', 'name': 'ASP:P10:179:OD1-(salt)-LYS:P10:168:NZ'}
LYS:P10:168 ASP:P10:179 {'distance': '4.124', 'interaction': 'Salt Bridge', 'name': 'ASP:P10:179:OD2-(salt)-LYS:P10:168:NZ'}
LYS:P10:168 CYS:P10:180 {'distance': '6.182', 'interaction': 'Alpha Carbon Distance', 'name': 'LYS:P10:168-(Ca)-CYS:P10:180'}
LYS:P10:168 CYS:P10:169 {'distance': '3.946', 'interaction': 'Alpha Carbon Distance', 'name': 'LYS:P10:168-(Ca)-CYS:P10:169'}
LYS:P10:168 LEU:P10:166 {'distance': '6.464', 'interaction': 'Alpha Carbon Distance', 'name': 'LEU:P10:166-(Ca)-LYS:P10:168'}
LYS:P10:168 THR:P10:177 {'distance': '7.051', 'interaction': 'Alpha Carbon Distance', 'name': 'LYS:P10:168-(Ca)-THR:P10:177'}
LYS:P10:168 TYR:P10:68 {'distance': '2.133', 'interaction': 'Hydrogen Bond', 'angle': '131.398', 'name': 'TYR:P10:68:HH-(HB)-LYS:P10:168:O'}
LYS:P10:168 VAL:P10:178 {'distance': '6.154', 'interaction': 'Alpha Carbon Distance', 'name': 'LYS:P10:168-(Ca)-VAL:P10:178'}
ASN:P9:206 LEU:P9:210 {'distance': '6.149', 'interaction': 'Alpha Carbon Distance', 'name': 'ASN:P9:206-(Ca)-LEU:P9:210'}
ASN:P9:206 LEU:P9:210 {'distance': '2.113', 'interaction': 'Hydrogen Bond', 'angle': '165.332', 'name': 'LEU:P9:210:HN-(HB)-ASN:P9:206:O'}
ASN:P9:206 LEU:P9:25 {'distance': '7.891', 'interaction': 'Alpha Carbon Distance', 'name': 'LEU:P9:25-(Ca)-ASN:P9:206'}
ASN:P9:206 VAL:P9:144 {'distance': '6.128', 'interaction': 'Alpha Carbon Distance', 'name': 'VAL:P9:144-(Ca)-ASN:P9:206'}
ASN:P9:206 ILE:P9:203 {'distance': '5.226', 'interaction': 'Alpha Carbon Distance', 'name': 'ILE:P9:203-(Ca)-ASN:P9:206'}
ASN:P9:206 THR:P9:208 {'distance': '5.286', 'interaction': 'Alpha Carbon Distance', 'name': 'ASN:P9:206-(Ca)-THR:P9:208'}
ASN:P9:206 VAL:P9:207 {'distance': '3.847', 'interaction': 'Alpha Carbon Distance', 'name': 'ASN:P9:206-(Ca)-VAL:P9:207'}
ASN:P9:206 LEU:P9:205 {'distance': '3.901', 'interaction': 'Alpha Carbon Distance', 'name': 'LEU:P9:205-(Ca)-ASN:P9:206'}
ASN:P9:206 ARG:P9:143 {'distance': '7.068', 'interaction': 'Alpha Carbon Distance', 'name': 'ARG:P9:143-(Ca)-ASN:P9:206'}
ASN:P9:206 ARG:P9:143 {'distance': '1.792', 'interaction': 'Hydrogen Bond', 'angle': '169.938', 'name': 'ARG:P9:143:HE-(HB)-ASN:P9:206:OD1'}
ASN:P9:206 ARG:P9:143 {'distance': '2.066', 'interaction': 'Hydrogen Bond', 'angle': '143.998', 'name': 'ARG:P9:143:HH22-(HB)-ASN:P9:206:OD1'}
ASN:P9:206 ILE:P9:140 {'distance': '6.354', 'interaction': 'Alpha Carbon Distance', 'name': 'ILE:P9:140-(Ca)-ASN:P9:206'}
ASN:P9:206 GLU:P9:209 {'distance': '4.992', 'interaction': 'Alpha Carbon Distance', 'name': 'ASN:P9:206-(Ca)-GLU:P9:209'}
ASN:P9:206 CYS:P9:202 {'distance': '6.058', 'interaction': 'Alpha Carbon Distance', 'name': 'CYS:P9:202-(Ca)-ASN:P9:206'}
ASN:P9:206 CYS:P9:202 {'distance': '1.829', 'interaction': 'Hydrogen Bond', 'angle': '161.792', 'name': 'ASN:P9:206:HN-(HB)-CYS:P9:202:O'}
ASN:P9:206 CYS:P9:202 {'distance': '2.132', 'interaction': 'Hydrogen Bond', 'angle': '139.527', 'name': 'ASN:P9:206:HD22-(HB)-CYS:P9:202:O'}
ASN:P9:206 LEU:P9:204 {'distance': '5.812', 'interaction': 'Alpha Carbon Distance', 'name': 'LEU:P9:204-(Ca)-ASN:P9:206'}
HSD:P5:73 PHE:P5:154 {'distance': '7.671', 'interaction': 'Alpha Carbon Distance', 'name': 'HSD:P5:73-(Ca)-PHE:P5:154'}
HSD:P5:73 PHE:P5:154 {'distance': '5.20354063399', 'interaction': 'Pi-Pi', 'name': 'HSD:P5:73-(pi-pi)-PHE:P5:154', 'orientation': 'L-orientation'}
HSD:P5:73 ARG:P5:75 {'distance': '5.576', 'interaction': 'Alpha Carbon Distance', 'name': 'HSD:P5:73-(Ca)-ARG:P5:75'}
HSD:P5:73 ILE:P5:74 {'distance': '3.82', 'interaction': 'Alpha Carbon Distance', 'name': 'HSD:P5:73-(Ca)-ILE:P5:74'}
HSD:P5:73 ILE:P5:71 {'distance': '6.741', 'interaction': 'Alpha Carbon Distance', 'name': 'ILE:P5:71-(Ca)-HSD:P5:73'}
HSD:P5:73 LEU:P5:76 {'distance': '5.083', 'interaction': 'Alpha Carbon Distance', 'name': 'HSD:P5:73-(Ca)-LEU:P5:76'}
HSD:P5:73 LEU:P5:76 {'distance': '2.838', 'interaction': 'Hydrogen Bond', 'angle': '125.468', 'name': 'LEU:P5:76:HN-(HB)-HSD:P5:73:O'}
HSD:P5:73 THR:P5:192 {'distance': '2.188', 'interaction': 'Hydrogen Bond', 'angle': '172.105', 'name': 'THR:P5:192:HG1-(HB)-HSD:P5:73:NE2'}
HSD:P5:73 TRP:P5:77 {'distance': '6.442', 'interaction': 'Alpha Carbon Distance', 'name': 'HSD:P5:73-(Ca)-TRP:P5:77'}
HSD:P5:73 TRP:P5:77 {'distance': '2.137', 'interaction': 'Hydrogen Bond', 'angle': '164.529', 'name': 'TRP:P5:77:HN-(HB)-HSD:P5:73:O'}
HSD:P5:73 TRP:P5:77 {'distance': '1.846', 'interaction': 'Hydrogen Bond', 'angle': '176.035', 'name': 'TRP:P5:77:HE1-(HB)-HSD:P5:73:NE2'}
HSD:P5:73 TRP:P5:77 {'distance': '5.26642665895', 'interaction': 'Pi-Pi', 'name': 'HSD:P5:73-(pi-pi)-TRP:P5:77', 'orientation': 'T-orientation with the face to the edge'}
HSD:P5:73 SER:P5:72 {'distance': '3.904', 'interaction': 'Alpha Carbon Distance', 'name': 'SER:P5:72-(Ca)-HSD:P5:73'}
HSD:P5:73 TYR:P5:158 {'distance': '7.752', 'interaction': 'Alpha Carbon Distance', 'name': 'HSD:P5:73-(Ca)-TYR:P5:158'}
HSD:P5:73 TYR:P5:158 {'distance': '5.08108576066', 'interaction': 'Pi-Pi', 'name': 'HSD:P5:73-(pi-pi)-TYR:P5:158', 'orientation': 'T-orientation with the edge to face'}
TRP:P3:134 SER:P3:131 {'distance': '4.814', 'interaction': 'Alpha Carbon Distance', 'name': 'SER:P3:131-(Ca)-TRP:P3:134'}
TRP:P3:134 SER:P3:131 {'distance': '2.756', 'interaction': 'Hydrogen Bond', 'angle': '120.551', 'name': 'TRP:P3:134:HN-(HB)-SER:P3:131:O'}
TRP:P3:134 SER:P3:138 {'distance': '6.046', 'interaction': 'Alpha Carbon Distance', 'name': 'TRP:P3:134-(Ca)-SER:P3:138'}
TRP:P3:134 SER:P3:138 {'distance': '1.963', 'interaction': 'Hydrogen Bond', 'angle': '152.642', 'name': 'SER:P3:138:HN-(HB)-TRP:P3:134:O'}
TRP:P3:134 SER:P3:138 {'distance': '1.917', 'interaction': 'Hydrogen Bond', 'angle': '160.261', 'name': 'SER:P3:138:HG1-(HB)-TRP:P3:134:O'}
TRP:P3:134 THR:P3:137 {'distance': '4.942', 'interaction': 'Alpha Carbon Distance', 'name': 'TRP:P3:134-(Ca)-THR:P3:137'}
TRP:P3:134 THR:P3:135 {'distance': '3.834', 'interaction': 'Alpha Carbon Distance', 'name': 'TRP:P3:134-(Ca)-THR:P3:135'}
TRP:P3:134 LEU:P3:132 {'distance': '5.563', 'interaction': 'Alpha Carbon Distance', 'name': 'LEU:P3:132-(Ca)-TRP:P3:134'}
TRP:P3:134 TYR:P3:136 {'distance': '5.374', 'interaction': 'Alpha Carbon Distance', 'name': 'TRP:P3:134-(Ca)-TYR:P3:136'}
TRP:P3:134 CYS:P3:218 {'distance': '6.722', 'interaction': 'Alpha Carbon Distance', 'name': 'TRP:P3:134-(Ca)-CYS:P3:218'}
TRP:P3:134 GLY:P3:130 {'distance': '5.956', 'interaction': 'Alpha Carbon Distance', 'name': 'GLY:P3:130-(Ca)-TRP:P3:134'}
TRP:P3:134 GLY:P3:130 {'distance': '1.89', 'interaction': 'Hydrogen Bond', 'angle': '137.267', 'name': 'TRP:P3:134:HN-(HB)-GLY:P3:130:O'}
TRP:P3:134 TRP:P3:133 {'distance': '3.92', 'interaction': 'Alpha Carbon Distance', 'name': 'TRP:P3:133-(Ca)-TRP:P3:134'}
TRP:P3:133 SER:P3:131 {'distance': '5.19', 'interaction': 'Alpha Carbon Distance', 'name': 'SER:P3:131-(Ca)-TRP:P3:133'}
TRP:P3:133 THR:P3:137 {'distance': '5.982', 'interaction': 'Alpha Carbon Distance', 'name': 'TRP:P3:133-(Ca)-THR:P3:137'}
TRP:P3:133 THR:P3:137 {'distance': '1.835', 'interaction': 'Hydrogen Bond', 'angle': '167.525', 'name': 'THR:P3:137:HN-(HB)-TRP:P3:133:O'}
TRP:P3:133 THR:P3:137 {'distance': '2.02', 'interaction': 'Hydrogen Bond', 'angle': '161.715', 'name': 'THR:P3:137:HG1-(HB)-TRP:P3:133:O'}
TRP:P3:133 GLU:P3:129 {'distance': '6.132', 'interaction': 'Alpha Carbon Distance', 'name': 'GLU:P3:129-(Ca)-TRP:P3:133'}
TRP:P3:133 GLU:P3:129 {'distance': '2.014', 'interaction': 'Hydrogen Bond', 'angle': '168.857', 'name': 'TRP:P3:133:HN-(HB)-GLU:P3:129:O'}
TRP:P3:133 THR:P3:135 {'distance': '5.372', 'interaction': 'Alpha Carbon Distance', 'name': 'TRP:P3:133-(Ca)-THR:P3:135'}
TRP:P3:133 LEU:P3:132 {'distance': '3.887', 'interaction': 'Alpha Carbon Distance', 'name': 'LEU:P3:132-(Ca)-TRP:P3:133'}
TRP:P3:133 TYR:P3:136 {'distance': '4.769', 'interaction': 'Alpha Carbon Distance', 'name': 'TRP:P3:133-(Ca)-TYR:P3:136'}
TRP:P3:133 CYS:P3:218 {'distance': '7.064', 'interaction': 'Alpha Carbon Distance', 'name': 'TRP:P3:133-(Ca)-CYS:P3:218'}
TRP:P3:133 GLY:P3:130 {'distance': '4.848', 'interaction': 'Alpha Carbon Distance', 'name': 'GLY:P3:130-(Ca)-TRP:P3:133'}
LYS:P11:168 ASN:P11:170 {'distance': '7.005', 'interaction': 'Alpha Carbon Distance', 'name': 'LYS:P11:168-(Ca)-ASN:P11:170'}
LYS:P11:168 VAL:P11:178 {'distance': '5.52', 'interaction': 'Alpha Carbon Distance', 'name': 'LYS:P11:168-(Ca)-VAL:P11:178'}
LYS:P11:168 VAL:P11:167 {'distance': '3.801', 'interaction': 'Alpha Carbon Distance', 'name': 'VAL:P11:167-(Ca)-LYS:P11:168'}
LYS:P11:168 CYS:P11:169 {'distance': '3.762', 'interaction': 'Alpha Carbon Distance', 'name': 'LYS:P11:168-(Ca)-CYS:P11:169'}
LYS:P11:168 LEU:P11:166 {'distance': '6.676', 'interaction': 'Alpha Carbon Distance', 'name': 'LEU:P11:166-(Ca)-LYS:P11:168'}
LYS:P11:168 THR:P11:177 {'distance': '5.921', 'interaction': 'Alpha Carbon Distance', 'name': 'LYS:P11:168-(Ca)-THR:P11:177'}
LYS:P11:168 THR:P11:177 {'distance': '2.027', 'interaction': 'Hydrogen Bond', 'angle': '166.935', 'name': 'LYS:P11:168:HZ3-(HB)-THR:P11:177:O'}
LYS:P11:168 CYS:P11:180 {'distance': '5.962', 'interaction': 'Alpha Carbon Distance', 'name': 'LYS:P11:168-(Ca)-CYS:P11:180'}
LYS:P11:168 ASP:P11:179 {'distance': '4.925', 'interaction': 'Alpha Carbon Distance', 'name': 'LYS:P11:168-(Ca)-ASP:P11:179'}
LYS:P11:168 ASP:P11:179 {'distance': '1.622', 'interaction': 'Hydrogen Bond', 'angle': '164.068', 'name': 'LYS:P11:168:HZ1-(HB)-ASP:P11:179:OD2'}
LYS:P11:168 ASP:P11:179 {'distance': '3.916', 'interaction': 'Salt Bridge', 'name': 'ASP:P11:179:OD1-(salt)-LYS:P11:168:NZ'}
LYS:P11:168 ASP:P11:179 {'distance': '2.637', 'interaction': 'Salt Bridge', 'name': 'ASP:P11:179:OD2-(salt)-LYS:P11:168:NZ'}
SER:P11:222 PHE:P12:115 {'distance': '7.228', 'interaction': 'Alpha Carbon Distance', 'name': 'SER:P11:222-(Ca)-PHE:P12:115'}
SER:P11:222 LYS:P11:224 {'distance': '6.544', 'interaction': 'Alpha Carbon Distance', 'name': 'SER:P11:222-(Ca)-LYS:P11:224'}
SER:P11:222 LYS:P11:221 {'distance': '3.929', 'interaction': 'Alpha Carbon Distance', 'name': 'LYS:P11:221-(Ca)-SER:P11:222'}
SER:P11:222 LYS:P11:223 {'distance': '3.856', 'interaction': 'Alpha Carbon Distance', 'name': 'SER:P11:222-(Ca)-LYS:P11:223'}
SER:P11:222 GLY:P11:220 {'distance': '5.85', 'interaction': 'Alpha Carbon Distance', 'name': 'GLY:P11:220-(Ca)-SER:P11:222'}
SER:P11:85 GLN:P11:7 {'distance': '6.722', 'interaction': 'Alpha Carbon Distance', 'name': 'GLN:P11:7-(Ca)-SER:P11:85'}
SER:P11:85 GLN:P11:7 {'distance': '1.963', 'interaction': 'Hydrogen Bond', 'angle': '177.833', 'name': 'SER:P11:85:HG1-(HB)-GLN:P11:7:OE1'}
SER:P11:85 PHE:P11:83 {'distance': '5.349', 'interaction': 'Alpha Carbon Distance', 'name': 'PHE:P11:83-(Ca)-SER:P11:85'}
SER:P11:85 ILE:P11:82 {'distance': '4.868', 'interaction': 'Alpha Carbon Distance', 'name': 'ILE:P11:82-(Ca)-SER:P11:85'}
SER:P11:85 VAL:P11:84 {'distance': '3.748', 'interaction': 'Alpha Carbon Distance', 'name': 'VAL:P11:84-(Ca)-SER:P11:85'}
SER:P11:85 PRO:P11:87 {'distance': '5.985', 'interaction': 'Alpha Carbon Distance', 'name': 'SER:P11:85-(Ca)-PRO:P11:87'}
SER:P11:85 GLY:P11:11 {'distance': '4.036', 'interaction': 'Alpha Carbon Distance', 'name': 'GLY:P11:11-(Ca)-SER:P11:85'}
SER:P11:85 GLY:P11:12 {'distance': '7.692', 'interaction': 'Alpha Carbon Distance', 'name': 'GLY:P11:12-(Ca)-SER:P11:85'}
SER:P11:85 LEU:P11:81 {'distance': '6.393', 'interaction': 'Alpha Carbon Distance', 'name': 'LEU:P11:81-(Ca)-SER:P11:85'}
SER:P11:85 LEU:P11:81 {'distance': '2.165', 'interaction': 'Hydrogen Bond', 'angle': '170.896', 'name': 'SER:P11:85:HN-(HB)-LEU:P11:81:O'}
SER:P11:85 THR:P11:86 {'distance': '3.788', 'interaction': 'Alpha Carbon Distance', 'name': 'SER:P11:85-(Ca)-THR:P11:86'}
SER:P11:85 ALA:P11:88 {'distance': '5.198', 'interaction': 'Alpha Carbon Distance', 'name': 'SER:P11:85-(Ca)-ALA:P11:88'}
SER:P11:85 ALA:P11:88 {'distance': '2.328', 'interaction': 'Hydrogen Bond', 'angle': '128.457', 'name': 'ALA:P11:88:HN-(HB)-SER:P11:85:O'}
SER:P11:85 LEU:P11:10 {'distance': '5.877', 'interaction': 'Alpha Carbon Distance', 'name': 'LEU:P11:10-(Ca)-SER:P11:85'}
SER:P11:85 LEU:P11:89 {'distance': '6.602', 'interaction': 'Alpha Carbon Distance', 'name': 'SER:P11:85-(Ca)-LEU:P11:89'}
SER:P11:85 LEU:P11:89 {'distance': '2.244', 'interaction': 'Hydrogen Bond', 'angle': '166.512', 'name': 'LEU:P11:89:HN-(HB)-SER:P11:85:O'}
TRP:P7:77 ALA:P7:78 {'distance': '3.781', 'interaction': 'Alpha Carbon Distance', 'name': 'TRP:P7:77-(Ca)-ALA:P7:78'}
TRP:P7:77 LEU:P7:36 {'distance': '7.875', 'interaction': 'Alpha Carbon Distance', 'name': 'LEU:P7:36-(Ca)-TRP:P7:77'}
TRP:P7:77 PHE:P7:154 {'distance': '5.52490037608', 'interaction': 'Pi-Pi', 'name': 'TRP:P7:77-(pi-pi)-PHE:P7:154', 'orientation': 'T-orientation with the face to the edge'}
TRP:P7:77 MET:P7:195 {'distance': '7.98', 'interaction': 'Alpha Carbon Distance', 'name': 'TRP:P7:77-(Ca)-MET:P7:195'}
TRP:P7:77 GLN:P7:80 {'distance': '4.725', 'interaction': 'Alpha Carbon Distance', 'name': 'TRP:P7:77-(Ca)-GLN:P7:80'}
TRP:P7:77 GLN:P7:80 {'distance': '2.223', 'interaction': 'Hydrogen Bond', 'angle': '123.561', 'name': 'GLN:P7:80:HN-(HB)-TRP:P7:77:O'}
TRP:P7:77 LEU:P7:79 {'distance': '5.166', 'interaction': 'Alpha Carbon Distance', 'name': 'TRP:P7:77-(Ca)-LEU:P7:79'}
TRP:P7:77 ARG:P7:75 {'distance': '5.206', 'interaction': 'Alpha Carbon Distance', 'name': 'ARG:P7:75-(Ca)-TRP:P7:77'}
TRP:P7:77 LEU:P7:76 {'distance': '3.865', 'interaction': 'Alpha Carbon Distance', 'name': 'LEU:P7:76-(Ca)-TRP:P7:77'}
TRP:P7:77 HSD:P7:73 {'distance': '6.886', 'interaction': 'Alpha Carbon Distance', 'name': 'HSD:P7:73-(Ca)-TRP:P7:77'}
TRP:P7:77 HSD:P7:73 {'distance': '2.465', 'interaction': 'Hydrogen Bond', 'angle': '158.72', 'name': 'TRP:P7:77:HN-(HB)-HSD:P7:73:O'}
TRP:P7:77 ILE:P7:74 {'distance': '4.986', 'interaction': 'Alpha Carbon Distance', 'name': 'ILE:P7:74-(Ca)-TRP:P7:77'}
TRP:P7:77 LEU:P7:81 {'distance': '6.505', 'interaction': 'Alpha Carbon Distance', 'name': 'TRP:P7:77-(Ca)-LEU:P7:81'}
TRP:P7:77 LEU:P7:81 {'distance': '2.231', 'interaction': 'Hydrogen Bond', 'angle': '161.973', 'name': 'LEU:P7:81:HN-(HB)-TRP:P7:77:O'}
CYS:P4:202 PHE:P4:29 {'distance': '7.22', 'interaction': 'Alpha Carbon Distance', 'name': 'PHE:P4:29-(Ca)-CYS:P4:202'}
CYS:P4:202 SER:P4:199 {'distance': '4.78', 'interaction': 'Alpha Carbon Distance', 'name': 'SER:P4:199-(Ca)-CYS:P4:202'}
CYS:P4:202 ILE:P4:201 {'distance': '3.892', 'interaction': 'Alpha Carbon Distance', 'name': 'ILE:P4:201-(Ca)-CYS:P4:202'}
CYS:P4:202 VAL:P4:198 {'distance': '6.215', 'interaction': 'Alpha Carbon Distance', 'name': 'VAL:P4:198-(Ca)-CYS:P4:202'}
CYS:P4:202 VAL:P4:198 {'distance': '2.407', 'interaction': 'Hydrogen Bond', 'angle': '150.792', 'name': 'CYS:P4:202:HN-(HB)-VAL:P4:198:O'}
CYS:P4:202 VAL:P4:198 {'distance': '1.677', 'interaction': 'Hydrogen Bond', 'angle': '159.711', 'name': 'CYS:P4:202:HG1-(HB)-VAL:P4:198:O'}
CYS:P4:202 LEU:P4:25 {'distance': '5.841', 'interaction': 'Alpha Carbon Distance', 'name': 'LEU:P4:25-(Ca)-CYS:P4:202'}
CYS:P4:202 LEU:P4:204 {'distance': '5.505', 'interaction': 'Alpha Carbon Distance', 'name': 'CYS:P4:202-(Ca)-LEU:P4:204'}
CYS:P4:202 LEU:P4:205 {'distance': '5.129', 'interaction': 'Alpha Carbon Distance', 'name': 'CYS:P4:202-(Ca)-LEU:P4:205'}
CYS:P4:202 LEU:P4:28 {'distance': '6.83', 'interaction': 'Alpha Carbon Distance', 'name': 'LEU:P4:28-(Ca)-CYS:P4:202'}
CYS:P4:202 ILE:P4:203 {'distance': '3.912', 'interaction': 'Alpha Carbon Distance', 'name': 'CYS:P4:202-(Ca)-ILE:P4:203'}
CYS:P4:202 ASN:P4:206 {'distance': '6.289', 'interaction': 'Alpha Carbon Distance', 'name': 'CYS:P4:202-(Ca)-ASN:P4:206'}
CYS:P4:202 ASN:P4:206 {'distance': '1.98', 'interaction': 'Hydrogen Bond', 'angle': '168.886', 'name': 'ASN:P4:206:HN-(HB)-CYS:P4:202:O'}
CYS:P4:202 ASN:P4:206 {'distance': '1.779', 'interaction': 'Hydrogen Bond', 'angle': '143.4', 'name': 'ASN:P4:206:HD22-(HB)-CYS:P4:202:O'}
CYS:P4:202 GLY:P4:200 {'distance': '5.204', 'interaction': 'Alpha Carbon Distance', 'name': 'GLY:P4:200-(Ca)-CYS:P4:202'}
ASP:P6:117 GLU:P6:120 {'distance': '7.971', 'interaction': 'Alpha Carbon Distance', 'name': 'ASP:P6:117-(Ca)-GLU:P6:120'}
ASP:P6:117 ILE:P6:118 {'distance': '3.87', 'interaction': 'Alpha Carbon Distance', 'name': 'ASP:P6:117-(Ca)-ILE:P6:118'}
ASP:P6:117 PHE:P6:115 {'distance': '7.129', 'interaction': 'Alpha Carbon Distance', 'name': 'PHE:P6:115-(Ca)-ASP:P6:117'}
ASP:P6:117 ASP:P6:117 {'distance': '1.918', 'interaction': 'Hydrogen Bond', 'angle': '148.367', 'name': 'ASP:P6:117:HN-(HB)-ASP:P6:117:OD2'}
LYS:P11:188 VAL:P11:190 {'distance': '5.714', 'interaction': 'Alpha Carbon Distance', 'name': 'LYS:P11:188-(Ca)-VAL:P11:190'}
LYS:P11:188 ASP:P11:50 {'distance': '4.716', 'interaction': 'Salt Bridge', 'name': 'ASP:P11:50:OD2-(salt)-LYS:P11:188:NZ'}
LYS:P11:188 GLU:P11:187 {'distance': '3.792', 'interaction': 'Alpha Carbon Distance', 'name': 'GLU:P11:187-(Ca)-LYS:P11:188'}
LYS:P11:188 PHE:P11:191 {'distance': '5.816', 'interaction': 'Alpha Carbon Distance', 'name': 'LYS:P11:188-(Ca)-PHE:P11:191'}
LYS:P11:188 PHE:P11:191 {'distance': '2.668', 'interaction': 'Hydrogen Bond', 'angle': '130.054', 'name': 'PHE:P11:191:HN-(HB)-LYS:P11:188:O'}
LYS:P11:188 ARG:P11:184 {'distance': '6.599', 'interaction': 'Alpha Carbon Distance', 'name': 'ARG:P11:184-(Ca)-LYS:P11:188'}
LYS:P11:188 ARG:P11:184 {'distance': '2.233', 'interaction': 'Hydrogen Bond', 'angle': '167.818', 'name': 'LYS:P11:188:HN-(HB)-ARG:P11:184:O'}
LYS:P11:188 GLU:P11:47 {'distance': '1.628', 'interaction': 'Hydrogen Bond', 'angle': '172.215', 'name': 'LYS:P11:188:HZ1-(HB)-GLU:P11:47:OE1'}
LYS:P11:188 GLU:P11:47 {'distance': '2.663', 'interaction': 'Salt Bridge', 'name': 'GLU:P11:47:OE1-(salt)-LYS:P11:188:NZ'}
LYS:P11:188 GLU:P11:47 {'distance': '3.176', 'interaction': 'Salt Bridge', 'name': 'GLU:P11:47:OE2-(salt)-LYS:P11:188:NZ'}
LYS:P11:188 THR:P11:186 {'distance': '5.34', 'interaction': 'Alpha Carbon Distance', 'name': 'THR:P11:186-(Ca)-LYS:P11:188'}
LYS:P11:188 PRO:P11:185 {'distance': '5.144', 'interaction': 'Alpha Carbon Distance', 'name': 'PRO:P11:185-(Ca)-LYS:P11:188'}
LYS:P11:188 SER:P11:183 {'distance': '2.477', 'interaction': 'Hydrogen Bond', 'angle': '128.076', 'name': 'LYS:P11:188:HZ2-(HB)-SER:P11:183:OG'}
LYS:P11:188 SER:P11:183 {'distance': '2.122', 'interaction': 'Hydrogen Bond', 'angle': '148.189', 'name': 'LYS:P11:188:HZ2-(HB)-SER:P11:183:O'}
LYS:P11:188 THR:P11:189 {'distance': '3.865', 'interaction': 'Alpha Carbon Distance', 'name': 'LYS:P11:188-(Ca)-THR:P11:189'}
LYS:P11:188 VAL:P11:43 {'distance': '6.771', 'interaction': 'Alpha Carbon Distance', 'name': 'VAL:P11:43-(Ca)-LYS:P11:188'}
LYS:P11:188 ALA:P11:39 {'distance': '7.693', 'interaction': 'Alpha Carbon Distance', 'name': 'ALA:P11:39-(Ca)-LYS:P11:188'}
LYS:P11:188 THR:P11:192 {'distance': '7.093', 'interaction': 'Alpha Carbon Distance', 'name': 'LYS:P11:188-(Ca)-THR:P11:192'}
LYS:P11:188 THR:P11:192 {'distance': '2.762', 'interaction': 'Hydrogen Bond', 'angle': '154.59', 'name': 'THR:P11:192:HN-(HB)-LYS:P11:188:O'}
SER:P5:162 ASP:P5:159 {'distance': '7.825', 'interaction': 'Alpha Carbon Distance', 'name': 'ASP:P5:159-(Ca)-SER:P5:162'}
SER:P5:162 GLY:P5:160 {'distance': '5.298', 'interaction': 'Alpha Carbon Distance', 'name': 'GLY:P5:160-(Ca)-SER:P5:162'}
SER:P5:162 PRO:P5:185 {'distance': '7.639', 'interaction': 'Alpha Carbon Distance', 'name': 'SER:P5:162-(Ca)-PRO:P5:185'}
SER:P5:162 THR:P5:189 {'distance': '5.573', 'interaction': 'Alpha Carbon Distance', 'name': 'SER:P5:162-(Ca)-THR:P5:189'}
SER:P5:162 GLN:P5:164 {'distance': '6.663', 'interaction': 'Alpha Carbon Distance', 'name': 'SER:P5:162-(Ca)-GLN:P5:164'}
SER:P5:162 MET:P5:163 {'distance': '3.788', 'interaction': 'Alpha Carbon Distance', 'name': 'SER:P5:162-(Ca)-MET:P5:163'}
SER:P5:162 PHE:P5:161 {'distance': '3.922', 'interaction': 'Alpha Carbon Distance', 'name': 'PHE:P5:161-(Ca)-SER:P5:162'}
SER:P5:162 THR:P5:186 {'distance': '7.819', 'interaction': 'Alpha Carbon Distance', 'name': 'SER:P5:162-(Ca)-THR:P5:186'}
HSD:P2:67 PHE:P2:69 {'distance': '6.476', 'interaction': 'Alpha Carbon Distance', 'name': 'HSD:P2:67-(Ca)-PHE:P2:69'}
HSD:P2:67 CYS:P2:64 {'distance': '5.114', 'interaction': 'Alpha Carbon Distance', 'name': 'CYS:P2:64-(Ca)-HSD:P2:67'}
HSD:P2:67 CYS:P2:64 {'distance': '2.72', 'interaction': 'Hydrogen Bond', 'angle': '133.747', 'name': 'HSD:P2:67:HN-(HB)-CYS:P2:64:O'}
HSD:P2:67 ASP:P2:66 {'distance': '3.805', 'interaction': 'Alpha Carbon Distance', 'name': 'ASP:P2:66-(Ca)-HSD:P2:67'}
HSD:P2:67 TYR:P2:68 {'distance': '3.774', 'interaction': 'Alpha Carbon Distance', 'name': 'HSD:P2:67-(Ca)-TYR:P2:68'}
HSD:P2:67 CYS:P2:169 {'distance': '7.512', 'interaction': 'Alpha Carbon Distance', 'name': 'HSD:P2:67-(Ca)-CYS:P2:169'}
HSD:P2:67 VAL:P2:63 {'distance': '6.469', 'interaction': 'Alpha Carbon Distance', 'name': 'VAL:P2:63-(Ca)-HSD:P2:67'}
HSD:P2:67 VAL:P2:63 {'distance': '2.308', 'interaction': 'Hydrogen Bond', 'angle': '132.825', 'name': 'HSD:P2:67:HN-(HB)-VAL:P2:63:O'}
HSD:P2:67 TYR:P2:65 {'distance': '5.769', 'interaction': 'Alpha Carbon Distance', 'name': 'TYR:P2:65-(Ca)-HSD:P2:67'}
GLY:P9:21 TRP:P9:24 {'distance': '5.191', 'interaction': 'Alpha Carbon Distance', 'name': 'GLY:P9:21-(Ca)-TRP:P9:24'}
GLY:P9:21 TRP:P9:24 {'distance': '2.702', 'interaction': 'Hydrogen Bond', 'angle': '154.441', 'name': 'TRP:P9:24:HN-(HB)-GLY:P9:21:O'}
GLY:P9:21 LEU:P9:25 {'distance': '7.786', 'interaction': 'Alpha Carbon Distance', 'name': 'GLY:P9:21-(Ca)-LEU:P9:25'}
GLY:P9:21 SER:P9:19 {'distance': '5.521', 'interaction': 'Alpha Carbon Distance', 'name': 'SER:P9:19-(Ca)-GLY:P9:21'}
GLY:P9:21 SER:P9:19 {'distance': '2.06', 'interaction': 'Hydrogen Bond', 'angle': '155.092', 'name': 'GLY:P9:21:HN-(HB)-SER:P9:19:OG'}
GLY:P9:21 ILE:P9:20 {'distance': '3.887', 'interaction': 'Alpha Carbon Distance', 'name': 'ILE:P9:20-(Ca)-GLY:P9:21'}
GLY:P9:21 ILE:P9:23 {'distance': '5.574', 'interaction': 'Alpha Carbon Distance', 'name': 'GLY:P9:21-(Ca)-ILE:P9:23'}
GLY:P9:21 LYS:P9:22 {'distance': '3.849', 'interaction': 'Alpha Carbon Distance', 'name': 'GLY:P9:21-(Ca)-LYS:P9:22'}
LEU:P5:166 ARG:P5:165 {'distance': '3.877', 'interaction': 'Alpha Carbon Distance', 'name': 'ARG:P5:165-(Ca)-LEU:P5:166'}
LEU:P5:166 CYS:P5:180 {'distance': '6.457', 'interaction': 'Alpha Carbon Distance', 'name': 'LEU:P5:166-(Ca)-CYS:P5:180'}
LEU:P5:166 ASP:P5:179 {'distance': '7.058', 'interaction': 'Alpha Carbon Distance', 'name': 'LEU:P5:166-(Ca)-ASP:P5:179'}
LEU:P5:166 VAL:P5:167 {'distance': '3.756', 'interaction': 'Alpha Carbon Distance', 'name': 'LEU:P5:166-(Ca)-VAL:P5:167'}
LEU:P5:166 GLN:P5:164 {'distance': '5.581', 'interaction': 'Alpha Carbon Distance', 'name': 'GLN:P5:164-(Ca)-LEU:P5:166'}
LEU:P5:166 LYS:P5:168 {'distance': '6.252', 'interaction': 'Alpha Carbon Distance', 'name': 'LEU:P5:166-(Ca)-LYS:P5:168'}
LEU:P5:166 PHE:P5:181 {'distance': '5.402', 'interaction': 'Alpha Carbon Distance', 'name': 'LEU:P5:166-(Ca)-PHE:P5:181'}
LEU:P5:166 VAL:P5:182 {'distance': '7.288', 'interaction': 'Alpha Carbon Distance', 'name': 'LEU:P5:166-(Ca)-VAL:P5:182'}
CYS:P4:53 CYS:P4:60 {'distance': '6.634', 'interaction': 'Alpha Carbon Distance', 'name': 'CYS:P4:53-(Ca)-CYS:P4:60'}
CYS:P4:53 VAL:P4:178 {'distance': '6.496', 'interaction': 'Alpha Carbon Distance', 'name': 'CYS:P4:53-(Ca)-VAL:P4:178'}
CYS:P4:53 PHE:P4:51 {'distance': '6.964', 'interaction': 'Alpha Carbon Distance', 'name': 'PHE:P4:51-(Ca)-CYS:P4:53'}
CYS:P4:53 VAL:P4:52 {'distance': '3.817', 'interaction': 'Alpha Carbon Distance', 'name': 'VAL:P4:52-(Ca)-CYS:P4:53'}
CYS:P4:53 ASP:P4:179 {'distance': '5.882', 'interaction': 'Alpha Carbon Distance', 'name': 'CYS:P4:53-(Ca)-ASP:P4:179'}
CYS:P4:53 GLY:P5:59 {'distance': '7.759', 'interaction': 'Alpha Carbon Distance', 'name': 'CYS:P4:53-(Ca)-GLY:P5:59'}
CYS:P4:53 CYS:P4:180 {'distance': '4.135', 'interaction': 'Alpha Carbon Distance', 'name': 'CYS:P4:53-(Ca)-CYS:P4:180'}
CYS:P4:53 THR:P4:55 {'distance': '6.016', 'interaction': 'Alpha Carbon Distance', 'name': 'CYS:P4:53-(Ca)-THR:P4:55'}
CYS:P4:53 THR:P4:55 {'distance': '2.43', 'interaction': 'Hydrogen Bond', 'angle': '124.74', 'name': 'THR:P4:55:HN-(HB)-CYS:P4:53:O'}
CYS:P4:53 ASN:P4:54 {'distance': '3.935', 'interaction': 'Alpha Carbon Distance', 'name': 'CYS:P4:53-(Ca)-ASN:P4:54'}
CYS:P4:53 PHE:P4:181 {'distance': '6.309', 'interaction': 'Alpha Carbon Distance', 'name': 'CYS:P4:53-(Ca)-PHE:P4:181'}
CYS:P4:53 LYS:P4:61 {'distance': '5.248', 'interaction': 'Alpha Carbon Distance', 'name': 'CYS:P4:53-(Ca)-LYS:P4:61'}
ILE:P12:82 THR:P12:86 {'distance': '6.663', 'interaction': 'Alpha Carbon Distance', 'name': 'ILE:P12:82-(Ca)-THR:P12:86'}
ILE:P12:82 THR:P12:86 {'distance': '2.668', 'interaction': 'Hydrogen Bond', 'angle': '153.224', 'name': 'THR:P12:86:HN-(HB)-ILE:P12:82:O'}
ILE:P12:82 THR:P12:86 {'distance': '2.195', 'interaction': 'Hydrogen Bond', 'angle': '144.765', 'name': 'THR:P12:86:HG1-(HB)-ILE:P12:82:O'}
ILE:P12:82 PHE:P11:31 {'distance': '7.439', 'interaction': 'Alpha Carbon Distance', 'name': 'PHE:P11:31-(Ca)-ILE:P12:82'}
ILE:P12:82 SER:P12:85 {'distance': '5.463', 'interaction': 'Alpha Carbon Distance', 'name': 'ILE:P12:82-(Ca)-SER:P12:85'}
ILE:P12:82 MET:P11:34 {'distance': '7.098', 'interaction': 'Alpha Carbon Distance', 'name': 'MET:P11:34-(Ca)-ILE:P12:82'}
ILE:P12:82 PHE:P12:83 {'distance': '3.784', 'interaction': 'Alpha Carbon Distance', 'name': 'ILE:P12:82-(Ca)-PHE:P12:83'}
ILE:P12:82 ALA:P12:78 {'distance': '6.618', 'interaction': 'Alpha Carbon Distance', 'name': 'ALA:P12:78-(Ca)-ILE:P12:82'}
ILE:P12:82 ALA:P12:78 {'distance': '2.588', 'interaction': 'Hydrogen Bond', 'angle': '156.464', 'name': 'ILE:P12:82:HN-(HB)-ALA:P12:78:O'}
ILE:P12:82 ILE:P11:35 {'distance': '7.668', 'interaction': 'Alpha Carbon Distance', 'name': 'ILE:P11:35-(Ca)-ILE:P12:82'}
ILE:P12:82 GLN:P12:80 {'distance': '5.457', 'interaction': 'Alpha Carbon Distance', 'name': 'GLN:P12:80-(Ca)-ILE:P12:82'}
ILE:P12:82 LEU:P12:81 {'distance': '3.855', 'interaction': 'Alpha Carbon Distance', 'name': 'LEU:P12:81-(Ca)-ILE:P12:82'}
ILE:P12:82 VAL:P12:84 {'distance': '5.681', 'interaction': 'Alpha Carbon Distance', 'name': 'ILE:P12:82-(Ca)-VAL:P12:84'}
ILE:P12:82 LEU:P12:79 {'distance': '5.084', 'interaction': 'Alpha Carbon Distance', 'name': 'LEU:P12:79-(Ca)-ILE:P12:82'}
THR:P1:192 THR:P1:189 {'distance': '4.85', 'interaction': 'Alpha Carbon Distance', 'name': 'THR:P1:189-(Ca)-THR:P1:192'}
THR:P1:192 VAL:P1:190 {'distance': '5.612', 'interaction': 'Alpha Carbon Distance', 'name': 'VAL:P1:190-(Ca)-THR:P1:192'}
THR:P1:192 VAL:P1:193 {'distance': '3.887', 'interaction': 'Alpha Carbon Distance', 'name': 'THR:P1:192-(Ca)-VAL:P1:193'}
THR:P1:192 TRP:P1:44 {'distance': '2.313', 'interaction': 'Hydrogen Bond', 'angle': '148.819', 'name': 'TRP:P1:44:HE1-(HB)-THR:P1:192:OG1'}
THR:P1:192 HSD:P1:73 {'distance': '7.393', 'interaction': 'Alpha Carbon Distance', 'name': 'HSD:P1:73-(Ca)-THR:P1:192'}
THR:P1:192 ILE:P1:74 {'distance': '6.874', 'interaction': 'Alpha Carbon Distance', 'name': 'ILE:P1:74-(Ca)-THR:P1:192'}
THR:P1:192 ALA:P1:39 {'distance': '7.844', 'interaction': 'Alpha Carbon Distance', 'name': 'ALA:P1:39-(Ca)-THR:P1:192'}
THR:P1:192 MET:P1:195 {'distance': '5.115', 'interaction': 'Alpha Carbon Distance', 'name': 'THR:P1:192-(Ca)-MET:P1:195'}
THR:P1:192 LYS:P1:188 {'distance': '6.264', 'interaction': 'Alpha Carbon Distance', 'name': 'LYS:P1:188-(Ca)-THR:P1:192'}
THR:P1:192 LYS:P1:188 {'distance': '2.002', 'interaction': 'Hydrogen Bond', 'angle': '175.124', 'name': 'THR:P1:192:HN-(HB)-LYS:P1:188:O'}
THR:P1:192 ILE:P1:196 {'distance': '6.237', 'interaction': 'Alpha Carbon Distance', 'name': 'THR:P1:192-(Ca)-ILE:P1:196'}
THR:P1:192 ILE:P1:196 {'distance': '2.072', 'interaction': 'Hydrogen Bond', 'angle': '161.814', 'name': 'ILE:P1:196:HN-(HB)-THR:P1:192:O'}
THR:P1:192 PHE:P1:191 {'distance': '3.794', 'interaction': 'Alpha Carbon Distance', 'name': 'PHE:P1:191-(Ca)-THR:P1:192'}
THR:P1:192 PHE:P1:194 {'distance': '5.503', 'interaction': 'Alpha Carbon Distance', 'name': 'THR:P1:192-(Ca)-PHE:P1:194'}
SER:P10:183 PHE:P10:181 {'distance': '6.734', 'interaction': 'Alpha Carbon Distance', 'name': 'PHE:P10:181-(Ca)-SER:P10:183'}
SER:P10:183 VAL:P11:63 {'distance': '7.708', 'interaction': 'Alpha Carbon Distance', 'name': 'SER:P10:183-(Ca)-VAL:P11:63'}
SER:P10:183 LYS:P10:188 {'distance': '1.646', 'interaction': 'Hydrogen Bond', 'angle': '157.458', 'name': 'LYS:P10:188:HZ1-(HB)-SER:P10:183:O'}
SER:P10:183 PHE:P10:51 {'distance': '5.845', 'interaction': 'Alpha Carbon Distance', 'name': 'PHE:P10:51-(Ca)-SER:P10:183'}
SER:P10:183 PRO:P10:185 {'distance': '5.553', 'interaction': 'Alpha Carbon Distance', 'name': 'SER:P10:183-(Ca)-PRO:P10:185'}
SER:P10:183 GLU:P10:47 {'distance': '7.282', 'interaction': 'Alpha Carbon Distance', 'name': 'GLU:P10:47-(Ca)-SER:P10:183'}
SER:P10:183 ASN:P11:62 {'distance': '5.049', 'interaction': 'Alpha Carbon Distance', 'name': 'SER:P10:183-(Ca)-ASN:P11:62'}
SER:P10:183 ASP:P10:50 {'distance': '5.641', 'interaction': 'Alpha Carbon Distance', 'name': 'ASP:P10:50-(Ca)-SER:P10:183'}
SER:P10:183 ASP:P10:46 {'distance': '7.007', 'interaction': 'Alpha Carbon Distance', 'name': 'ASP:P10:46-(Ca)-SER:P10:183'}
SER:P10:183 ASP:P10:46 {'distance': '1.83', 'interaction': 'Hydrogen Bond', 'angle': '165.425', 'name': 'SER:P10:183:HG1-(HB)-ASP:P10:46:OD2'}
SER:P10:183 GLN:P11:48 {'distance': '7.056', 'interaction': 'Alpha Carbon Distance', 'name': 'SER:P10:183-(Ca)-GLN:P11:48'}
SER:P10:183 ARG:P10:184 {'distance': '3.931', 'interaction': 'Alpha Carbon Distance', 'name': 'SER:P10:183-(Ca)-ARG:P10:184'}
SER:P10:183 VAL:P10:182 {'distance': '3.95', 'interaction': 'Alpha Carbon Distance', 'name': 'VAL:P10:182-(Ca)-SER:P10:183'}
SER:P10:183 TYR:P11:65 {'distance': '7.581', 'interaction': 'Alpha Carbon Distance', 'name': 'SER:P10:183-(Ca)-TYR:P11:65'}
SER:P10:183 VAL:P10:52 {'distance': '7.618', 'interaction': 'Alpha Carbon Distance', 'name': 'VAL:P10:52-(Ca)-SER:P10:183'}
PHE:P6:29 ILE:P6:33 {'distance': '6.322', 'interaction': 'Alpha Carbon Distance', 'name': 'PHE:P6:29-(Ca)-ILE:P6:33'}
PHE:P6:29 ILE:P6:33 {'distance': '2.159', 'interaction': 'Hydrogen Bond', 'angle': '155.578', 'name': 'ILE:P6:33:HN-(HB)-PHE:P6:29:O'}
PHE:P6:29 ILE:P6:30 {'distance': '3.876', 'interaction': 'Alpha Carbon Distance', 'name': 'PHE:P6:29-(Ca)-ILE:P6:30'}
PHE:P6:29 CYS:P6:202 {'distance': '7.876', 'interaction': 'Alpha Carbon Distance', 'name': 'PHE:P6:29-(Ca)-CYS:P6:202'}
PHE:P6:29 PHE:P6:31 {'distance': '5.434', 'interaction': 'Alpha Carbon Distance', 'name': 'PHE:P6:29-(Ca)-PHE:P6:31'}
PHE:P6:29 VAL:P6:27 {'distance': '5.363', 'interaction': 'Alpha Carbon Distance', 'name': 'VAL:P6:27-(Ca)-PHE:P6:29'}
PHE:P6:29 LEU:P6:25 {'distance': '6.033', 'interaction': 'Alpha Carbon Distance', 'name': 'LEU:P6:25-(Ca)-PHE:P6:29'}
PHE:P6:29 LEU:P6:25 {'distance': '1.912', 'interaction': 'Hydrogen Bond', 'angle': '179.249', 'name': 'PHE:P6:29:HN-(HB)-LEU:P6:25:O'}
PHE:P6:29 LEU:P6:28 {'distance': '3.907', 'interaction': 'Alpha Carbon Distance', 'name': 'LEU:P6:28-(Ca)-PHE:P6:29'}
PHE:P6:29 GLY:P6:11 {'distance': '6.452', 'interaction': 'Alpha Carbon Distance', 'name': 'GLY:P6:11-(Ca)-PHE:P6:29'}
PHE:P6:29 THR:P6:26 {'distance': '4.992', 'interaction': 'Alpha Carbon Distance', 'name': 'THR:P6:26-(Ca)-PHE:P6:29'}
PHE:P6:29 ARG:P6:32 {'distance': '4.913', 'interaction': 'Alpha Carbon Distance', 'name': 'PHE:P6:29-(Ca)-ARG:P6:32'}
THR:P5:5 TRP:P5:3 {'distance': '5.889', 'interaction': 'Alpha Carbon Distance', 'name': 'TRP:P5:3-(Ca)-THR:P5:5'}
THR:P5:5 ASP:P6:2 {'distance': '7.628', 'interaction': 'Alpha Carbon Distance', 'name': 'THR:P5:5-(Ca)-ASP:P6:2'}
THR:P5:5 GLN:P5:7 {'distance': '5.298', 'interaction': 'Alpha Carbon Distance', 'name': 'THR:P5:5-(Ca)-GLN:P5:7'}
THR:P5:5 ILE:P5:9 {'distance': '6.308', 'interaction': 'Alpha Carbon Distance', 'name': 'THR:P5:5-(Ca)-ILE:P5:9'}
THR:P5:5 ILE:P5:9 {'distance': '2.179', 'interaction': 'Hydrogen Bond', 'angle': '159.248', 'name': 'ILE:P5:9:HN-(HB)-THR:P5:5:O'}
THR:P5:5 LEU:P5:6 {'distance': '3.861', 'interaction': 'Alpha Carbon Distance', 'name': 'THR:P5:5-(Ca)-LEU:P5:6'}
THR:P5:5 GLY:P5:4 {'distance': '3.805', 'interaction': 'Alpha Carbon Distance', 'name': 'GLY:P5:4-(Ca)-THR:P5:5'}
THR:P5:5 THR:P5:8 {'distance': '4.96', 'interaction': 'Alpha Carbon Distance', 'name': 'THR:P5:5-(Ca)-THR:P5:8'}
ARG:P5:127 LYS:P5:125 {'distance': '5.49', 'interaction': 'Alpha Carbon Distance', 'name': 'LYS:P5:125-(Ca)-ARG:P5:127'}
ARG:P5:127 VAL:P5:126 {'distance': '3.87', 'interaction': 'Alpha Carbon Distance', 'name': 'VAL:P5:126-(Ca)-ARG:P5:127'}
ARG:P5:127 GLN:P5:124 {'distance': '5.801', 'interaction': 'Alpha Carbon Distance', 'name': 'GLN:P5:124-(Ca)-ARG:P5:127'}
ARG:P5:127 GLN:P5:124 {'distance': '2.483', 'interaction': 'Hydrogen Bond', 'angle': '138.775', 'name': 'ARG:P5:127:HN-(HB)-GLN:P5:124:O'}
ARG:P5:127 SER:P5:131 {'distance': '5.886', 'interaction': 'Alpha Carbon Distance', 'name': 'ARG:P5:127-(Ca)-SER:P5:131'}
ARG:P5:127 SER:P5:131 {'distance': '2.34', 'interaction': 'Hydrogen Bond', 'angle': '131.79', 'name': 'SER:P5:131:HN-(HB)-ARG:P5:127:O'}
ARG:P5:127 GLY:P5:130 {'distance': '4.694', 'interaction': 'Alpha Carbon Distance', 'name': 'ARG:P5:127-(Ca)-GLY:P5:130'}
ARG:P5:127 ILE:P5:128 {'distance': '3.907', 'interaction': 'Alpha Carbon Distance', 'name': 'ARG:P5:127-(Ca)-ILE:P5:128'}
ARG:P5:127 GLU:P5:129 {'distance': '5.788', 'interaction': 'Alpha Carbon Distance', 'name': 'ARG:P5:127-(Ca)-GLU:P5:129'}
VAL:P5:167 ARG:P5:165 {'distance': '6.851', 'interaction': 'Alpha Carbon Distance', 'name': 'ARG:P5:165-(Ca)-VAL:P5:167'}
VAL:P5:167 CYS:P5:180 {'distance': '5.242', 'interaction': 'Alpha Carbon Distance', 'name': 'VAL:P5:167-(Ca)-CYS:P5:180'}
VAL:P5:167 CYS:P5:180 {'distance': '2.255', 'interaction': 'Hydrogen Bond', 'angle': '174.199', 'name': 'VAL:P5:167:HN-(HB)-CYS:P5:180:O'}
VAL:P5:167 CYS:P5:180 {'distance': '1.748', 'interaction': 'Hydrogen Bond', 'angle': '156.296', 'name': 'CYS:P5:180:HN-(HB)-VAL:P5:167:O'}
VAL:P5:167 CYS:P5:169 {'distance': '6.063', 'interaction': 'Alpha Carbon Distance', 'name': 'VAL:P5:167-(Ca)-CYS:P5:169'}
VAL:P5:167 ASP:P5:179 {'distance': '6.027', 'interaction': 'Alpha Carbon Distance', 'name': 'VAL:P5:167-(Ca)-ASP:P5:179'}
VAL:P5:167 PHE:P5:181 {'distance': '6.025', 'interaction': 'Alpha Carbon Distance', 'name': 'VAL:P5:167-(Ca)-PHE:P5:181'}
VAL:P5:167 GLN:P5:164 {'distance': '7.493', 'interaction': 'Alpha Carbon Distance', 'name': 'GLN:P5:164-(Ca)-VAL:P5:167'}
VAL:P5:167 LYS:P5:168 {'distance': '3.717', 'interaction': 'Alpha Carbon Distance', 'name': 'VAL:P5:167-(Ca)-LYS:P5:168'}
VAL:P5:167 VAL:P5:182 {'distance': '7.792', 'interaction': 'Alpha Carbon Distance', 'name': 'VAL:P5:167-(Ca)-VAL:P5:182'}
VAL:P6:13 ASN:P6:14 {'distance': '3.786', 'interaction': 'Alpha Carbon Distance', 'name': 'VAL:P6:13-(Ca)-ASN:P6:14'}
VAL:P6:13 LEU:P6:10 {'distance': '5.039', 'interaction': 'Alpha Carbon Distance', 'name': 'LEU:P6:10-(Ca)-VAL:P6:13'}
VAL:P6:13 LEU:P6:10 {'distance': '2.301', 'interaction': 'Hydrogen Bond', 'angle': '130.19', 'name': 'VAL:P6:13:HN-(HB)-LEU:P6:10:O'}
VAL:P6:13 ILE:P6:9 {'distance': '6.185', 'interaction': 'Alpha Carbon Distance', 'name': 'ILE:P6:9-(Ca)-VAL:P6:13'}
VAL:P6:13 ILE:P6:9 {'distance': '2.483', 'interaction': 'Hydrogen Bond', 'angle': '123.745', 'name': 'VAL:P6:13:HN-(HB)-ILE:P6:9:O'}
VAL:P6:13 GLY:P6:12 {'distance': '3.776', 'interaction': 'Alpha Carbon Distance', 'name': 'GLY:P6:12-(Ca)-VAL:P6:13'}
VAL:P6:13 GLY:P6:11 {'distance': '5.071', 'interaction': 'Alpha Carbon Distance', 'name': 'GLY:P6:11-(Ca)-VAL:P6:13'}
VAL:P6:13 THR:P6:26 {'distance': '7.72', 'interaction': 'Alpha Carbon Distance', 'name': 'VAL:P6:13-(Ca)-THR:P6:26'}
THR:P5:8 ILE:P5:30 {'distance': '6.519', 'interaction': 'Alpha Carbon Distance', 'name': 'THR:P5:8-(Ca)-ILE:P5:30'}
THR:P5:8 GLN:P5:7 {'distance': '3.91', 'interaction': 'Alpha Carbon Distance', 'name': 'GLN:P5:7-(Ca)-THR:P5:8'}
THR:P5:8 GLY:P5:12 {'distance': '6.662', 'interaction': 'Alpha Carbon Distance', 'name': 'THR:P5:8-(Ca)-GLY:P5:12'}
THR:P5:8 GLY:P5:12 {'distance': '2.44', 'interaction': 'Hydrogen Bond', 'angle': '138.067', 'name': 'GLY:P5:12:HN-(HB)-THR:P5:8:O'}
THR:P5:8 GLY:P5:11 {'distance': '4.885', 'interaction': 'Alpha Carbon Distance', 'name': 'THR:P5:8-(Ca)-GLY:P5:11'}
THR:P5:8 ILE:P5:9 {'distance': '3.837', 'interaction': 'Alpha Carbon Distance', 'name': 'THR:P5:8-(Ca)-ILE:P5:9'}
THR:P5:8 LEU:P5:6 {'distance': '5.526', 'interaction': 'Alpha Carbon Distance', 'name': 'LEU:P5:6-(Ca)-THR:P5:8'}
THR:P5:8 LEU:P5:10 {'distance': '5.598', 'interaction': 'Alpha Carbon Distance', 'name': 'THR:P5:8-(Ca)-LEU:P5:10'}
THR:P5:8 GLY:P5:4 {'distance': '5.967', 'interaction': 'Alpha Carbon Distance', 'name': 'GLY:P5:4-(Ca)-THR:P5:8'}
THR:P5:8 GLY:P5:4 {'distance': '2.021', 'interaction': 'Hydrogen Bond', 'angle': '148.558', 'name': 'THR:P5:8:HN-(HB)-GLY:P5:4:O'}
THR:P5:8 GLY:P5:4 {'distance': '2.007', 'interaction': 'Hydrogen Bond', 'angle': '165.072', 'name': 'THR:P5:8:HG1-(HB)-GLY:P5:4:O'}
ILE:P1:118 GLU:P1:120 {'distance': '6.587', 'interaction': 'Alpha Carbon Distance', 'name': 'ILE:P1:118-(Ca)-GLU:P1:120'}
ILE:P1:118 GLU:P1:119 {'distance': '3.859', 'interaction': 'Alpha Carbon Distance', 'name': 'ILE:P1:118-(Ca)-GLU:P1:119'}
ILE:P1:118 ASP:P1:117 {'distance': '3.829', 'interaction': 'Alpha Carbon Distance', 'name': 'ASP:P1:117-(Ca)-ILE:P1:118'}
LEU:P2:166 CYS:P2:180 {'distance': '5.821', 'interaction': 'Alpha Carbon Distance', 'name': 'LEU:P2:166-(Ca)-CYS:P2:180'}
LEU:P2:166 ARG:P2:165 {'distance': '3.809', 'interaction': 'Alpha Carbon Distance', 'name': 'ARG:P2:165-(Ca)-LEU:P2:166'}
LEU:P2:166 VAL:P2:182 {'distance': '6.944', 'interaction': 'Alpha Carbon Distance', 'name': 'LEU:P2:166-(Ca)-VAL:P2:182'}
LEU:P2:166 ASP:P2:179 {'distance': '6.301', 'interaction': 'Alpha Carbon Distance', 'name': 'LEU:P2:166-(Ca)-ASP:P2:179'}
LEU:P2:166 GLN:P2:164 {'distance': '5.796', 'interaction': 'Alpha Carbon Distance', 'name': 'GLN:P2:164-(Ca)-LEU:P2:166'}
LEU:P2:166 VAL:P2:167 {'distance': '3.766', 'interaction': 'Alpha Carbon Distance', 'name': 'LEU:P2:166-(Ca)-VAL:P2:167'}
LEU:P2:166 VAL:P3:63 {'distance': '7.669', 'interaction': 'Alpha Carbon Distance', 'name': 'LEU:P2:166-(Ca)-VAL:P3:63'}
LEU:P2:166 PHE:P2:181 {'distance': '5.134', 'interaction': 'Alpha Carbon Distance', 'name': 'LEU:P2:166-(Ca)-PHE:P2:181'}
LEU:P2:166 LYS:P2:168 {'distance': '6.712', 'interaction': 'Alpha Carbon Distance', 'name': 'LEU:P2:166-(Ca)-LYS:P2:168'}
ILE:P1:111 VAL:P6:126 {'distance': '6.268', 'interaction': 'Alpha Carbon Distance', 'name': 'ILE:P1:111-(Ca)-VAL:P6:126'}
ILE:P1:111 GLY:P1:109 {'distance': '6.985', 'interaction': 'Alpha Carbon Distance', 'name': 'GLY:P1:109-(Ca)-ILE:P1:111'}
ILE:P1:111 SER:P1:113 {'distance': '7.341', 'interaction': 'Alpha Carbon Distance', 'name': 'ILE:P1:111-(Ca)-SER:P1:113'}
ILE:P1:111 LYS:P6:125 {'distance': '5.708', 'interaction': 'Alpha Carbon Distance', 'name': 'ILE:P1:111-(Ca)-LYS:P6:125'}
ILE:P1:111 GLU:P1:110 {'distance': '3.781', 'interaction': 'Alpha Carbon Distance', 'name': 'GLU:P1:110-(Ca)-ILE:P1:111'}
SER:P2:72 PHE:P2:69 {'distance': '7.09', 'interaction': 'Alpha Carbon Distance', 'name': 'PHE:P2:69-(Ca)-SER:P2:72'}
SER:P2:72 ILE:P2:71 {'distance': '3.837', 'interaction': 'Alpha Carbon Distance', 'name': 'ILE:P2:71-(Ca)-SER:P2:72'}
SER:P2:72 PRO:P2:70 {'distance': '6.223', 'interaction': 'Alpha Carbon Distance', 'name': 'PRO:P2:70-(Ca)-SER:P2:72'}
SER:P2:72 ILE:P2:74 {'distance': '5.713', 'interaction': 'Alpha Carbon Distance', 'name': 'SER:P2:72-(Ca)-ILE:P2:74'}
SER:P2:72 ARG:P2:75 {'distance': '5.251', 'interaction': 'Alpha Carbon Distance', 'name': 'SER:P2:72-(Ca)-ARG:P2:75'}
SER:P2:72 HSD:P2:73 {'distance': '3.852', 'interaction': 'Alpha Carbon Distance', 'name': 'SER:P2:72-(Ca)-HSD:P2:73'}
SER:P2:72 LEU:P2:76 {'distance': '6.115', 'interaction': 'Alpha Carbon Distance', 'name': 'SER:P2:72-(Ca)-LEU:P2:76'}
SER:P2:72 LEU:P2:76 {'distance': '1.839', 'interaction': 'Hydrogen Bond', 'angle': '164.189', 'name': 'LEU:P2:76:HN-(HB)-SER:P2:72:O'}
SER:P2:72 GLU:P1:187 {'distance': '7.664', 'interaction': 'Alpha Carbon Distance', 'name': 'GLU:P1:187-(Ca)-SER:P2:72'}
SER:P2:72 GLU:P1:187 {'distance': '2.056', 'interaction': 'Hydrogen Bond', 'angle': '164.344', 'name': 'SER:P2:72:HN-(HB)-GLU:P1:187:OE1'}
ILE:P9:35 PHE:P9:31 {'distance': '6.404', 'interaction': 'Alpha Carbon Distance', 'name': 'PHE:P9:31-(Ca)-ILE:P9:35'}
ILE:P9:35 PHE:P9:31 {'distance': '2.203', 'interaction': 'Hydrogen Bond', 'angle': '156.814', 'name': 'ILE:P9:35:HN-(HB)-PHE:P9:31:O'}
ILE:P9:35 ILE:P9:33 {'distance': '5.526', 'interaction': 'Alpha Carbon Distance', 'name': 'ILE:P9:33-(Ca)-ILE:P9:35'}
ILE:P9:35 LEU:P9:36 {'distance': '3.948', 'interaction': 'Alpha Carbon Distance', 'name': 'ILE:P9:35-(Ca)-LEU:P9:36'}
ILE:P9:35 ARG:P9:32 {'distance': '5.135', 'interaction': 'Alpha Carbon Distance', 'name': 'ARG:P9:32-(Ca)-ILE:P9:35'}
ILE:P9:35 ALA:P9:39 {'distance': '5.403', 'interaction': 'Alpha Carbon Distance', 'name': 'ILE:P9:35-(Ca)-ALA:P9:39'}
ILE:P9:35 ALA:P9:39 {'distance': '2.48', 'interaction': 'Hydrogen Bond', 'angle': '138.272', 'name': 'ALA:P9:39:HN-(HB)-ILE:P9:35:O'}
ILE:P9:35 ALA:P9:40 {'distance': '6.218', 'interaction': 'Alpha Carbon Distance', 'name': 'ILE:P9:35-(Ca)-ALA:P9:40'}
ILE:P9:35 ALA:P9:40 {'distance': '1.873', 'interaction': 'Hydrogen Bond', 'angle': '173.216', 'name': 'ALA:P9:40:HN-(HB)-ILE:P9:35:O'}
ILE:P9:35 VAL:P9:38 {'distance': '5.814', 'interaction': 'Alpha Carbon Distance', 'name': 'ILE:P9:35-(Ca)-VAL:P9:38'}
ILE:P9:35 PHE:P9:191 {'distance': '7.63', 'interaction': 'Alpha Carbon Distance', 'name': 'ILE:P9:35-(Ca)-PHE:P9:191'}
ILE:P9:35 MET:P9:34 {'distance': '3.854', 'interaction': 'Alpha Carbon Distance', 'name': 'MET:P9:34-(Ca)-ILE:P9:35'}
ILE:P9:35 VAL:P9:37 {'distance': '5.927', 'interaction': 'Alpha Carbon Distance', 'name': 'ILE:P9:35-(Ca)-VAL:P9:37'}
LEU:P8:166 PHE:P8:181 {'distance': '5.106', 'interaction': 'Alpha Carbon Distance', 'name': 'LEU:P8:166-(Ca)-PHE:P8:181'}
LEU:P8:166 LYS:P8:168 {'distance': '6.805', 'interaction': 'Alpha Carbon Distance', 'name': 'LEU:P8:166-(Ca)-LYS:P8:168'}
LEU:P8:166 ARG:P8:165 {'distance': '3.885', 'interaction': 'Alpha Carbon Distance', 'name': 'ARG:P8:165-(Ca)-LEU:P8:166'}
LEU:P8:166 GLN:P8:164 {'distance': '5.834', 'interaction': 'Alpha Carbon Distance', 'name': 'GLN:P8:164-(Ca)-LEU:P8:166'}
LEU:P8:166 ASP:P8:179 {'distance': '7.003', 'interaction': 'Alpha Carbon Distance', 'name': 'LEU:P8:166-(Ca)-ASP:P8:179'}
LEU:P8:166 CYS:P8:180 {'distance': '6.01', 'interaction': 'Alpha Carbon Distance', 'name': 'LEU:P8:166-(Ca)-CYS:P8:180'}
LEU:P8:166 VAL:P8:182 {'distance': '6.101', 'interaction': 'Alpha Carbon Distance', 'name': 'LEU:P8:166-(Ca)-VAL:P8:182'}
TYR:P11:68 PHE:P11:69 {'distance': '3.8', 'interaction': 'Alpha Carbon Distance', 'name': 'TYR:P11:68-(Ca)-PHE:P11:69'}
TYR:P11:68 PHE:P11:69 {'distance': '4.78179263459', 'interaction': 'Pi-Pi', 'name': 'TYR:P11:68-(pi-pi)-PHE:P11:69', 'orientation': 'T-orientation with the edge to face'}
TYR:P11:68 ASP:P11:66 {'distance': '5.84', 'interaction': 'Alpha Carbon Distance', 'name': 'ASP:P11:66-(Ca)-TYR:P11:68'}
TYR:P11:68 HSD:P11:67 {'distance': '3.857', 'interaction': 'Alpha Carbon Distance', 'name': 'HSD:P11:67-(Ca)-TYR:P11:68'}
TYR:P11:68 PRO:P11:70 {'distance': '6.681', 'interaction': 'Alpha Carbon Distance', 'name': 'TYR:P11:68-(Ca)-PRO:P11:70'}
TYR:P11:68 CYS:P11:64 {'distance': '6.125', 'interaction': 'Alpha Carbon Distance', 'name': 'CYS:P11:64-(Ca)-TYR:P11:68'}
TYR:P11:68 CYS:P11:64 {'distance': '2.367', 'interaction': 'Hydrogen Bond', 'angle': '146.412', 'name': 'TYR:P11:68:HN-(HB)-CYS:P11:64:O'}
TYR:P11:68 VAL:P11:167 {'distance': '7.693', 'interaction': 'Alpha Carbon Distance', 'name': 'TYR:P11:68-(Ca)-VAL:P11:167'}
TYR:P11:68 TYR:P11:65 {'distance': '5.611', 'interaction': 'Alpha Carbon Distance', 'name': 'TYR:P11:65-(Ca)-TYR:P11:68'}
LEU:P4:213 SER:P4:19 {'distance': '7.845', 'interaction': 'Alpha Carbon Distance', 'name': 'SER:P4:19-(Ca)-LEU:P4:213'}
LEU:P4:213 TYR:P4:217 {'distance': '5.639', 'interaction': 'Alpha Carbon Distance', 'name': 'LEU:P4:213-(Ca)-TYR:P4:217'}
LEU:P4:213 TYR:P4:217 {'distance': '1.872', 'interaction': 'Hydrogen Bond', 'angle': '150.753', 'name': 'TYR:P4:217:HN-(HB)-LEU:P4:213:O'}
LEU:P4:213 ARG:P4:216 {'distance': '5.483', 'interaction': 'Alpha Carbon Distance', 'name': 'LEU:P4:213-(Ca)-ARG:P4:216'}
LEU:P4:213 ARG:P4:216 {'distance': '2.627', 'interaction': 'Hydrogen Bond', 'angle': '141.826', 'name': 'ARG:P4:216:HN-(HB)-LEU:P4:213:O'}
LEU:P4:213 TYR:P4:212 {'distance': '3.886', 'interaction': 'Alpha Carbon Distance', 'name': 'TYR:P4:212-(Ca)-LEU:P4:213'}
LEU:P4:213 CYS:P4:211 {'distance': '5.386', 'interaction': 'Alpha Carbon Distance', 'name': 'CYS:P4:211-(Ca)-LEU:P4:213'}
LEU:P4:213 CYS:P4:218 {'distance': '7.694', 'interaction': 'Alpha Carbon Distance', 'name': 'LEU:P4:213-(Ca)-CYS:P4:218'}
LEU:P4:213 LEU:P4:210 {'distance': '5.03', 'interaction': 'Alpha Carbon Distance', 'name': 'LEU:P4:210-(Ca)-LEU:P4:213'}
LEU:P4:213 GLU:P4:209 {'distance': '6.172', 'interaction': 'Alpha Carbon Distance', 'name': 'GLU:P4:209-(Ca)-LEU:P4:213'}
LEU:P4:213 GLU:P4:209 {'distance': '2.043', 'interaction': 'Hydrogen Bond', 'angle': '151.099', 'name': 'LEU:P4:213:HN-(HB)-GLU:P4:209:O'}
LEU:P4:213 LEU:P4:214 {'distance': '3.911', 'interaction': 'Alpha Carbon Distance', 'name': 'LEU:P4:213-(Ca)-LEU:P4:214'}
LEU:P4:213 THR:P4:18 {'distance': '7.923', 'interaction': 'Alpha Carbon Distance', 'name': 'THR:P4:18-(Ca)-LEU:P4:213'}
LEU:P4:213 ILE:P4:215 {'distance': '5.607', 'interaction': 'Alpha Carbon Distance', 'name': 'LEU:P4:213-(Ca)-ILE:P4:215'}
LEU:P8:10 LEU:P8:6 {'distance': '7.391', 'interaction': 'Alpha Carbon Distance', 'name': 'LEU:P8:6-(Ca)-LEU:P8:10'}
LEU:P8:10 GLY:P8:11 {'distance': '3.823', 'interaction': 'Alpha Carbon Distance', 'name': 'LEU:P8:10-(Ca)-GLY:P8:11'}
LEU:P8:10 GLY:P8:12 {'distance': '5.459', 'interaction': 'Alpha Carbon Distance', 'name': 'LEU:P8:10-(Ca)-GLY:P8:12'}
LEU:P8:10 ILE:P8:9 {'distance': '3.765', 'interaction': 'Alpha Carbon Distance', 'name': 'ILE:P8:9-(Ca)-LEU:P8:10'}
LEU:P8:10 THR:P8:8 {'distance': '5.126', 'interaction': 'Alpha Carbon Distance', 'name': 'THR:P8:8-(Ca)-LEU:P8:10'}
LEU:P8:10 ILE:P8:30 {'distance': '7.326', 'interaction': 'Alpha Carbon Distance', 'name': 'LEU:P8:10-(Ca)-ILE:P8:30'}
LEU:P8:10 GLN:P8:7 {'distance': '5.411', 'interaction': 'Alpha Carbon Distance', 'name': 'GLN:P8:7-(Ca)-LEU:P8:10'}
LEU:P8:10 GLN:P8:7 {'distance': '2.018', 'interaction': 'Hydrogen Bond', 'angle': '141.484', 'name': 'LEU:P8:10:HN-(HB)-GLN:P8:7:O'}
LEU:P8:10 THR:P8:26 {'distance': '6.59', 'interaction': 'Alpha Carbon Distance', 'name': 'LEU:P8:10-(Ca)-THR:P8:26'}
LEU:P8:10 VAL:P8:13 {'distance': '7.565', 'interaction': 'Alpha Carbon Distance', 'name': 'LEU:P8:10-(Ca)-VAL:P8:13'}
LEU:P8:10 PHE:P8:29 {'distance': '7.605', 'interaction': 'Alpha Carbon Distance', 'name': 'LEU:P8:10-(Ca)-PHE:P8:29'}
LEU:P4:214 TYR:P4:217 {'distance': '4.788', 'interaction': 'Alpha Carbon Distance', 'name': 'LEU:P4:214-(Ca)-TYR:P4:217'}
LEU:P4:214 ARG:P4:216 {'distance': '5.527', 'interaction': 'Alpha Carbon Distance', 'name': 'LEU:P4:214-(Ca)-ARG:P4:216'}
LEU:P4:214 TYR:P4:212 {'distance': '5.419', 'interaction': 'Alpha Carbon Distance', 'name': 'TYR:P4:212-(Ca)-LEU:P4:214'}
LEU:P4:214 CYS:P4:211 {'distance': '4.935', 'interaction': 'Alpha Carbon Distance', 'name': 'CYS:P4:211-(Ca)-LEU:P4:214'}
LEU:P4:214 LEU:P4:210 {'distance': '6.281', 'interaction': 'Alpha Carbon Distance', 'name': 'LEU:P4:210-(Ca)-LEU:P4:214'}
LEU:P4:214 LEU:P4:210 {'distance': '1.995', 'interaction': 'Hydrogen Bond', 'angle': '155.956', 'name': 'LEU:P4:214:HN-(HB)-LEU:P4:210:O'}
LEU:P4:214 ILE:P4:215 {'distance': '3.824', 'interaction': 'Alpha Carbon Distance', 'name': 'LEU:P4:214-(Ca)-ILE:P4:215'}
SER:P11:131 LEU:P11:132 {'distance': '3.784', 'interaction': 'Alpha Carbon Distance', 'name': 'SER:P11:131-(Ca)-LEU:P11:132'}
SER:P11:131 TRP:P11:133 {'distance': '5.541', 'interaction': 'Alpha Carbon Distance', 'name': 'SER:P11:131-(Ca)-TRP:P11:133'}
SER:P11:131 THR:P11:135 {'distance': '6.079', 'interaction': 'Alpha Carbon Distance', 'name': 'SER:P11:131-(Ca)-THR:P11:135'}
SER:P11:131 THR:P11:135 {'distance': '1.779', 'interaction': 'Hydrogen Bond', 'angle': '165.19', 'name': 'THR:P11:135:HN-(HB)-SER:P11:131:O'}
SER:P11:131 THR:P11:135 {'distance': '1.758', 'interaction': 'Hydrogen Bond', 'angle': '170.38', 'name': 'THR:P11:135:HG1-(HB)-SER:P11:131:O'}
SER:P11:131 ARG:P11:127 {'distance': '6.028', 'interaction': 'Alpha Carbon Distance', 'name': 'ARG:P11:127-(Ca)-SER:P11:131'}
SER:P11:131 ARG:P11:127 {'distance': '1.952', 'interaction': 'Hydrogen Bond', 'angle': '158.084', 'name': 'SER:P11:131:HN-(HB)-ARG:P11:127:O'}
SER:P11:131 ILE:P11:128 {'distance': '4.873', 'interaction': 'Alpha Carbon Distance', 'name': 'ILE:P11:128-(Ca)-SER:P11:131'}
SER:P11:131 TRP:P11:134 {'distance': '5.117', 'interaction': 'Alpha Carbon Distance', 'name': 'SER:P11:131-(Ca)-TRP:P11:134'}
SER:P11:131 GLY:P11:130 {'distance': '3.843', 'interaction': 'Alpha Carbon Distance', 'name': 'GLY:P11:130-(Ca)-SER:P11:131'}
SER:P11:131 GLU:P11:129 {'distance': '5.48', 'interaction': 'Alpha Carbon Distance', 'name': 'GLU:P11:129-(Ca)-SER:P11:131'}
ILE:P4:215 TYR:P4:217 {'distance': '5.705', 'interaction': 'Alpha Carbon Distance', 'name': 'ILE:P4:215-(Ca)-TYR:P4:217'}
ILE:P4:215 ARG:P4:216 {'distance': '3.815', 'interaction': 'Alpha Carbon Distance', 'name': 'ILE:P4:215-(Ca)-ARG:P4:216'}
ILE:P4:215 TYR:P4:212 {'distance': '5.168', 'interaction': 'Alpha Carbon Distance', 'name': 'TYR:P4:212-(Ca)-ILE:P4:215'}
ILE:P4:215 CYS:P4:211 {'distance': '6.171', 'interaction': 'Alpha Carbon Distance', 'name': 'CYS:P4:211-(Ca)-ILE:P4:215'}
ILE:P4:215 CYS:P4:211 {'distance': '2.042', 'interaction': 'Hydrogen Bond', 'angle': '164.409', 'name': 'ILE:P4:215:HN-(HB)-CYS:P4:211:O'}
MET:P7:34 ARG:P7:32 {'distance': '5.412', 'interaction': 'Alpha Carbon Distance', 'name': 'ARG:P7:32-(Ca)-MET:P7:34'}
MET:P7:34 LEU:P7:36 {'distance': '5.446', 'interaction': 'Alpha Carbon Distance', 'name': 'MET:P7:34-(Ca)-LEU:P7:36'}
MET:P7:34 PHE:P7:31 {'distance': '5.051', 'interaction': 'Alpha Carbon Distance', 'name': 'PHE:P7:31-(Ca)-MET:P7:34'}
MET:P7:34 ILE:P7:35 {'distance': '3.876', 'interaction': 'Alpha Carbon Distance', 'name': 'MET:P7:34-(Ca)-ILE:P7:35'}
MET:P7:34 VAL:P7:37 {'distance': '5.144', 'interaction': 'Alpha Carbon Distance', 'name': 'MET:P7:34-(Ca)-VAL:P7:37'}
MET:P7:34 ILE:P7:30 {'distance': '6.1', 'interaction': 'Alpha Carbon Distance', 'name': 'ILE:P7:30-(Ca)-MET:P7:34'}
MET:P7:34 ILE:P7:30 {'distance': '1.894', 'interaction': 'Hydrogen Bond', 'angle': '169.618', 'name': 'MET:P7:34:HN-(HB)-ILE:P7:30:O'}
MET:P7:34 ILE:P7:33 {'distance': '3.766', 'interaction': 'Alpha Carbon Distance', 'name': 'ILE:P7:33-(Ca)-MET:P7:34'}
MET:P7:34 VAL:P7:38 {'distance': '6.159', 'interaction': 'Alpha Carbon Distance', 'name': 'MET:P7:34-(Ca)-VAL:P7:38'}
MET:P7:34 VAL:P7:38 {'distance': '2.062', 'interaction': 'Hydrogen Bond', 'angle': '164.899', 'name': 'VAL:P7:38:HN-(HB)-MET:P7:34:O'}
TYR:P11:65 PHE:P11:69 {'distance': '6.039', 'interaction': 'Alpha Carbon Distance', 'name': 'TYR:P11:65-(Ca)-PHE:P11:69'}
TYR:P11:65 PHE:P11:69 {'distance': '2.315', 'interaction': 'Hydrogen Bond', 'angle': '168.113', 'name': 'PHE:P11:69:HN-(HB)-TYR:P11:65:O'}
TYR:P11:65 PHE:P11:69 {'distance': '4.70792138222', 'interaction': 'Pi-Pi', 'name': 'TYR:P11:65-(pi-pi)-PHE:P11:69', 'orientation': 'T-orientation with the edge to face'}
TYR:P11:65 VAL:P11:63 {'distance': '5.02', 'interaction': 'Alpha Carbon Distance', 'name': 'VAL:P11:63-(Ca)-TYR:P11:65'}
TYR:P11:65 ASP:P11:66 {'distance': '3.854', 'interaction': 'Alpha Carbon Distance', 'name': 'TYR:P11:65-(Ca)-ASP:P11:66'}
TYR:P11:65 HSD:P11:67 {'distance': '5.611', 'interaction': 'Alpha Carbon Distance', 'name': 'TYR:P11:65-(Ca)-HSD:P11:67'}
TYR:P11:65 LYS:P11:61 {'distance': '6.034', 'interaction': 'Alpha Carbon Distance', 'name': 'LYS:P11:61-(Ca)-TYR:P11:65'}
TYR:P11:65 LYS:P11:61 {'distance': '2.466', 'interaction': 'Hydrogen Bond', 'angle': '124.481', 'name': 'TYR:P11:65:HN-(HB)-LYS:P11:61:O'}
TYR:P11:65 PRO:P10:185 {'distance': '7.391', 'interaction': 'Alpha Carbon Distance', 'name': 'PRO:P10:185-(Ca)-TYR:P11:65'}
TYR:P11:65 CYS:P11:64 {'distance': '3.844', 'interaction': 'Alpha Carbon Distance', 'name': 'CYS:P11:64-(Ca)-TYR:P11:65'}
TYR:P11:65 GLU:P10:187 {'distance': '1.784', 'interaction': 'Hydrogen Bond', 'angle': '170.659', 'name': 'TYR:P11:65:HH-(HB)-GLU:P10:187:OE2'}
TYR:P11:65 PHE:P11:51 {'distance': '7.932', 'interaction': 'Alpha Carbon Distance', 'name': 'PHE:P11:51-(Ca)-TYR:P11:65'}
TYR:P11:65 ASN:P11:62 {'distance': '5.005', 'interaction': 'Alpha Carbon Distance', 'name': 'ASN:P11:62-(Ca)-TYR:P11:65'}
TYR:P11:65 ASN:P11:62 {'distance': '2.856', 'interaction': 'Hydrogen Bond', 'angle': '132.808', 'name': 'TYR:P11:65:HN-(HB)-ASN:P11:62:O'}
TYR:P11:65 GLN:P11:48 {'distance': '7.431', 'interaction': 'Alpha Carbon Distance', 'name': 'GLN:P11:48-(Ca)-TYR:P11:65'}
TYR:P11:65 ARG:P10:184 {'distance': '5.338', 'interaction': 'Alpha Carbon Distance', 'name': 'ARG:P10:184-(Ca)-TYR:P11:65'}
TYR:P11:65 THR:P10:186 {'distance': '7.694', 'interaction': 'Alpha Carbon Distance', 'name': 'THR:P10:186-(Ca)-TYR:P11:65'}
CYS:P1:174 VAL:P1:178 {'distance': '6.601', 'interaction': 'Alpha Carbon Distance', 'name': 'CYS:P1:174-(Ca)-VAL:P1:178'}
CYS:P1:174 GLN:P1:57 {'distance': '6.74', 'interaction': 'Alpha Carbon Distance', 'name': 'GLN:P1:57-(Ca)-CYS:P1:174'}
CYS:P1:174 THR:P1:55 {'distance': '7.185', 'interaction': 'Alpha Carbon Distance', 'name': 'THR:P1:55-(Ca)-CYS:P1:174'}
CYS:P1:174 THR:P1:177 {'distance': '7.473', 'interaction': 'Alpha Carbon Distance', 'name': 'CYS:P1:174-(Ca)-THR:P1:177'}
CYS:P1:174 PRO:P1:175 {'distance': '3.893', 'interaction': 'Alpha Carbon Distance', 'name': 'CYS:P1:174-(Ca)-PRO:P1:175'}
CYS:P1:174 ASN:P1:176 {'distance': '6.433', 'interaction': 'Alpha Carbon Distance', 'name': 'CYS:P1:174-(Ca)-ASN:P1:176'}
CYS:P1:174 PRO:P1:173 {'distance': '3.872', 'interaction': 'Alpha Carbon Distance', 'name': 'PRO:P1:173-(Ca)-CYS:P1:174'}
CYS:P1:174 ASN:P1:170 {'distance': '6.544', 'interaction': 'Alpha Carbon Distance', 'name': 'ASN:P1:170-(Ca)-CYS:P1:174'}
CYS:P1:174 GLY:P1:59 {'distance': '7.484', 'interaction': 'Alpha Carbon Distance', 'name': 'GLY:P1:59-(Ca)-CYS:P1:174'}
CYS:P1:174 CYS:P1:60 {'distance': '4.806', 'interaction': 'Alpha Carbon Distance', 'name': 'CYS:P1:60-(Ca)-CYS:P1:174'}
CYS:P1:174 ALA:P1:171 {'distance': '5.265', 'interaction': 'Alpha Carbon Distance', 'name': 'ALA:P1:171-(Ca)-CYS:P1:174'}
CYS:P1:174 ALA:P1:171 {'distance': '2.251', 'interaction': 'Hydrogen Bond', 'angle': '154.372', 'name': 'CYS:P1:174:HN-(HB)-ALA:P1:171:O'}
CYS:P1:174 TRP:P1:172 {'distance': '5.53', 'interaction': 'Alpha Carbon Distance', 'name': 'TRP:P1:172-(Ca)-CYS:P1:174'}
SER:P11:138 THR:P11:137 {'distance': '3.792', 'interaction': 'Alpha Carbon Distance', 'name': 'THR:P11:137-(Ca)-SER:P11:138'}
SER:P11:138 THR:P11:135 {'distance': '5.158', 'interaction': 'Alpha Carbon Distance', 'name': 'THR:P11:135-(Ca)-SER:P11:138'}
SER:P11:138 TRP:P11:134 {'distance': '5.98', 'interaction': 'Alpha Carbon Distance', 'name': 'TRP:P11:134-(Ca)-SER:P11:138'}
SER:P11:138 TRP:P11:134 {'distance': '1.977', 'interaction': 'Hydrogen Bond', 'angle': '158.01', 'name': 'SER:P11:138:HN-(HB)-TRP:P11:134:O'}
SER:P11:138 TRP:P11:134 {'distance': '2.586', 'interaction': 'Hydrogen Bond', 'angle': '137.273', 'name': 'SER:P11:138:HG1-(HB)-TRP:P11:134:O'}
SER:P11:138 ILE:P11:140 {'distance': '5.437', 'interaction': 'Alpha Carbon Distance', 'name': 'SER:P11:138-(Ca)-ILE:P11:140'}
SER:P11:138 TYR:P11:136 {'distance': '5.439', 'interaction': 'Alpha Carbon Distance', 'name': 'TYR:P11:136-(Ca)-SER:P11:138'}
SER:P11:138 PHE:P11:141 {'distance': '4.746', 'interaction': 'Alpha Carbon Distance', 'name': 'SER:P11:138-(Ca)-PHE:P11:141'}
SER:P11:138 PHE:P11:142 {'distance': '6.209', 'interaction': 'Alpha Carbon Distance', 'name': 'SER:P11:138-(Ca)-PHE:P11:142'}
SER:P11:138 PHE:P11:142 {'distance': '1.907', 'interaction': 'Hydrogen Bond', 'angle': '173.371', 'name': 'PHE:P11:142:HN-(HB)-SER:P11:138:O'}
SER:P11:138 SER:P11:139 {'distance': '3.903', 'interaction': 'Alpha Carbon Distance', 'name': 'SER:P11:138-(Ca)-SER:P11:139'}
ALA:P11:197 VAL:P11:193 {'distance': '5.847', 'interaction': 'Alpha Carbon Distance', 'name': 'VAL:P11:193-(Ca)-ALA:P11:197'}
ALA:P11:197 VAL:P11:193 {'distance': '1.987', 'interaction': 'Hydrogen Bond', 'angle': '162.435', 'name': 'ALA:P11:197:HN-(HB)-VAL:P11:193:O'}
ALA:P11:197 ILE:P11:201 {'distance': '6.59', 'interaction': 'Alpha Carbon Distance', 'name': 'ALA:P11:197-(Ca)-ILE:P11:201'}
ALA:P11:197 ILE:P11:201 {'distance': '2.365', 'interaction': 'Hydrogen Bond', 'angle': '148.869', 'name': 'ILE:P11:201:HN-(HB)-ALA:P11:197:O'}
ALA:P11:197 GLY:P11:200 {'distance': '5.139', 'interaction': 'Alpha Carbon Distance', 'name': 'ALA:P11:197-(Ca)-GLY:P11:200'}
ALA:P11:197 MET:P11:195 {'distance': '5.494', 'interaction': 'Alpha Carbon Distance', 'name': 'MET:P11:195-(Ca)-ALA:P11:197'}
ALA:P11:197 VAL:P11:198 {'distance': '3.882', 'interaction': 'Alpha Carbon Distance', 'name': 'ALA:P11:197-(Ca)-VAL:P11:198'}
ALA:P11:197 PHE:P11:194 {'distance': '5.156', 'interaction': 'Alpha Carbon Distance', 'name': 'PHE:P11:194-(Ca)-ALA:P11:197'}
ALA:P11:197 ILE:P11:196 {'distance': '3.945', 'interaction': 'Alpha Carbon Distance', 'name': 'ILE:P11:196-(Ca)-ALA:P11:197'}
ALA:P11:197 SER:P11:199 {'distance': '5.449', 'interaction': 'Alpha Carbon Distance', 'name': 'ALA:P11:197-(Ca)-SER:P11:199'}
PHE:P4:69 HSD:P4:73 {'distance': '7.871', 'interaction': 'Alpha Carbon Distance', 'name': 'PHE:P4:69-(Ca)-HSD:P4:73'}
PHE:P4:69 HSD:P4:73 {'distance': '5.68632450581', 'interaction': 'Pi-Pi', 'name': 'PHE:P4:69-(pi-pi)-HSD:P4:73', 'orientation': 'L-orientation'}
PHE:P4:69 THR:P3:186 {'distance': '7.169', 'interaction': 'Alpha Carbon Distance', 'name': 'THR:P3:186-(Ca)-PHE:P4:69'}
PHE:P4:69 THR:P3:186 {'distance': '1.765', 'interaction': 'Hydrogen Bond', 'angle': '162.304', 'name': 'THR:P3:186:HG1-(HB)-PHE:P4:69:O'}
PHE:P4:69 ASP:P4:66 {'distance': '5.815', 'interaction': 'Alpha Carbon Distance', 'name': 'ASP:P4:66-(Ca)-PHE:P4:69'}
PHE:P4:69 ILE:P4:71 {'distance': '5.381', 'interaction': 'Alpha Carbon Distance', 'name': 'PHE:P4:69-(Ca)-ILE:P4:71'}
PHE:P4:69 HSD:P4:67 {'distance': '6.086', 'interaction': 'Alpha Carbon Distance', 'name': 'HSD:P4:67-(Ca)-PHE:P4:69'}
PHE:P4:69 TYR:P4:68 {'distance': '3.746', 'interaction': 'Alpha Carbon Distance', 'name': 'TYR:P4:68-(Ca)-PHE:P4:69'}
PHE:P4:69 PRO:P4:70 {'distance': '3.874', 'interaction': 'Alpha Carbon Distance', 'name': 'PHE:P4:69-(Ca)-PRO:P4:70'}
PHE:P4:69 TYR:P4:65 {'distance': '5.837', 'interaction': 'Alpha Carbon Distance', 'name': 'TYR:P4:65-(Ca)-PHE:P4:69'}
PHE:P4:69 TYR:P4:65 {'distance': '1.835', 'interaction': 'Hydrogen Bond', 'angle': '167.109', 'name': 'PHE:P4:69:HN-(HB)-TYR:P4:65:O'}
PHE:P4:69 TYR:P4:65 {'distance': '4.81194097318', 'interaction': 'Pi-Pi', 'name': 'TYR:P4:65-(pi-pi)-PHE:P4:69', 'orientation': 'T-orientation with the edge to face'}
PHE:P4:69 SER:P4:72 {'distance': '6.12', 'interaction': 'Alpha Carbon Distance', 'name': 'PHE:P4:69-(Ca)-SER:P4:72'}
GLY:P4:45 TRP:P4:44 {'distance': '3.765', 'interaction': 'Alpha Carbon Distance', 'name': 'TRP:P4:44-(Ca)-GLY:P4:45'}
GLY:P4:45 VAL:P4:43 {'distance': '5.54', 'interaction': 'Alpha Carbon Distance', 'name': 'VAL:P4:43-(Ca)-GLY:P4:45'}
GLY:P4:45 VAL:P4:43 {'distance': '2.754', 'interaction': 'Hydrogen Bond', 'angle': '124.25', 'name': 'GLY:P4:45:HN-(HB)-VAL:P4:43:O'}
GLY:P4:45 ALA:P4:40 {'distance': '6.846', 'interaction': 'Alpha Carbon Distance', 'name': 'ALA:P4:40-(Ca)-GLY:P4:45'}
GLY:P4:45 ASP:P4:46 {'distance': '3.686', 'interaction': 'Alpha Carbon Distance', 'name': 'GLY:P4:45-(Ca)-ASP:P4:46'}
GLY:P4:45 LYS:P4:41 {'distance': '6.007', 'interaction': 'Alpha Carbon Distance', 'name': 'LYS:P4:41-(Ca)-GLY:P4:45'}
GLY:P4:45 GLU:P4:42 {'distance': '6.387', 'interaction': 'Alpha Carbon Distance', 'name': 'GLU:P4:42-(Ca)-GLY:P4:45'}
GLY:P4:45 GLU:P4:47 {'distance': '6.705', 'interaction': 'Alpha Carbon Distance', 'name': 'GLY:P4:45-(Ca)-GLU:P4:47'}
PRO:P2:58 LEU:P2:56 {'distance': '6.095', 'interaction': 'Alpha Carbon Distance', 'name': 'LEU:P2:56-(Ca)-PRO:P2:58'}
PRO:P2:58 CYS:P2:60 {'distance': '6.238', 'interaction': 'Alpha Carbon Distance', 'name': 'PRO:P2:58-(Ca)-CYS:P2:60'}
PRO:P2:58 VAL:P1:52 {'distance': '7.926', 'interaction': 'Alpha Carbon Distance', 'name': 'VAL:P1:52-(Ca)-PRO:P2:58'}
PRO:P2:58 ASN:P1:54 {'distance': '5.534', 'interaction': 'Alpha Carbon Distance', 'name': 'ASN:P1:54-(Ca)-PRO:P2:58'}
PRO:P2:58 LEU:P1:56 {'distance': '6.705', 'interaction': 'Alpha Carbon Distance', 'name': 'LEU:P1:56-(Ca)-PRO:P2:58'}
PRO:P2:58 CYS:P1:53 {'distance': '7.539', 'interaction': 'Alpha Carbon Distance', 'name': 'CYS:P1:53-(Ca)-PRO:P2:58'}
PRO:P2:58 THR:P1:55 {'distance': '6.108', 'interaction': 'Alpha Carbon Distance', 'name': 'THR:P1:55-(Ca)-PRO:P2:58'}
PRO:P2:58 LYS:P2:61 {'distance': '7.615', 'interaction': 'Alpha Carbon Distance', 'name': 'PRO:P2:58-(Ca)-LYS:P2:61'}
PRO:P2:58 GLN:P2:57 {'distance': '3.854', 'interaction': 'Alpha Carbon Distance', 'name': 'GLN:P2:57-(Ca)-PRO:P2:58'}
PRO:P2:58 GLY:P2:59 {'distance': '4.014', 'interaction': 'Alpha Carbon Distance', 'name': 'PRO:P2:58-(Ca)-GLY:P2:59'}
TYR:P2:97 MET:P2:93 {'distance': '6.055', 'interaction': 'Alpha Carbon Distance', 'name': 'MET:P2:93-(Ca)-TYR:P2:97'}
TYR:P2:97 MET:P2:93 {'distance': '1.942', 'interaction': 'Hydrogen Bond', 'angle': '152.801', 'name': 'TYR:P2:97:HN-(HB)-MET:P2:93:O'}
TYR:P2:97 GLU:P2:101 {'distance': '6.253', 'interaction': 'Alpha Carbon Distance', 'name': 'TYR:P2:97-(Ca)-GLU:P2:101'}
TYR:P2:97 GLU:P2:101 {'distance': '2.578', 'interaction': 'Hydrogen Bond', 'angle': '148.383', 'name': 'GLU:P2:101:HN-(HB)-TYR:P2:97:O'}
TYR:P2:97 HSD:P2:100 {'distance': '6.052', 'interaction': 'Alpha Carbon Distance', 'name': 'TYR:P2:97-(Ca)-HSD:P2:100'}
TYR:P2:97 ARG:P2:98 {'distance': '3.817', 'interaction': 'Alpha Carbon Distance', 'name': 'TYR:P2:97-(Ca)-ARG:P2:98'}
TYR:P2:97 ARG:P2:99 {'distance': '5.699', 'interaction': 'Alpha Carbon Distance', 'name': 'TYR:P2:97-(Ca)-ARG:P2:99'}
TYR:P2:97 ASN:P1:14 {'distance': '7.407', 'interaction': 'Alpha Carbon Distance', 'name': 'ASN:P1:14-(Ca)-TYR:P2:97'}
TYR:P2:97 ALA:P2:96 {'distance': '3.901', 'interaction': 'Alpha Carbon Distance', 'name': 'ALA:P2:96-(Ca)-TYR:P2:97'}
TYR:P2:97 VAL:P2:95 {'distance': '5.576', 'interaction': 'Alpha Carbon Distance', 'name': 'VAL:P2:95-(Ca)-TYR:P2:97'}
TYR:P2:97 HSD:P2:94 {'distance': '5.2', 'interaction': 'Alpha Carbon Distance', 'name': 'HSD:P2:94-(Ca)-TYR:P2:97'}
CYS:P7:53 VAL:P7:52 {'distance': '3.808', 'interaction': 'Alpha Carbon Distance', 'name': 'VAL:P7:52-(Ca)-CYS:P7:53'}
CYS:P7:53 VAL:P7:178 {'distance': '6.75', 'interaction': 'Alpha Carbon Distance', 'name': 'CYS:P7:53-(Ca)-VAL:P7:178'}
CYS:P7:53 THR:P7:55 {'distance': '5.783', 'interaction': 'Alpha Carbon Distance', 'name': 'CYS:P7:53-(Ca)-THR:P7:55'}
CYS:P7:53 THR:P7:55 {'distance': '1.932', 'interaction': 'Hydrogen Bond', 'angle': '151.982', 'name': 'THR:P7:55:HN-(HB)-CYS:P7:53:O'}
CYS:P7:53 PRO:P8:58 {'distance': '7.683', 'interaction': 'Alpha Carbon Distance', 'name': 'CYS:P7:53-(Ca)-PRO:P8:58'}
CYS:P7:53 LYS:P7:61 {'distance': '5.605', 'interaction': 'Alpha Carbon Distance', 'name': 'CYS:P7:53-(Ca)-LYS:P7:61'}
CYS:P7:53 CYS:P7:180 {'distance': '3.977', 'interaction': 'Alpha Carbon Distance', 'name': 'CYS:P7:53-(Ca)-CYS:P7:180'}
CYS:P7:53 ASN:P7:54 {'distance': '3.833', 'interaction': 'Alpha Carbon Distance', 'name': 'CYS:P7:53-(Ca)-ASN:P7:54'}
CYS:P7:53 PHE:P7:51 {'distance': '6.718', 'interaction': 'Alpha Carbon Distance', 'name': 'PHE:P7:51-(Ca)-CYS:P7:53'}
CYS:P7:53 ASP:P7:179 {'distance': '5.819', 'interaction': 'Alpha Carbon Distance', 'name': 'CYS:P7:53-(Ca)-ASP:P7:179'}
CYS:P7:53 CYS:P7:60 {'distance': '7.094', 'interaction': 'Alpha Carbon Distance', 'name': 'CYS:P7:53-(Ca)-CYS:P7:60'}
CYS:P7:53 PHE:P7:181 {'distance': '6.395', 'interaction': 'Alpha Carbon Distance', 'name': 'CYS:P7:53-(Ca)-PHE:P7:181'}
CYS:P7:53 GLY:P8:59 {'distance': '6.324', 'interaction': 'Alpha Carbon Distance', 'name': 'CYS:P7:53-(Ca)-GLY:P8:59'}
SER:P7:72 PRO:P7:70 {'distance': '6.883', 'interaction': 'Alpha Carbon Distance', 'name': 'PRO:P7:70-(Ca)-SER:P7:72'}
SER:P7:72 GLU:P12:187 {'distance': '7.723', 'interaction': 'Alpha Carbon Distance', 'name': 'SER:P7:72-(Ca)-GLU:P12:187'}
SER:P7:72 GLU:P12:187 {'distance': '1.938', 'interaction': 'Hydrogen Bond', 'angle': '169.662', 'name': 'SER:P7:72:HN-(HB)-GLU:P12:187:OE2'}
SER:P7:72 ARG:P7:75 {'distance': '5.136', 'interaction': 'Alpha Carbon Distance', 'name': 'SER:P7:72-(Ca)-ARG:P7:75'}
SER:P7:72 ARG:P7:75 {'distance': '2.704', 'interaction': 'Hydrogen Bond', 'angle': '120.823', 'name': 'ARG:P7:75:HN-(HB)-SER:P7:72:O'}
SER:P7:72 PHE:P7:69 {'distance': '6.352', 'interaction': 'Alpha Carbon Distance', 'name': 'PHE:P7:69-(Ca)-SER:P7:72'}
SER:P7:72 ILE:P7:71 {'distance': '3.913', 'interaction': 'Alpha Carbon Distance', 'name': 'ILE:P7:71-(Ca)-SER:P7:72'}
SER:P7:72 LEU:P7:76 {'distance': '6.366', 'interaction': 'Alpha Carbon Distance', 'name': 'SER:P7:72-(Ca)-LEU:P7:76'}
SER:P7:72 LEU:P7:76 {'distance': '2.139', 'interaction': 'Hydrogen Bond', 'angle': '149.618', 'name': 'LEU:P7:76:HN-(HB)-SER:P7:72:O'}
SER:P7:72 HSD:P7:73 {'distance': '3.859', 'interaction': 'Alpha Carbon Distance', 'name': 'SER:P7:72-(Ca)-HSD:P7:73'}
SER:P7:72 ILE:P7:74 {'distance': '6.09', 'interaction': 'Alpha Carbon Distance', 'name': 'SER:P7:72-(Ca)-ILE:P7:74'}
ARG:P9:75 GLU:P9:47 {'distance': '2.792', 'interaction': 'Hydrogen Bond', 'angle': '134.556', 'name': 'ARG:P9:75:HH11-(HB)-GLU:P9:47:OE1'}
ARG:P9:75 GLU:P9:47 {'distance': '1.732', 'interaction': 'Hydrogen Bond', 'angle': '170.909', 'name': 'ARG:P9:75:HH11-(HB)-GLU:P9:47:OE2'}
ARG:P9:75 GLU:P9:47 {'distance': '1.842', 'interaction': 'Hydrogen Bond', 'angle': '166.124', 'name': 'ARG:P9:75:HH21-(HB)-GLU:P9:47:OE1'}
ARG:P9:75 GLU:P9:47 {'distance': '2.796', 'interaction': 'Hydrogen Bond', 'angle': '129.683', 'name': 'ARG:P9:75:HH21-(HB)-GLU:P9:47:OE2'}
ARG:P9:75 GLU:P9:47 {'distance': '3.566', 'interaction': 'Salt Bridge', 'name': 'GLU:P9:47:OE1-(salt)-ARG:P9:75:NH1'}
ARG:P9:75 GLU:P9:47 {'distance': '2.822', 'interaction': 'Salt Bridge', 'name': 'GLU:P9:47:OE1-(salt)-ARG:P9:75:NH2'}
ARG:P9:75 GLU:P9:47 {'distance': '2.724', 'interaction': 'Salt Bridge', 'name': 'GLU:P9:47:OE2-(salt)-ARG:P9:75:NH1'}
ARG:P9:75 GLU:P9:47 {'distance': '3.519', 'interaction': 'Salt Bridge', 'name': 'GLU:P9:47:OE2-(salt)-ARG:P9:75:NH2'}
ARG:P9:75 VAL:P8:38 {'distance': '7.477', 'interaction': 'Alpha Carbon Distance', 'name': 'VAL:P8:38-(Ca)-ARG:P9:75'}
ARG:P9:75 GLU:P8:187 {'distance': '2.663', 'interaction': 'Hydrogen Bond', 'angle': '148.494', 'name': 'ARG:P9:75:HH12-(HB)-GLU:P8:187:OE1'}
ARG:P9:75 GLU:P8:187 {'distance': '1.669', 'interaction': 'Hydrogen Bond', 'angle': '152.697', 'name': 'ARG:P9:75:HH12-(HB)-GLU:P8:187:OE2'}
ARG:P9:75 GLU:P8:187 {'distance': '3.554', 'interaction': 'Salt Bridge', 'name': 'GLU:P8:187:OE1-(salt)-ARG:P9:75:NH1'}
ARG:P9:75 GLU:P8:187 {'distance': '5.702', 'interaction': 'Salt Bridge', 'name': 'GLU:P8:187:OE1-(salt)-ARG:P9:75:NH2'}
ARG:P9:75 GLU:P8:187 {'distance': '2.599', 'interaction': 'Salt Bridge', 'name': 'GLU:P8:187:OE2-(salt)-ARG:P9:75:NH1'}
ARG:P9:75 GLU:P8:187 {'distance': '4.546', 'interaction': 'Salt Bridge', 'name': 'GLU:P8:187:OE2-(salt)-ARG:P9:75:NH2'}
ARG:P9:75 GLU:P8:42 {'distance': '2.251', 'interaction': 'Hydrogen Bond', 'angle': '143.099', 'name': 'ARG:P9:75:HE-(HB)-GLU:P8:42:OE2'}
ARG:P9:75 GLU:P8:42 {'distance': '1.659', 'interaction': 'Hydrogen Bond', 'angle': '164.666', 'name': 'ARG:P9:75:HH22-(HB)-GLU:P8:42:OE2'}
ARG:P9:75 GLU:P8:42 {'distance': '4.096', 'interaction': 'Salt Bridge', 'name': 'GLU:P8:42:OE1-(salt)-ARG:P9:75:NH2'}
ARG:P9:75 GLU:P8:42 {'distance': '4.529', 'interaction': 'Salt Bridge', 'name': 'GLU:P8:42:OE2-(salt)-ARG:P9:75:NH1'}
ARG:P9:75 GLU:P8:42 {'distance': '2.637', 'interaction': 'Salt Bridge', 'name': 'GLU:P8:42:OE2-(salt)-ARG:P9:75:NH2'}
ARG:P9:75 TRP:P9:77 {'distance': '5.623', 'interaction': 'Alpha Carbon Distance', 'name': 'ARG:P9:75-(Ca)-TRP:P9:77'}
ARG:P9:75 SER:P9:72 {'distance': '5.536', 'interaction': 'Alpha Carbon Distance', 'name': 'SER:P9:72-(Ca)-ARG:P9:75'}
ARG:P9:75 SER:P9:72 {'distance': '2.484', 'interaction': 'Hydrogen Bond', 'angle': '141.961', 'name': 'ARG:P9:75:HN-(HB)-SER:P9:72:O'}
ARG:P9:75 ILE:P9:71 {'distance': '7.081', 'interaction': 'Alpha Carbon Distance', 'name': 'ILE:P9:71-(Ca)-ARG:P9:75'}
ARG:P9:75 LEU:P9:79 {'distance': '6.37', 'interaction': 'Alpha Carbon Distance', 'name': 'ARG:P9:75-(Ca)-LEU:P9:79'}
ARG:P9:75 LEU:P9:79 {'distance': '2.302', 'interaction': 'Hydrogen Bond', 'angle': '162.17', 'name': 'LEU:P9:79:HN-(HB)-ARG:P9:75:O'}
ARG:P9:75 HSD:P9:73 {'distance': '5.391', 'interaction': 'Alpha Carbon Distance', 'name': 'HSD:P9:73-(Ca)-ARG:P9:75'}
ARG:P9:75 ILE:P9:74 {'distance': '3.866', 'interaction': 'Alpha Carbon Distance', 'name': 'ILE:P9:74-(Ca)-ARG:P9:75'}
ARG:P9:75 LEU:P9:76 {'distance': '3.809', 'interaction': 'Alpha Carbon Distance', 'name': 'ARG:P9:75-(Ca)-LEU:P9:76'}
ARG:P9:75 ALA:P9:78 {'distance': '5.177', 'interaction': 'Alpha Carbon Distance', 'name': 'ARG:P9:75-(Ca)-ALA:P9:78'}
SER:P11:113 SER:P10:222 {'distance': '7.288', 'interaction': 'Alpha Carbon Distance', 'name': 'SER:P10:222-(Ca)-SER:P11:113'}
SER:P11:113 ILE:P11:111 {'distance': '6.98', 'interaction': 'Alpha Carbon Distance', 'name': 'ILE:P11:111-(Ca)-SER:P11:113'}
SER:P11:113 GLY:P10:220 {'distance': '7.498', 'interaction': 'Alpha Carbon Distance', 'name': 'GLY:P10:220-(Ca)-SER:P11:113'}
SER:P11:113 PHE:P11:115 {'distance': '6.985', 'interaction': 'Alpha Carbon Distance', 'name': 'SER:P11:113-(Ca)-PHE:P11:115'}
VAL:P7:190 VAL:P7:193 {'distance': '5.441', 'interaction': 'Alpha Carbon Distance', 'name': 'VAL:P7:190-(Ca)-VAL:P7:193'}
VAL:P7:190 THR:P7:189 {'distance': '3.896', 'interaction': 'Alpha Carbon Distance', 'name': 'THR:P7:189-(Ca)-VAL:P7:190'}
VAL:P7:190 THR:P7:186 {'distance': '6.221', 'interaction': 'Alpha Carbon Distance', 'name': 'THR:P7:186-(Ca)-VAL:P7:190'}
VAL:P7:190 THR:P7:186 {'distance': '1.963', 'interaction': 'Hydrogen Bond', 'angle': '156.23', 'name': 'VAL:P7:190:HN-(HB)-THR:P7:186:O'}
VAL:P7:190 THR:P7:192 {'distance': '5.3', 'interaction': 'Alpha Carbon Distance', 'name': 'VAL:P7:190-(Ca)-THR:P7:192'}
VAL:P7:190 LYS:P7:188 {'distance': '5.647', 'interaction': 'Alpha Carbon Distance', 'name': 'LYS:P7:188-(Ca)-VAL:P7:190'}
VAL:P7:190 PHE:P7:191 {'distance': '3.961', 'interaction': 'Alpha Carbon Distance', 'name': 'VAL:P7:190-(Ca)-PHE:P7:191'}
VAL:P7:190 GLU:P7:187 {'distance': '5.375', 'interaction': 'Alpha Carbon Distance', 'name': 'GLU:P7:187-(Ca)-VAL:P7:190'}
VAL:P7:190 PHE:P7:194 {'distance': '6.523', 'interaction': 'Alpha Carbon Distance', 'name': 'VAL:P7:190-(Ca)-PHE:P7:194'}
VAL:P7:190 PHE:P7:194 {'distance': '2.483', 'interaction': 'Hydrogen Bond', 'angle': '166.152', 'name': 'PHE:P7:194:HN-(HB)-VAL:P7:190:O'}
ARG:P10:104 HSD:P10:100 {'distance': '6.069', 'interaction': 'Alpha Carbon Distance', 'name': 'HSD:P10:100-(Ca)-ARG:P10:104'}
ARG:P10:104 HSD:P10:100 {'distance': '1.964', 'interaction': 'Hydrogen Bond', 'angle': '141.331', 'name': 'ARG:P10:104:HN-(HB)-HSD:P10:100:O'}
ARG:P10:104 GLU:P10:101 {'distance': '4.624', 'interaction': 'Alpha Carbon Distance', 'name': 'GLU:P10:101-(Ca)-ARG:P10:104'}
ARG:P10:104 GLU:P10:101 {'distance': '5.521', 'interaction': 'Salt Bridge', 'name': 'GLU:P10:101:OE1-(salt)-ARG:P10:104:NH1'}
ARG:P10:104 GLU:P10:101 {'distance': '5.572', 'interaction': 'Salt Bridge', 'name': 'GLU:P10:101:OE2-(salt)-ARG:P10:104:NH1'}
ARG:P10:104 GLU:P10:101 {'distance': '5.86', 'interaction': 'Salt Bridge', 'name': 'GLU:P10:101:OE2-(salt)-ARG:P10:104:NH2'}
ARG:P10:104 ILE:P10:107 {'distance': '5.387', 'interaction': 'Alpha Carbon Distance', 'name': 'ARG:P10:104-(Ca)-ILE:P10:107'}
ARG:P10:104 PHE:P10:106 {'distance': '5.595', 'interaction': 'Alpha Carbon Distance', 'name': 'ARG:P10:104-(Ca)-PHE:P10:106'}
ARG:P11:165 ASP:P12:66 {'distance': '1.9', 'interaction': 'Hydrogen Bond', 'angle': '155.244', 'name': 'ARG:P11:165:HE-(HB)-ASP:P12:66:OD2'}
ARG:P11:165 ASP:P12:66 {'distance': '1.745', 'interaction': 'Hydrogen Bond', 'angle': '148.6', 'name': 'ARG:P11:165:HH22-(HB)-ASP:P12:66:OD2'}
ARG:P11:165 ASP:P12:66 {'distance': '4.803', 'interaction': 'Salt Bridge', 'name': 'ASP:P12:66:OD1-(salt)-ARG:P11:165:NH2'}
ARG:P11:165 ASP:P12:66 {'distance': '4.478', 'interaction': 'Salt Bridge', 'name': 'ASP:P12:66:OD2-(salt)-ARG:P11:165:NH1'}
ARG:P11:165 ASP:P12:66 {'distance': '2.65', 'interaction': 'Salt Bridge', 'name': 'ASP:P12:66:OD2-(salt)-ARG:P11:165:NH2'}
ARG:P11:165 VAL:P11:167 {'distance': '6.735', 'interaction': 'Alpha Carbon Distance', 'name': 'ARG:P11:165-(Ca)-VAL:P11:167'}
ARG:P11:165 GLN:P11:164 {'distance': '3.796', 'interaction': 'Alpha Carbon Distance', 'name': 'GLN:P11:164-(Ca)-ARG:P11:165'}
ARG:P11:165 ARG:P11:184 {'distance': '7.773', 'interaction': 'Alpha Carbon Distance', 'name': 'ARG:P11:165-(Ca)-ARG:P11:184'}
ARG:P11:165 LEU:P11:166 {'distance': '3.813', 'interaction': 'Alpha Carbon Distance', 'name': 'ARG:P11:165-(Ca)-LEU:P11:166'}
ARG:P11:165 VAL:P11:182 {'distance': '5.773', 'interaction': 'Alpha Carbon Distance', 'name': 'ARG:P11:165-(Ca)-VAL:P11:182'}
ARG:P11:165 VAL:P11:182 {'distance': '2.655', 'interaction': 'Hydrogen Bond', 'angle': '142.736', 'name': 'VAL:P11:182:HN-(HB)-ARG:P11:165:O'}
ARG:P11:165 VAL:P12:63 {'distance': '6.881', 'interaction': 'Alpha Carbon Distance', 'name': 'ARG:P11:165-(Ca)-VAL:P12:63'}
ARG:P11:165 PHE:P11:181 {'distance': '5.568', 'interaction': 'Alpha Carbon Distance', 'name': 'ARG:P11:165-(Ca)-PHE:P11:181'}
ARG:P11:165 SER:P11:183 {'distance': '7.6', 'interaction': 'Alpha Carbon Distance', 'name': 'ARG:P11:165-(Ca)-SER:P11:183'}
ARG:P11:165 PRO:P11:185 {'distance': '6.459', 'interaction': 'Alpha Carbon Distance', 'name': 'ARG:P11:165-(Ca)-PRO:P11:185'}
ARG:P11:165 MET:P11:163 {'distance': '6.804', 'interaction': 'Alpha Carbon Distance', 'name': 'MET:P11:163-(Ca)-ARG:P11:165'}
GLU:P3:120 GLU:P3:119 {'distance': '3.964', 'interaction': 'Alpha Carbon Distance', 'name': 'GLU:P3:119-(Ca)-GLU:P3:120'}
GLU:P3:120 LYS:P3:122 {'distance': '6.451', 'interaction': 'Alpha Carbon Distance', 'name': 'GLU:P3:120-(Ca)-LYS:P3:122'}
GLU:P3:120 ILE:P3:121 {'distance': '3.929', 'interaction': 'Alpha Carbon Distance', 'name': 'GLU:P3:120-(Ca)-ILE:P3:121'}
GLU:P3:120 GLN:P3:124 {'distance': '7.507', 'interaction': 'Alpha Carbon Distance', 'name': 'GLU:P3:120-(Ca)-GLN:P3:124'}
GLU:P3:120 ILE:P3:118 {'distance': '6.961', 'interaction': 'Alpha Carbon Distance', 'name': 'ILE:P3:118-(Ca)-GLU:P3:120'}
VAL:P10:13 SER:P10:85 {'distance': '7.741', 'interaction': 'Alpha Carbon Distance', 'name': 'VAL:P10:13-(Ca)-SER:P10:85'}
VAL:P10:13 ILE:P10:9 {'distance': '7.888', 'interaction': 'Alpha Carbon Distance', 'name': 'ILE:P10:9-(Ca)-VAL:P10:13'}
VAL:P10:13 ALA:P10:88 {'distance': '6.35', 'interaction': 'Alpha Carbon Distance', 'name': 'VAL:P10:13-(Ca)-ALA:P10:88'}
VAL:P10:13 ASN:P10:14 {'distance': '3.823', 'interaction': 'Alpha Carbon Distance', 'name': 'VAL:P10:13-(Ca)-ASN:P10:14'}
VAL:P10:13 TYR:P11:97 {'distance': '1.814', 'interaction': 'Hydrogen Bond', 'angle': '152.341', 'name': 'TYR:P11:97:HH-(HB)-VAL:P10:13:O'}
VAL:P10:13 LEU:P10:89 {'distance': '7.764', 'interaction': 'Alpha Carbon Distance', 'name': 'VAL:P10:13-(Ca)-LEU:P10:89'}
VAL:P10:13 GLY:P10:12 {'distance': '3.813', 'interaction': 'Alpha Carbon Distance', 'name': 'GLY:P10:12-(Ca)-VAL:P10:13'}
VAL:P10:13 THR:P10:26 {'distance': '6.973', 'interaction': 'Alpha Carbon Distance', 'name': 'VAL:P10:13-(Ca)-THR:P10:26'}
VAL:P10:13 GLY:P10:11 {'distance': '5.483', 'interaction': 'Alpha Carbon Distance', 'name': 'GLY:P10:11-(Ca)-VAL:P10:13'}
VAL:P10:13 GLY:P10:11 {'distance': '2.107', 'interaction': 'Hydrogen Bond', 'angle': '148.426', 'name': 'VAL:P10:13:HN-(HB)-GLY:P10:11:O'}
VAL:P7:198 CYS:P7:202 {'distance': '6.285', 'interaction': 'Alpha Carbon Distance', 'name': 'VAL:P7:198-(Ca)-CYS:P7:202'}
VAL:P7:198 CYS:P7:202 {'distance': '2.268', 'interaction': 'Hydrogen Bond', 'angle': '129.913', 'name': 'CYS:P7:202:HN-(HB)-VAL:P7:198:O'}
VAL:P7:198 CYS:P7:202 {'distance': '1.93', 'interaction': 'Hydrogen Bond', 'angle': '139.51', 'name': 'CYS:P7:202:HG1-(HB)-VAL:P7:198:O'}
VAL:P7:198 ARG:P7:32 {'distance': '7.056', 'interaction': 'Alpha Carbon Distance', 'name': 'ARG:P7:32-(Ca)-VAL:P7:198'}
VAL:P7:198 ILE:P7:201 {'distance': '5.377', 'interaction': 'Alpha Carbon Distance', 'name': 'VAL:P7:198-(Ca)-ILE:P7:201'}
VAL:P7:198 ILE:P7:201 {'distance': '2.444', 'interaction': 'Hydrogen Bond', 'angle': '125.552', 'name': 'ILE:P7:201:HN-(HB)-VAL:P7:198:O'}
VAL:P7:198 SER:P7:199 {'distance': '3.88', 'interaction': 'Alpha Carbon Distance', 'name': 'VAL:P7:198-(Ca)-SER:P7:199'}
VAL:P7:198 ALA:P7:197 {'distance': '3.875', 'interaction': 'Alpha Carbon Distance', 'name': 'ALA:P7:197-(Ca)-VAL:P7:198'}
VAL:P7:198 GLY:P7:200 {'distance': '5.572', 'interaction': 'Alpha Carbon Distance', 'name': 'VAL:P7:198-(Ca)-GLY:P7:200'}
VAL:P7:198 MET:P7:195 {'distance': '5.195', 'interaction': 'Alpha Carbon Distance', 'name': 'MET:P7:195-(Ca)-VAL:P7:198'}
VAL:P7:198 PHE:P7:194 {'distance': '6.064', 'interaction': 'Alpha Carbon Distance', 'name': 'PHE:P7:194-(Ca)-VAL:P7:198'}
VAL:P7:198 PHE:P7:194 {'distance': '1.877', 'interaction': 'Hydrogen Bond', 'angle': '165.633', 'name': 'VAL:P7:198:HN-(HB)-PHE:P7:194:O'}
VAL:P7:198 ILE:P7:196 {'distance': '5.698', 'interaction': 'Alpha Carbon Distance', 'name': 'ILE:P7:196-(Ca)-VAL:P7:198'}
VAL:P1:13 VAL:P1:91 {'distance': '7.214', 'interaction': 'Alpha Carbon Distance', 'name': 'VAL:P1:13-(Ca)-VAL:P1:91'}
VAL:P1:13 VAL:P1:95 {'distance': '7.891', 'interaction': 'Alpha Carbon Distance', 'name': 'VAL:P1:13-(Ca)-VAL:P1:95'}
VAL:P1:13 GLY:P1:12 {'distance': '3.967', 'interaction': 'Alpha Carbon Distance', 'name': 'GLY:P1:12-(Ca)-VAL:P1:13'}
VAL:P1:13 GLY:P1:11 {'distance': '5.563', 'interaction': 'Alpha Carbon Distance', 'name': 'GLY:P1:11-(Ca)-VAL:P1:13'}
VAL:P1:13 HSD:P1:16 {'distance': '7.006', 'interaction': 'Alpha Carbon Distance', 'name': 'VAL:P1:13-(Ca)-HSD:P1:16'}
VAL:P1:13 ALA:P1:92 {'distance': '5.375', 'interaction': 'Alpha Carbon Distance', 'name': 'VAL:P1:13-(Ca)-ALA:P1:92'}
VAL:P1:13 ASN:P1:14 {'distance': '3.92', 'interaction': 'Alpha Carbon Distance', 'name': 'VAL:P1:13-(Ca)-ASN:P1:14'}
VAL:P1:13 LEU:P1:10 {'distance': '5.867', 'interaction': 'Alpha Carbon Distance', 'name': 'LEU:P1:10-(Ca)-VAL:P1:13'}
VAL:P1:13 LEU:P1:10 {'distance': '2.293', 'interaction': 'Hydrogen Bond', 'angle': '173.643', 'name': 'VAL:P1:13:HN-(HB)-LEU:P1:10:O'}
GLU:P3:129 SER:P3:131 {'distance': '5.441', 'interaction': 'Alpha Carbon Distance', 'name': 'GLU:P3:129-(Ca)-SER:P3:131'}
GLU:P3:129 ARG:P3:127 {'distance': '5.427', 'interaction': 'Alpha Carbon Distance', 'name': 'ARG:P3:127-(Ca)-GLU:P3:129'}
GLU:P3:129 LYS:P3:125 {'distance': '6.533', 'interaction': 'Alpha Carbon Distance', 'name': 'LYS:P3:125-(Ca)-GLU:P3:129'}
GLU:P3:129 LYS:P3:125 {'distance': '2.126', 'interaction': 'Hydrogen Bond', 'angle': '169.873', 'name': 'GLU:P3:129:HN-(HB)-LYS:P3:125:O'}
GLU:P3:129 LEU:P3:132 {'distance': '5.278', 'interaction': 'Alpha Carbon Distance', 'name': 'GLU:P3:129-(Ca)-LEU:P3:132'}
GLU:P3:129 GLY:P3:130 {'distance': '3.862', 'interaction': 'Alpha Carbon Distance', 'name': 'GLU:P3:129-(Ca)-GLY:P3:130'}
GLU:P3:129 ILE:P3:128 {'distance': '3.845', 'interaction': 'Alpha Carbon Distance', 'name': 'ILE:P3:128-(Ca)-GLU:P3:129'}
GLU:P3:129 VAL:P3:126 {'distance': '5.232', 'interaction': 'Alpha Carbon Distance', 'name': 'VAL:P3:126-(Ca)-GLU:P3:129'}
VAL:P9:207 LEU:P9:210 {'distance': '4.929', 'interaction': 'Alpha Carbon Distance', 'name': 'VAL:P9:207-(Ca)-LEU:P9:210'}
VAL:P9:207 VAL:P9:144 {'distance': '7.126', 'interaction': 'Alpha Carbon Distance', 'name': 'VAL:P9:144-(Ca)-VAL:P9:207'}
VAL:P9:207 ILE:P9:203 {'distance': '6.133', 'interaction': 'Alpha Carbon Distance', 'name': 'ILE:P9:203-(Ca)-VAL:P9:207'}
VAL:P9:207 ILE:P9:203 {'distance': '1.967', 'interaction': 'Hydrogen Bond', 'angle': '177.913', 'name': 'VAL:P9:207:HN-(HB)-ILE:P9:203:O'}
VAL:P9:207 THR:P9:208 {'distance': '3.845', 'interaction': 'Alpha Carbon Distance', 'name': 'VAL:P9:207-(Ca)-THR:P9:208'}
VAL:P9:207 CYS:P9:211 {'distance': '6.258', 'interaction': 'Alpha Carbon Distance', 'name': 'VAL:P9:207-(Ca)-CYS:P9:211'}
VAL:P9:207 CYS:P9:211 {'distance': '2.081', 'interaction': 'Hydrogen Bond', 'angle': '174.946', 'name': 'CYS:P9:211:HN-(HB)-VAL:P9:207:O'}
VAL:P9:207 CYS:P9:211 {'distance': '2.097', 'interaction': 'Hydrogen Bond', 'angle': '167.663', 'name': 'CYS:P9:211:HG1-(HB)-VAL:P9:207:O'}
VAL:P9:207 GLU:P9:209 {'distance': '5.41', 'interaction': 'Alpha Carbon Distance', 'name': 'VAL:P9:207-(Ca)-GLU:P9:209'}
VAL:P9:207 LEU:P9:205 {'distance': '5.364', 'interaction': 'Alpha Carbon Distance', 'name': 'LEU:P9:205-(Ca)-VAL:P9:207'}
VAL:P9:207 LEU:P9:204 {'distance': '5.275', 'interaction': 'Alpha Carbon Distance', 'name': 'LEU:P9:204-(Ca)-VAL:P9:207'}
CYS:P2:53 GLY:P3:59 {'distance': '7.309', 'interaction': 'Alpha Carbon Distance', 'name': 'CYS:P2:53-(Ca)-GLY:P3:59'}
CYS:P2:53 CYS:P2:180 {'distance': '4.052', 'interaction': 'Alpha Carbon Distance', 'name': 'CYS:P2:53-(Ca)-CYS:P2:180'}
CYS:P2:53 VAL:P2:178 {'distance': '6.623', 'interaction': 'Alpha Carbon Distance', 'name': 'CYS:P2:53-(Ca)-VAL:P2:178'}
CYS:P2:53 LYS:P2:61 {'distance': '5.736', 'interaction': 'Alpha Carbon Distance', 'name': 'CYS:P2:53-(Ca)-LYS:P2:61'}
CYS:P2:53 ASP:P2:179 {'distance': '5.937', 'interaction': 'Alpha Carbon Distance', 'name': 'CYS:P2:53-(Ca)-ASP:P2:179'}
CYS:P2:53 CYS:P2:60 {'distance': '7.647', 'interaction': 'Alpha Carbon Distance', 'name': 'CYS:P2:53-(Ca)-CYS:P2:60'}
CYS:P2:53 THR:P2:55 {'distance': '5.926', 'interaction': 'Alpha Carbon Distance', 'name': 'CYS:P2:53-(Ca)-THR:P2:55'}
CYS:P2:53 THR:P2:55 {'distance': '2.139', 'interaction': 'Hydrogen Bond', 'angle': '129.024', 'name': 'THR:P2:55:HN-(HB)-CYS:P2:53:O'}
CYS:P2:53 PHE:P2:51 {'distance': '6.979', 'interaction': 'Alpha Carbon Distance', 'name': 'PHE:P2:51-(Ca)-CYS:P2:53'}
CYS:P2:53 VAL:P2:52 {'distance': '3.796', 'interaction': 'Alpha Carbon Distance', 'name': 'VAL:P2:52-(Ca)-CYS:P2:53'}
CYS:P2:53 ASN:P2:54 {'distance': '3.876', 'interaction': 'Alpha Carbon Distance', 'name': 'CYS:P2:53-(Ca)-ASN:P2:54'}
CYS:P2:53 PHE:P2:181 {'distance': '6.237', 'interaction': 'Alpha Carbon Distance', 'name': 'CYS:P2:53-(Ca)-PHE:P2:181'}
VAL:P6:144 ILE:P6:145 {'distance': '3.915', 'interaction': 'Alpha Carbon Distance', 'name': 'VAL:P6:144-(Ca)-ILE:P6:145'}
VAL:P6:144 ALA:P6:148 {'distance': '6.54', 'interaction': 'Alpha Carbon Distance', 'name': 'VAL:P6:144-(Ca)-ALA:P6:148'}
VAL:P6:144 ALA:P6:148 {'distance': '2.487', 'interaction': 'Hydrogen Bond', 'angle': '168.629', 'name': 'ALA:P6:148:HN-(HB)-VAL:P6:144:O'}
VAL:P6:144 ILE:P6:140 {'distance': '5.975', 'interaction': 'Alpha Carbon Distance', 'name': 'ILE:P6:140-(Ca)-VAL:P6:144'}
VAL:P6:144 ILE:P6:140 {'distance': '1.915', 'interaction': 'Hydrogen Bond', 'angle': '149.695', 'name': 'VAL:P6:144:HN-(HB)-ILE:P6:140:O'}
VAL:P6:144 VAL:P6:207 {'distance': '6.33', 'interaction': 'Alpha Carbon Distance', 'name': 'VAL:P6:144-(Ca)-VAL:P6:207'}
VAL:P6:144 ILE:P6:203 {'distance': '6.29', 'interaction': 'Alpha Carbon Distance', 'name': 'VAL:P6:144-(Ca)-ILE:P6:203'}
VAL:P6:144 GLU:P6:147 {'distance': '5.824', 'interaction': 'Alpha Carbon Distance', 'name': 'VAL:P6:144-(Ca)-GLU:P6:147'}
VAL:P6:144 ARG:P6:143 {'distance': '3.849', 'interaction': 'Alpha Carbon Distance', 'name': 'ARG:P6:143-(Ca)-VAL:P6:144'}
VAL:P6:144 ASN:P6:206 {'distance': '5.782', 'interaction': 'Alpha Carbon Distance', 'name': 'VAL:P6:144-(Ca)-ASN:P6:206'}
VAL:P6:144 PHE:P6:146 {'distance': '5.711', 'interaction': 'Alpha Carbon Distance', 'name': 'VAL:P6:144-(Ca)-PHE:P6:146'}
VAL:P6:144 PHE:P6:142 {'distance': '5.391', 'interaction': 'Alpha Carbon Distance', 'name': 'PHE:P6:142-(Ca)-VAL:P6:144'}
VAL:P6:144 PHE:P6:141 {'distance': '4.921', 'interaction': 'Alpha Carbon Distance', 'name': 'PHE:P6:141-(Ca)-VAL:P6:144'}
GLN:P10:80 VAL:P10:84 {'distance': '5.747', 'interaction': 'Alpha Carbon Distance', 'name': 'GLN:P10:80-(Ca)-VAL:P10:84'}
GLN:P10:80 VAL:P10:84 {'distance': '1.816', 'interaction': 'Hydrogen Bond', 'angle': '160.487', 'name': 'VAL:P10:84:HN-(HB)-GLN:P10:80:O'}
GLN:P10:80 ALA:P10:78 {'distance': '5.625', 'interaction': 'Alpha Carbon Distance', 'name': 'ALA:P10:78-(Ca)-GLN:P10:80'}
GLN:P10:80 ILE:P10:82 {'distance': '5.499', 'interaction': 'Alpha Carbon Distance', 'name': 'GLN:P10:80-(Ca)-ILE:P10:82'}
GLN:P10:80 GLU:P10:147 {'distance': '6.166', 'interaction': 'Alpha Carbon Distance', 'name': 'GLN:P10:80-(Ca)-GLU:P10:147'}
GLN:P10:80 GLU:P10:147 {'distance': '2.088', 'interaction': 'Hydrogen Bond', 'angle': '142.64', 'name': 'GLN:P10:80:HE22-(HB)-GLU:P10:147:O'}
GLN:P10:80 TRP:P10:77 {'distance': '5.768', 'interaction': 'Alpha Carbon Distance', 'name': 'TRP:P10:77-(Ca)-GLN:P10:80'}
GLN:P10:80 TRP:P10:77 {'distance': '2.672', 'interaction': 'Hydrogen Bond', 'angle': '121.017', 'name': 'GLN:P10:80:HN-(HB)-TRP:P10:77:O'}
GLN:P10:80 ARG:P10:32 {'distance': '2.115', 'interaction': 'Hydrogen Bond', 'angle': '130.531', 'name': 'ARG:P10:32:HH12-(HB)-GLN:P10:80:OE1'}
GLN:P10:80 PHE:P10:83 {'distance': '5.031', 'interaction': 'Alpha Carbon Distance', 'name': 'GLN:P10:80-(Ca)-PHE:P10:83'}
GLN:P10:80 PHE:P10:83 {'distance': '2.529', 'interaction': 'Hydrogen Bond', 'angle': '121.683', 'name': 'PHE:P10:83:HN-(HB)-GLN:P10:80:O'}
GLN:P10:80 LEU:P10:81 {'distance': '3.825', 'interaction': 'Alpha Carbon Distance', 'name': 'GLN:P10:80-(Ca)-LEU:P10:81'}
GLN:P10:80 LEU:P10:79 {'distance': '4.0', 'interaction': 'Alpha Carbon Distance', 'name': 'LEU:P10:79-(Ca)-GLN:P10:80'}
GLN:P10:80 PHE:P10:146 {'distance': '6.418', 'interaction': 'Alpha Carbon Distance', 'name': 'GLN:P10:80-(Ca)-PHE:P10:146'}
GLN:P10:80 PHE:P10:150 {'distance': '6.101', 'interaction': 'Alpha Carbon Distance', 'name': 'GLN:P10:80-(Ca)-PHE:P10:150'}
GLN:P10:80 LEU:P10:76 {'distance': '7.744', 'interaction': 'Alpha Carbon Distance', 'name': 'LEU:P10:76-(Ca)-GLN:P10:80'}
ILE:P9:82 VAL:P9:84 {'distance': '5.801', 'interaction': 'Alpha Carbon Distance', 'name': 'ILE:P9:82-(Ca)-VAL:P9:84'}
ILE:P9:82 SER:P9:85 {'distance': '5.257', 'interaction': 'Alpha Carbon Distance', 'name': 'ILE:P9:82-(Ca)-SER:P9:85'}
ILE:P9:82 GLN:P9:80 {'distance': '5.648', 'interaction': 'Alpha Carbon Distance', 'name': 'GLN:P9:80-(Ca)-ILE:P9:82'}
ILE:P9:82 PHE:P9:83 {'distance': '3.846', 'interaction': 'Alpha Carbon Distance', 'name': 'ILE:P9:82-(Ca)-PHE:P9:83'}
ILE:P9:82 MET:P8:34 {'distance': '6.58', 'interaction': 'Alpha Carbon Distance', 'name': 'MET:P8:34-(Ca)-ILE:P9:82'}
ILE:P9:82 LEU:P9:81 {'distance': '3.821', 'interaction': 'Alpha Carbon Distance', 'name': 'LEU:P9:81-(Ca)-ILE:P9:82'}
ILE:P9:82 LEU:P9:79 {'distance': '5.306', 'interaction': 'Alpha Carbon Distance', 'name': 'LEU:P9:79-(Ca)-ILE:P9:82'}
ILE:P9:82 PHE:P8:31 {'distance': '7.727', 'interaction': 'Alpha Carbon Distance', 'name': 'PHE:P8:31-(Ca)-ILE:P9:82'}
ILE:P9:82 TRP:P9:3 {'distance': '7.686', 'interaction': 'Alpha Carbon Distance', 'name': 'TRP:P9:3-(Ca)-ILE:P9:82'}
ILE:P9:82 THR:P9:86 {'distance': '6.082', 'interaction': 'Alpha Carbon Distance', 'name': 'ILE:P9:82-(Ca)-THR:P9:86'}
ILE:P9:82 THR:P9:86 {'distance': '2.321', 'interaction': 'Hydrogen Bond', 'angle': '140.69', 'name': 'THR:P9:86:HN-(HB)-ILE:P9:82:O'}
ILE:P9:82 THR:P9:86 {'distance': '1.78', 'interaction': 'Hydrogen Bond', 'angle': '174.817', 'name': 'THR:P9:86:HG1-(HB)-ILE:P9:82:O'}
ILE:P9:82 ALA:P9:78 {'distance': '6.489', 'interaction': 'Alpha Carbon Distance', 'name': 'ALA:P9:78-(Ca)-ILE:P9:82'}
ILE:P9:82 ALA:P9:78 {'distance': '2.115', 'interaction': 'Hydrogen Bond', 'angle': '167.238', 'name': 'ILE:P9:82:HN-(HB)-ALA:P9:78:O'}
ASP:P10:66 HSD:P10:67 {'distance': '3.896', 'interaction': 'Alpha Carbon Distance', 'name': 'ASP:P10:66-(Ca)-HSD:P10:67'}
ASP:P10:66 ARG:P9:184 {'distance': '6.693', 'interaction': 'Alpha Carbon Distance', 'name': 'ARG:P9:184-(Ca)-ASP:P10:66'}
ASP:P10:66 ASN:P10:62 {'distance': '6.293', 'interaction': 'Alpha Carbon Distance', 'name': 'ASN:P10:62-(Ca)-ASP:P10:66'}
ASP:P10:66 ASN:P10:62 {'distance': '2.164', 'interaction': 'Hydrogen Bond', 'angle': '149.709', 'name': 'ASP:P10:66:HN-(HB)-ASN:P10:62:O'}
ASP:P10:66 THR:P9:186 {'distance': '5.754', 'interaction': 'Alpha Carbon Distance', 'name': 'THR:P9:186-(Ca)-ASP:P10:66'}
ASP:P10:66 PHE:P10:69 {'distance': '5.693', 'interaction': 'Alpha Carbon Distance', 'name': 'ASP:P10:66-(Ca)-PHE:P10:69'}
ASP:P10:66 PRO:P10:70 {'distance': '6.769', 'interaction': 'Alpha Carbon Distance', 'name': 'ASP:P10:66-(Ca)-PRO:P10:70'}
ASP:P10:66 CYS:P10:64 {'distance': '5.211', 'interaction': 'Alpha Carbon Distance', 'name': 'CYS:P10:64-(Ca)-ASP:P10:66'}
ASP:P10:66 PRO:P9:185 {'distance': '6.542', 'interaction': 'Alpha Carbon Distance', 'name': 'PRO:P9:185-(Ca)-ASP:P10:66'}
ASP:P10:66 ARG:P9:165 {'distance': '2.851', 'interaction': 'Hydrogen Bond', 'angle': '120.872', 'name': 'ARG:P9:165:HE-(HB)-ASP:P10:66:OD1'}
ASP:P10:66 ARG:P9:165 {'distance': '1.628', 'interaction': 'Hydrogen Bond', 'angle': '169.367', 'name': 'ARG:P9:165:HE-(HB)-ASP:P10:66:OD2'}
ASP:P10:66 ARG:P9:165 {'distance': '1.64', 'interaction': 'Hydrogen Bond', 'angle': '177.122', 'name': 'ARG:P9:165:HH22-(HB)-ASP:P10:66:OD1'}
ASP:P10:66 ARG:P9:165 {'distance': '2.416', 'interaction': 'Hydrogen Bond', 'angle': '122.144', 'name': 'ARG:P9:165:HH22-(HB)-ASP:P10:66:OD2'}
ASP:P10:66 ARG:P9:165 {'distance': '4.566', 'interaction': 'Salt Bridge', 'name': 'ASP:P10:66:OD1-(salt)-ARG:P9:165:NH1'}
ASP:P10:66 ARG:P9:165 {'distance': '2.64', 'interaction': 'Salt Bridge', 'name': 'ASP:P10:66:OD1-(salt)-ARG:P9:165:NH2'}
ASP:P10:66 ARG:P9:165 {'distance': '4.581', 'interaction': 'Salt Bridge', 'name': 'ASP:P10:66:OD2-(salt)-ARG:P9:165:NH1'}
ASP:P10:66 ARG:P9:165 {'distance': '3.068', 'interaction': 'Salt Bridge', 'name': 'ASP:P10:66:OD2-(salt)-ARG:P9:165:NH2'}
ASP:P10:66 TYR:P10:68 {'distance': '5.831', 'interaction': 'Alpha Carbon Distance', 'name': 'ASP:P10:66-(Ca)-TYR:P10:68'}
ASP:P10:66 TYR:P10:65 {'distance': '3.984', 'interaction': 'Alpha Carbon Distance', 'name': 'TYR:P10:65-(Ca)-ASP:P10:66'}
ASP:P10:66 VAL:P10:63 {'distance': '4.762', 'interaction': 'Alpha Carbon Distance', 'name': 'VAL:P10:63-(Ca)-ASP:P10:66'}
ARG:P8:184 LYS:P8:188 {'distance': '6.234', 'interaction': 'Alpha Carbon Distance', 'name': 'ARG:P8:184-(Ca)-LYS:P8:188'}
ARG:P8:184 LYS:P8:188 {'distance': '2.086', 'interaction': 'Hydrogen Bond', 'angle': '162.478', 'name': 'LYS:P8:188:HN-(HB)-ARG:P8:184:O'}
ARG:P8:184 ASN:P9:62 {'distance': '6.863', 'interaction': 'Alpha Carbon Distance', 'name': 'ARG:P8:184-(Ca)-ASN:P9:62'}
ARG:P8:184 TYR:P9:65 {'distance': '7.754', 'interaction': 'Alpha Carbon Distance', 'name': 'ARG:P8:184-(Ca)-TYR:P9:65'}
ARG:P8:184 GLU:P8:187 {'distance': '5.481', 'interaction': 'Alpha Carbon Distance', 'name': 'ARG:P8:184-(Ca)-GLU:P8:187'}
ARG:P8:184 GLU:P8:187 {'distance': '1.773', 'interaction': 'Hydrogen Bond', 'angle': '156.485', 'name': 'ARG:P8:184:HH12-(HB)-GLU:P8:187:OE2'}
ARG:P8:184 GLU:P8:187 {'distance': '4.759', 'interaction': 'Salt Bridge', 'name': 'GLU:P8:187:OE1-(salt)-ARG:P8:184:NH1'}
ARG:P8:184 GLU:P8:187 {'distance': '2.719', 'interaction': 'Salt Bridge', 'name': 'GLU:P8:187:OE2-(salt)-ARG:P8:184:NH1'}
ARG:P8:184 GLU:P8:187 {'distance': '4.967', 'interaction': 'Salt Bridge', 'name': 'GLU:P8:187:OE2-(salt)-ARG:P8:184:NH2'}
ARG:P8:184 VAL:P8:43 {'distance': '7.808', 'interaction': 'Alpha Carbon Distance', 'name': 'VAL:P8:43-(Ca)-ARG:P8:184'}
ARG:P8:184 GLU:P9:47 {'distance': '4.549', 'interaction': 'Salt Bridge', 'name': 'GLU:P9:47:OE1-(salt)-ARG:P8:184:NH1'}
ARG:P8:184 GLU:P9:47 {'distance': '5.188', 'interaction': 'Salt Bridge', 'name': 'GLU:P9:47:OE1-(salt)-ARG:P8:184:NH2'}
ARG:P8:184 GLU:P9:47 {'distance': '3.235', 'interaction': 'Salt Bridge', 'name': 'GLU:P9:47:OE2-(salt)-ARG:P8:184:NH1'}
ARG:P8:184 GLU:P9:47 {'distance': '4.276', 'interaction': 'Salt Bridge', 'name': 'GLU:P9:47:OE2-(salt)-ARG:P8:184:NH2'}
ARG:P8:184 PRO:P9:70 {'distance': '7.837', 'interaction': 'Alpha Carbon Distance', 'name': 'ARG:P8:184-(Ca)-PRO:P9:70'}
ARG:P8:184 GLU:P8:42 {'distance': '2.039', 'interaction': 'Hydrogen Bond', 'angle': '143.918', 'name': 'ARG:P8:184:HH11-(HB)-GLU:P8:42:O'}
ARG:P8:184 GLU:P8:42 {'distance': '1.893', 'interaction': 'Hydrogen Bond', 'angle': '165.782', 'name': 'ARG:P8:184:HH21-(HB)-GLU:P8:42:O'}
ARG:P8:184 ASP:P9:66 {'distance': '6.243', 'interaction': 'Alpha Carbon Distance', 'name': 'ARG:P8:184-(Ca)-ASP:P9:66'}
ARG:P8:184 GLN:P9:48 {'distance': '7.357', 'interaction': 'Alpha Carbon Distance', 'name': 'ARG:P8:184-(Ca)-GLN:P9:48'}
ARG:P8:184 GLN:P9:48 {'distance': '2.319', 'interaction': 'Hydrogen Bond', 'angle': '140.748', 'name': 'ARG:P8:184:HN-(HB)-GLN:P9:48:OE1'}
ARG:P8:184 SER:P8:183 {'distance': '3.838', 'interaction': 'Alpha Carbon Distance', 'name': 'SER:P8:183-(Ca)-ARG:P8:184'}
ARG:P8:184 THR:P8:186 {'distance': '5.736', 'interaction': 'Alpha Carbon Distance', 'name': 'ARG:P8:184-(Ca)-THR:P8:186'}
ARG:P8:184 PRO:P8:185 {'distance': '3.942', 'interaction': 'Alpha Carbon Distance', 'name': 'ARG:P8:184-(Ca)-PRO:P8:185'}
ARG:P8:184 VAL:P8:182 {'distance': '6.343', 'interaction': 'Alpha Carbon Distance', 'name': 'VAL:P8:182-(Ca)-ARG:P8:184'}
ARG:P8:184 ASP:P8:46 {'distance': '5.444', 'interaction': 'Salt Bridge', 'name': 'ASP:P8:46:OD1-(salt)-ARG:P8:184:NH2'}
ARG:P8:184 ASP:P8:46 {'distance': '5.004', 'interaction': 'Salt Bridge', 'name': 'ASP:P8:46:OD2-(salt)-ARG:P8:184:NH1'}
ARG:P8:184 ASP:P8:46 {'distance': '3.289', 'interaction': 'Salt Bridge', 'name': 'ASP:P8:46:OD2-(salt)-ARG:P8:184:NH2'}
ALA:P3:148 MET:P3:151 {'distance': '5.274', 'interaction': 'Alpha Carbon Distance', 'name': 'ALA:P3:148-(Ca)-MET:P3:151'}
ALA:P3:148 MET:P3:151 {'distance': '2.556', 'interaction': 'Hydrogen Bond', 'angle': '138.504', 'name': 'MET:P3:151:HN-(HB)-ALA:P3:148:O'}
ALA:P3:148 ALA:P3:149 {'distance': '3.932', 'interaction': 'Alpha Carbon Distance', 'name': 'ALA:P3:148-(Ca)-ALA:P3:149'}
ALA:P3:148 TYR:P3:152 {'distance': '6.156', 'interaction': 'Alpha Carbon Distance', 'name': 'ALA:P3:148-(Ca)-TYR:P3:152'}
ALA:P3:148 TYR:P3:152 {'distance': '2.001', 'interaction': 'Hydrogen Bond', 'angle': '174.248', 'name': 'TYR:P3:152:HN-(HB)-ALA:P3:148:O'}
ALA:P3:148 ILE:P3:203 {'distance': '7.618', 'interaction': 'Alpha Carbon Distance', 'name': 'ALA:P3:148-(Ca)-ILE:P3:203'}
ALA:P3:148 VAL:P3:144 {'distance': '6.042', 'interaction': 'Alpha Carbon Distance', 'name': 'VAL:P3:144-(Ca)-ALA:P3:148'}
ALA:P3:148 VAL:P3:144 {'distance': '1.942', 'interaction': 'Hydrogen Bond', 'angle': '173.571', 'name': 'ALA:P3:148:HN-(HB)-VAL:P3:144:O'}
ALA:P3:148 PHE:P3:150 {'distance': '5.593', 'interaction': 'Alpha Carbon Distance', 'name': 'ALA:P3:148-(Ca)-PHE:P3:150'}
ALA:P3:148 PHE:P3:146 {'distance': '5.599', 'interaction': 'Alpha Carbon Distance', 'name': 'PHE:P3:146-(Ca)-ALA:P3:148'}
ALA:P3:148 GLU:P3:147 {'distance': '3.929', 'interaction': 'Alpha Carbon Distance', 'name': 'GLU:P3:147-(Ca)-ALA:P3:148'}
ALA:P3:148 SER:P3:199 {'distance': '7.867', 'interaction': 'Alpha Carbon Distance', 'name': 'ALA:P3:148-(Ca)-SER:P3:199'}
ALA:P3:148 ILE:P3:145 {'distance': '4.581', 'interaction': 'Alpha Carbon Distance', 'name': 'ILE:P3:145-(Ca)-ALA:P3:148'}
ALA:P3:149 MET:P3:151 {'distance': '5.485', 'interaction': 'Alpha Carbon Distance', 'name': 'ALA:P3:149-(Ca)-MET:P3:151'}
ALA:P3:149 TYR:P3:152 {'distance': '4.936', 'interaction': 'Alpha Carbon Distance', 'name': 'ALA:P3:149-(Ca)-TYR:P3:152'}
ALA:P3:149 PHE:P3:150 {'distance': '3.824', 'interaction': 'Alpha Carbon Distance', 'name': 'ALA:P3:149-(Ca)-PHE:P3:150'}
ALA:P3:149 PHE:P3:146 {'distance': '5.487', 'interaction': 'Alpha Carbon Distance', 'name': 'PHE:P3:146-(Ca)-ALA:P3:149'}
ALA:P3:149 GLU:P3:147 {'distance': '5.786', 'interaction': 'Alpha Carbon Distance', 'name': 'GLU:P3:147-(Ca)-ALA:P3:149'}
ALA:P3:149 ILE:P3:145 {'distance': '5.755', 'interaction': 'Alpha Carbon Distance', 'name': 'ILE:P3:145-(Ca)-ALA:P3:149'}
ALA:P3:149 ILE:P3:145 {'distance': '1.945', 'interaction': 'Hydrogen Bond', 'angle': '176.214', 'name': 'ALA:P3:149:HN-(HB)-ILE:P3:145:O'}
ILE:P4:107 ARG:P4:104 {'distance': '5.015', 'interaction': 'Alpha Carbon Distance', 'name': 'ARG:P4:104-(Ca)-ILE:P4:107'}
ILE:P4:107 GLY:P4:109 {'distance': '4.961', 'interaction': 'Alpha Carbon Distance', 'name': 'ILE:P4:107-(Ca)-GLY:P4:109'}
ILE:P4:107 PHE:P4:106 {'distance': '3.879', 'interaction': 'Alpha Carbon Distance', 'name': 'PHE:P4:106-(Ca)-ILE:P4:107'}
ARG:P4:98 ALA:P4:96 {'distance': '5.302', 'interaction': 'Alpha Carbon Distance', 'name': 'ALA:P4:96-(Ca)-ARG:P4:98'}
ARG:P4:98 GLU:P4:101 {'distance': '4.829', 'interaction': 'Alpha Carbon Distance', 'name': 'ARG:P4:98-(Ca)-GLU:P4:101'}
ARG:P4:98 GLU:P4:101 {'distance': '2.07', 'interaction': 'Hydrogen Bond', 'angle': '162.634', 'name': 'ARG:P4:98:HH12-(HB)-GLU:P4:101:OE1'}
ARG:P4:98 GLU:P4:101 {'distance': '2.416', 'interaction': 'Hydrogen Bond', 'angle': '125.59', 'name': 'ARG:P4:98:HH12-(HB)-GLU:P4:101:OE2'}
ARG:P4:98 GLU:P4:101 {'distance': '3.039', 'interaction': 'Salt Bridge', 'name': 'GLU:P4:101:OE1-(salt)-ARG:P4:98:NH1'}
ARG:P4:98 GLU:P4:101 {'distance': '5.191', 'interaction': 'Salt Bridge', 'name': 'GLU:P4:101:OE1-(salt)-ARG:P4:98:NH2'}
ARG:P4:98 GLU:P4:101 {'distance': '3.106', 'interaction': 'Salt Bridge', 'name': 'GLU:P4:101:OE2-(salt)-ARG:P4:98:NH1'}
ARG:P4:98 GLU:P4:101 {'distance': '5.051', 'interaction': 'Salt Bridge', 'name': 'GLU:P4:101:OE2-(salt)-ARG:P4:98:NH2'}
ARG:P4:98 VAL:P4:95 {'distance': '4.82', 'interaction': 'Alpha Carbon Distance', 'name': 'VAL:P4:95-(Ca)-ARG:P4:98'}
ARG:P4:98 HSD:P4:94 {'distance': '6.012', 'interaction': 'Alpha Carbon Distance', 'name': 'HSD:P4:94-(Ca)-ARG:P4:98'}
ARG:P4:98 HSD:P4:94 {'distance': '1.854', 'interaction': 'Hydrogen Bond', 'angle': '161.627', 'name': 'ARG:P4:98:HN-(HB)-HSD:P4:94:O'}
ARG:P4:98 HSD:P4:94 {'distance': '2.101', 'interaction': 'Hydrogen Bond', 'angle': '166.7', 'name': 'ARG:P4:98:HE-(HB)-HSD:P4:94:NE2'}
ARG:P4:98 HSD:P4:94 {'distance': '2.974', 'interaction': 'Hydrogen Bond', 'angle': '128.352', 'name': 'ARG:P4:98:HH22-(HB)-HSD:P4:94:NE2'}
ARG:P4:98 ARG:P4:99 {'distance': '3.79', 'interaction': 'Alpha Carbon Distance', 'name': 'ARG:P4:98-(Ca)-ARG:P4:99'}
ARG:P4:98 SER:P4:131 {'distance': '2.688', 'interaction': 'Hydrogen Bond', 'angle': '145.713', 'name': 'ARG:P4:98:HH22-(HB)-SER:P4:131:OG'}
ARG:P4:98 HSD:P4:100 {'distance': '5.341', 'interaction': 'Alpha Carbon Distance', 'name': 'ARG:P4:98-(Ca)-HSD:P4:100'}
ARG:P4:98 TYR:P4:97 {'distance': '3.822', 'interaction': 'Alpha Carbon Distance', 'name': 'TYR:P4:97-(Ca)-ARG:P4:98'}
ARG:P4:98 THR:P3:18 {'distance': '7.018', 'interaction': 'Alpha Carbon Distance', 'name': 'THR:P3:18-(Ca)-ARG:P4:98'}
ALA:P1:39 VAL:P1:43 {'distance': '5.453', 'interaction': 'Alpha Carbon Distance', 'name': 'ALA:P1:39-(Ca)-VAL:P1:43'}
ALA:P1:39 VAL:P1:37 {'distance': '5.471', 'interaction': 'Alpha Carbon Distance', 'name': 'VAL:P1:37-(Ca)-ALA:P1:39'}
ALA:P1:39 GLU:P1:42 {'distance': '5.568', 'interaction': 'Alpha Carbon Distance', 'name': 'ALA:P1:39-(Ca)-GLU:P1:42'}
ALA:P1:39 ALA:P1:40 {'distance': '3.852', 'interaction': 'Alpha Carbon Distance', 'name': 'ALA:P1:39-(Ca)-ALA:P1:40'}
ALA:P1:39 TRP:P1:44 {'distance': '5.861', 'interaction': 'Alpha Carbon Distance', 'name': 'ALA:P1:39-(Ca)-TRP:P1:44'}
ALA:P1:39 TRP:P1:44 {'distance': '2.035', 'interaction': 'Hydrogen Bond', 'angle': '148.983', 'name': 'TRP:P1:44:HN-(HB)-ALA:P1:39:O'}
ALA:P1:39 ILE:P1:74 {'distance': '7.357', 'interaction': 'Alpha Carbon Distance', 'name': 'ALA:P1:39-(Ca)-ILE:P1:74'}
ALA:P1:39 LYS:P1:41 {'distance': '5.894', 'interaction': 'Alpha Carbon Distance', 'name': 'ALA:P1:39-(Ca)-LYS:P1:41'}
ALA:P1:39 GLY:P1:45 {'distance': '7.842', 'interaction': 'Alpha Carbon Distance', 'name': 'ALA:P1:39-(Ca)-GLY:P1:45'}
ALA:P1:39 LYS:P1:188 {'distance': '7.14', 'interaction': 'Alpha Carbon Distance', 'name': 'ALA:P1:39-(Ca)-LYS:P1:188'}
ALA:P1:39 VAL:P1:38 {'distance': '3.93', 'interaction': 'Alpha Carbon Distance', 'name': 'VAL:P1:38-(Ca)-ALA:P1:39'}
ALA:P1:39 PHE:P1:191 {'distance': '5.951', 'interaction': 'Alpha Carbon Distance', 'name': 'ALA:P1:39-(Ca)-PHE:P1:191'}
ALA:P1:39 ILE:P1:35 {'distance': '6.208', 'interaction': 'Alpha Carbon Distance', 'name': 'ILE:P1:35-(Ca)-ALA:P1:39'}
ALA:P1:39 ILE:P1:35 {'distance': '2.25', 'interaction': 'Hydrogen Bond', 'angle': '145.24', 'name': 'ALA:P1:39:HN-(HB)-ILE:P1:35:O'}
ALA:P1:39 LEU:P1:36 {'distance': '4.956', 'interaction': 'Alpha Carbon Distance', 'name': 'LEU:P1:36-(Ca)-ALA:P1:39'}
SER:P4:183 PRO:P4:185 {'distance': '5.93', 'interaction': 'Alpha Carbon Distance', 'name': 'SER:P4:183-(Ca)-PRO:P4:185'}
SER:P4:183 PHE:P4:51 {'distance': '6.205', 'interaction': 'Alpha Carbon Distance', 'name': 'PHE:P4:51-(Ca)-SER:P4:183'}
SER:P4:183 VAL:P4:52 {'distance': '7.653', 'interaction': 'Alpha Carbon Distance', 'name': 'VAL:P4:52-(Ca)-SER:P4:183'}
SER:P4:183 ARG:P4:184 {'distance': '3.834', 'interaction': 'Alpha Carbon Distance', 'name': 'SER:P4:183-(Ca)-ARG:P4:184'}
SER:P4:183 VAL:P4:182 {'distance': '3.814', 'interaction': 'Alpha Carbon Distance', 'name': 'VAL:P4:182-(Ca)-SER:P4:183'}
SER:P4:183 LYS:P4:188 {'distance': '1.766', 'interaction': 'Hydrogen Bond', 'angle': '163.755', 'name': 'LYS:P4:188:HZ1-(HB)-SER:P4:183:O'}
SER:P4:183 ASP:P4:46 {'distance': '6.965', 'interaction': 'Alpha Carbon Distance', 'name': 'ASP:P4:46-(Ca)-SER:P4:183'}
SER:P4:183 ASP:P4:46 {'distance': '1.845', 'interaction': 'Hydrogen Bond', 'angle': '143.7', 'name': 'SER:P4:183:HG1-(HB)-ASP:P4:46:OD2'}
SER:P4:183 ASP:P4:50 {'distance': '6.36', 'interaction': 'Alpha Carbon Distance', 'name': 'ASP:P4:50-(Ca)-SER:P4:183'}
SER:P4:183 GLN:P5:48 {'distance': '6.672', 'interaction': 'Alpha Carbon Distance', 'name': 'SER:P4:183-(Ca)-GLN:P5:48'}
SER:P4:183 PHE:P4:181 {'distance': '6.796', 'interaction': 'Alpha Carbon Distance', 'name': 'PHE:P4:181-(Ca)-SER:P4:183'}
SER:P4:183 GLU:P4:47 {'distance': '7.394', 'interaction': 'Alpha Carbon Distance', 'name': 'GLU:P4:47-(Ca)-SER:P4:183'}
GLY:P7:11 ALA:P7:88 {'distance': '4.765', 'interaction': 'Alpha Carbon Distance', 'name': 'GLY:P7:11-(Ca)-ALA:P7:88'}
GLY:P7:11 GLN:P7:7 {'distance': '5.706', 'interaction': 'Alpha Carbon Distance', 'name': 'GLN:P7:7-(Ca)-GLY:P7:11'}
GLY:P7:11 GLN:P7:7 {'distance': '2.098', 'interaction': 'Hydrogen Bond', 'angle': '130.156', 'name': 'GLY:P7:11:HN-(HB)-GLN:P7:7:O'}
GLY:P7:11 ILE:P7:9 {'distance': '5.936', 'interaction': 'Alpha Carbon Distance', 'name': 'ILE:P7:9-(Ca)-GLY:P7:11'}
GLY:P7:11 SER:P7:85 {'distance': '7.119', 'interaction': 'Alpha Carbon Distance', 'name': 'GLY:P7:11-(Ca)-SER:P7:85'}
GLY:P7:11 THR:P7:8 {'distance': '5.004', 'interaction': 'Alpha Carbon Distance', 'name': 'THR:P7:8-(Ca)-GLY:P7:11'}
GLY:P7:11 THR:P7:8 {'distance': '2.806', 'interaction': 'Hydrogen Bond', 'angle': '128.49', 'name': 'GLY:P7:11:HN-(HB)-THR:P7:8:O'}
GLY:P7:11 VAL:P7:91 {'distance': '7.306', 'interaction': 'Alpha Carbon Distance', 'name': 'GLY:P7:11-(Ca)-VAL:P7:91'}
GLY:P7:11 LEU:P7:10 {'distance': '3.871', 'interaction': 'Alpha Carbon Distance', 'name': 'LEU:P7:10-(Ca)-GLY:P7:11'}
GLY:P7:11 LEU:P7:89 {'distance': '5.187', 'interaction': 'Alpha Carbon Distance', 'name': 'GLY:P7:11-(Ca)-LEU:P7:89'}
GLY:P7:11 GLY:P7:12 {'distance': '3.872', 'interaction': 'Alpha Carbon Distance', 'name': 'GLY:P7:11-(Ca)-GLY:P7:12'}
GLY:P7:11 VAL:P7:13 {'distance': '5.57', 'interaction': 'Alpha Carbon Distance', 'name': 'GLY:P7:11-(Ca)-VAL:P7:13'}
GLY:P7:11 ALA:P7:92 {'distance': '5.432', 'interaction': 'Alpha Carbon Distance', 'name': 'GLY:P7:11-(Ca)-ALA:P7:92'}
GLY:P7:12 ALA:P7:88 {'distance': '6.886', 'interaction': 'Alpha Carbon Distance', 'name': 'GLY:P7:12-(Ca)-ALA:P7:88'}
GLY:P7:12 ILE:P7:9 {'distance': '6.965', 'interaction': 'Alpha Carbon Distance', 'name': 'ILE:P7:9-(Ca)-GLY:P7:12'}
GLY:P7:12 ASN:P7:14 {'distance': '5.469', 'interaction': 'Alpha Carbon Distance', 'name': 'GLY:P7:12-(Ca)-ASN:P7:14'}
GLY:P7:12 THR:P7:8 {'distance': '7.116', 'interaction': 'Alpha Carbon Distance', 'name': 'THR:P7:8-(Ca)-GLY:P7:12'}
GLY:P7:12 LEU:P7:10 {'distance': '5.746', 'interaction': 'Alpha Carbon Distance', 'name': 'LEU:P7:10-(Ca)-GLY:P7:12'}
GLY:P7:12 VAL:P7:13 {'distance': '3.734', 'interaction': 'Alpha Carbon Distance', 'name': 'GLY:P7:12-(Ca)-VAL:P7:13'}
GLY:P7:12 ALA:P7:92 {'distance': '7.005', 'interaction': 'Alpha Carbon Distance', 'name': 'GLY:P7:12-(Ca)-ALA:P7:92'}
LEU:P9:90 THR:P9:135 {'distance': '7.995', 'interaction': 'Alpha Carbon Distance', 'name': 'LEU:P9:90-(Ca)-THR:P9:135'}
LEU:P9:90 ALA:P9:92 {'distance': '5.588', 'interaction': 'Alpha Carbon Distance', 'name': 'LEU:P9:90-(Ca)-ALA:P9:92'}
LEU:P9:90 ILE:P8:23 {'distance': '6.887', 'interaction': 'Alpha Carbon Distance', 'name': 'ILE:P8:23-(Ca)-LEU:P9:90'}
LEU:P9:90 VAL:P8:27 {'distance': '6.841', 'interaction': 'Alpha Carbon Distance', 'name': 'VAL:P8:27-(Ca)-LEU:P9:90'}
LEU:P9:90 ALA:P9:88 {'distance': '5.302', 'interaction': 'Alpha Carbon Distance', 'name': 'ALA:P9:88-(Ca)-LEU:P9:90'}
LEU:P9:90 MET:P9:93 {'distance': '5.04', 'interaction': 'Alpha Carbon Distance', 'name': 'LEU:P9:90-(Ca)-MET:P9:93'}
LEU:P9:90 GLY:P9:11 {'distance': '7.322', 'interaction': 'Alpha Carbon Distance', 'name': 'GLY:P9:11-(Ca)-LEU:P9:90'}
LEU:P9:90 HSD:P9:94 {'distance': '5.874', 'interaction': 'Alpha Carbon Distance', 'name': 'LEU:P9:90-(Ca)-HSD:P9:94'}
LEU:P9:90 HSD:P9:94 {'distance': '1.894', 'interaction': 'Hydrogen Bond', 'angle': '149.402', 'name': 'HSD:P9:94:HN-(HB)-LEU:P9:90:O'}
LEU:P9:90 TRP:P8:24 {'distance': '7.371', 'interaction': 'Alpha Carbon Distance', 'name': 'TRP:P8:24-(Ca)-LEU:P9:90'}
LEU:P9:90 VAL:P9:91 {'distance': '3.856', 'interaction': 'Alpha Carbon Distance', 'name': 'LEU:P9:90-(Ca)-VAL:P9:91'}
LEU:P9:90 LEU:P9:89 {'distance': '3.876', 'interaction': 'Alpha Carbon Distance', 'name': 'LEU:P9:89-(Ca)-LEU:P9:90'}
LEU:P9:90 PRO:P9:87 {'distance': '4.855', 'interaction': 'Alpha Carbon Distance', 'name': 'PRO:P9:87-(Ca)-LEU:P9:90'}
LEU:P9:90 THR:P9:86 {'distance': '6.078', 'interaction': 'Alpha Carbon Distance', 'name': 'THR:P9:86-(Ca)-LEU:P9:90'}
LEU:P9:90 THR:P9:86 {'distance': '1.989', 'interaction': 'Hydrogen Bond', 'angle': '159.992', 'name': 'LEU:P9:90:HN-(HB)-THR:P9:86:O'}
THR:P4:189 PRO:P4:185 {'distance': '5.896', 'interaction': 'Alpha Carbon Distance', 'name': 'PRO:P4:185-(Ca)-THR:P4:189'}
THR:P4:189 PRO:P4:185 {'distance': '1.815', 'interaction': 'Hydrogen Bond', 'angle': '165.637', 'name': 'THR:P4:189:HN-(HB)-PRO:P4:185:O'}
THR:P4:189 PRO:P4:185 {'distance': '1.734', 'interaction': 'Hydrogen Bond', 'angle': '175.242', 'name': 'THR:P4:189:HG1-(HB)-PRO:P4:185:O'}
THR:P4:189 VAL:P4:193 {'distance': '6.294', 'interaction': 'Alpha Carbon Distance', 'name': 'THR:P4:189-(Ca)-VAL:P4:193'}
THR:P4:189 VAL:P4:193 {'distance': '2.342', 'interaction': 'Hydrogen Bond', 'angle': '139.215', 'name': 'VAL:P4:193:HN-(HB)-THR:P4:189:O'}
THR:P4:189 VAL:P4:190 {'distance': '3.892', 'interaction': 'Alpha Carbon Distance', 'name': 'THR:P4:189-(Ca)-VAL:P4:190'}
THR:P4:189 THR:P4:192 {'distance': '5.187', 'interaction': 'Alpha Carbon Distance', 'name': 'THR:P4:189-(Ca)-THR:P4:192'}
THR:P4:189 THR:P4:186 {'distance': '4.976', 'interaction': 'Alpha Carbon Distance', 'name': 'THR:P4:186-(Ca)-THR:P4:189'}
THR:P4:189 PHE:P4:191 {'distance': '5.658', 'interaction': 'Alpha Carbon Distance', 'name': 'THR:P4:189-(Ca)-PHE:P4:191'}
THR:P4:189 LYS:P4:188 {'distance': '3.885', 'interaction': 'Alpha Carbon Distance', 'name': 'LYS:P4:188-(Ca)-THR:P4:189'}
THR:P4:189 SER:P4:162 {'distance': '7.538', 'interaction': 'Alpha Carbon Distance', 'name': 'SER:P4:162-(Ca)-THR:P4:189'}
THR:P4:189 GLU:P4:187 {'distance': '5.498', 'interaction': 'Alpha Carbon Distance', 'name': 'GLU:P4:187-(Ca)-THR:P4:189'}
PHE:P2:31 ILE:P2:35 {'distance': '6.839', 'interaction': 'Alpha Carbon Distance', 'name': 'PHE:P2:31-(Ca)-ILE:P2:35'}
PHE:P2:31 ILE:P2:35 {'distance': '2.478', 'interaction': 'Hydrogen Bond', 'angle': '157.882', 'name': 'ILE:P2:35:HN-(HB)-PHE:P2:31:O'}
PHE:P2:31 ILE:P2:33 {'distance': '5.365', 'interaction': 'Alpha Carbon Distance', 'name': 'PHE:P2:31-(Ca)-ILE:P2:33'}
PHE:P2:31 ILE:P2:30 {'distance': '3.821', 'interaction': 'Alpha Carbon Distance', 'name': 'ILE:P2:30-(Ca)-PHE:P2:31'}
PHE:P2:31 VAL:P2:27 {'distance': '5.98', 'interaction': 'Alpha Carbon Distance', 'name': 'VAL:P2:27-(Ca)-PHE:P2:31'}
PHE:P2:31 VAL:P2:27 {'distance': '1.933', 'interaction': 'Hydrogen Bond', 'angle': '139.473', 'name': 'PHE:P2:31:HN-(HB)-VAL:P2:27:O'}
PHE:P2:31 PHE:P2:29 {'distance': '5.275', 'interaction': 'Alpha Carbon Distance', 'name': 'PHE:P2:29-(Ca)-PHE:P2:31'}
PHE:P2:31 VAL:P2:198 {'distance': '7.352', 'interaction': 'Alpha Carbon Distance', 'name': 'PHE:P2:31-(Ca)-VAL:P2:198'}
PHE:P2:31 MET:P2:34 {'distance': '5.17', 'interaction': 'Alpha Carbon Distance', 'name': 'PHE:P2:31-(Ca)-MET:P2:34'}
PHE:P2:31 ARG:P2:32 {'distance': '3.89', 'interaction': 'Alpha Carbon Distance', 'name': 'PHE:P2:31-(Ca)-ARG:P2:32'}
PHE:P2:31 PHE:P3:83 {'distance': '5.55966895426', 'interaction': 'Pi-Pi', 'name': 'PHE:P2:31-(pi-pi)-PHE:P3:83', 'orientation': 'T-orientation with the edge to face'}
PHE:P2:31 LEU:P2:28 {'distance': '4.867', 'interaction': 'Alpha Carbon Distance', 'name': 'LEU:P2:28-(Ca)-PHE:P2:31'}
PHE:P2:31 LEU:P2:28 {'distance': '2.697', 'interaction': 'Hydrogen Bond', 'angle': '120.087', 'name': 'PHE:P2:31:HN-(HB)-LEU:P2:28:O'}
HSD:P8:100 TYR:P8:97 {'distance': '5.124', 'interaction': 'Alpha Carbon Distance', 'name': 'TYR:P8:97-(Ca)-HSD:P8:100'}
HSD:P8:100 TYR:P8:97 {'distance': '2.805', 'interaction': 'Hydrogen Bond', 'angle': '125.749', 'name': 'HSD:P8:100:HN-(HB)-TYR:P8:97:O'}
HSD:P8:100 ARG:P8:104 {'distance': '6.018', 'interaction': 'Alpha Carbon Distance', 'name': 'HSD:P8:100-(Ca)-ARG:P8:104'}
HSD:P8:100 ARG:P8:104 {'distance': '1.989', 'interaction': 'Hydrogen Bond', 'angle': '177.543', 'name': 'ARG:P8:104:HN-(HB)-HSD:P8:100:O'}
HSD:P8:100 GLU:P8:101 {'distance': '3.831', 'interaction': 'Alpha Carbon Distance', 'name': 'HSD:P8:100-(Ca)-GLU:P8:101'}
HSD:P8:100 ARG:P8:98 {'distance': '5.538', 'interaction': 'Alpha Carbon Distance', 'name': 'ARG:P8:98-(Ca)-HSD:P8:100'}
HSD:P8:100 ARG:P8:99 {'distance': '3.769', 'interaction': 'Alpha Carbon Distance', 'name': 'ARG:P8:99-(Ca)-HSD:P8:100'}
HSD:P8:100 ALA:P8:96 {'distance': '6.24', 'interaction': 'Alpha Carbon Distance', 'name': 'ALA:P8:96-(Ca)-HSD:P8:100'}
HSD:P8:100 ALA:P8:96 {'distance': '2.301', 'interaction': 'Hydrogen Bond', 'angle': '142.377', 'name': 'HSD:P8:100:HN-(HB)-ALA:P8:96:O'}
GLY:P9:220 CYS:P9:218 {'distance': '6.487', 'interaction': 'Alpha Carbon Distance', 'name': 'CYS:P9:218-(Ca)-GLY:P9:220'}
GLY:P9:220 SER:P9:222 {'distance': '7.157', 'interaction': 'Alpha Carbon Distance', 'name': 'GLY:P9:220-(Ca)-SER:P9:222'}
GLY:P9:220 SER:P9:219 {'distance': '3.816', 'interaction': 'Alpha Carbon Distance', 'name': 'SER:P9:219-(Ca)-GLY:P9:220'}
GLY:P9:220 LYS:P9:221 {'distance': '3.813', 'interaction': 'Alpha Carbon Distance', 'name': 'GLY:P9:220-(Ca)-LYS:P9:221'}
GLY:P9:220 TYR:P9:217 {'distance': '5.302', 'interaction': 'Alpha Carbon Distance', 'name': 'TYR:P9:217-(Ca)-GLY:P9:220'}
PHE:P9:29 THR:P9:8 {'distance': '7.435', 'interaction': 'Alpha Carbon Distance', 'name': 'THR:P9:8-(Ca)-PHE:P9:29'}
PHE:P9:29 ILE:P9:33 {'distance': '6.344', 'interaction': 'Alpha Carbon Distance', 'name': 'PHE:P9:29-(Ca)-ILE:P9:33'}
PHE:P9:29 ILE:P9:33 {'distance': '2.158', 'interaction': 'Hydrogen Bond', 'angle': '141.708', 'name': 'ILE:P9:33:HN-(HB)-PHE:P9:29:O'}
PHE:P9:29 ILE:P9:30 {'distance': '3.853', 'interaction': 'Alpha Carbon Distance', 'name': 'PHE:P9:29-(Ca)-ILE:P9:30'}
PHE:P9:29 ARG:P9:32 {'distance': '5.038', 'interaction': 'Alpha Carbon Distance', 'name': 'PHE:P9:29-(Ca)-ARG:P9:32'}
PHE:P9:29 ARG:P9:32 {'distance': '2.528', 'interaction': 'Hydrogen Bond', 'angle': '120.879', 'name': 'ARG:P9:32:HN-(HB)-PHE:P9:29:O'}
PHE:P9:29 ARG:P9:32 {'distance': '6.725', 'interaction': 'Cation-Pi', 'name': 'ARG:P9:32-(cation-pi)-PHE:P9:29', 'orientation': 'planar'}
PHE:P9:29 LEU:P9:28 {'distance': '3.814', 'interaction': 'Alpha Carbon Distance', 'name': 'LEU:P9:28-(Ca)-PHE:P9:29'}
PHE:P9:29 LEU:P9:25 {'distance': '6.375', 'interaction': 'Alpha Carbon Distance', 'name': 'LEU:P9:25-(Ca)-PHE:P9:29'}
PHE:P9:29 LEU:P9:25 {'distance': '1.999', 'interaction': 'Hydrogen Bond', 'angle': '159.47', 'name': 'PHE:P9:29:HN-(HB)-LEU:P9:25:O'}
PHE:P9:29 ARG:P9:143 {'distance': '5.766', 'interaction': 'Cation-Pi', 'name': 'ARG:P9:143-(cation-pi)-PHE:P9:29', 'orientation': 'planar'}
PHE:P9:29 PHE:P9:31 {'distance': '5.379', 'interaction': 'Alpha Carbon Distance', 'name': 'PHE:P9:29-(Ca)-PHE:P9:31'}
PHE:P9:29 THR:P9:26 {'distance': '5.074', 'interaction': 'Alpha Carbon Distance', 'name': 'THR:P9:26-(Ca)-PHE:P9:29'}
PHE:P9:29 VAL:P9:27 {'distance': '5.393', 'interaction': 'Alpha Carbon Distance', 'name': 'VAL:P9:27-(Ca)-PHE:P9:29'}
GLN:P7:48 ALA:P7:49 {'distance': '3.778', 'interaction': 'Alpha Carbon Distance', 'name': 'GLN:P7:48-(Ca)-ALA:P7:49'}
GLN:P7:48 ASN:P7:62 {'distance': '7.321', 'interaction': 'Alpha Carbon Distance', 'name': 'GLN:P7:48-(Ca)-ASN:P7:62'}
GLN:P7:48 ARG:P12:184 {'distance': '6.501', 'interaction': 'Alpha Carbon Distance', 'name': 'GLN:P7:48-(Ca)-ARG:P12:184'}
GLN:P7:48 ARG:P12:184 {'distance': '1.789', 'interaction': 'Hydrogen Bond', 'angle': '175.421', 'name': 'ARG:P12:184:HN-(HB)-GLN:P7:48:OE1'}
GLN:P7:48 LYS:P7:61 {'distance': '7.773', 'interaction': 'Alpha Carbon Distance', 'name': 'GLN:P7:48-(Ca)-LYS:P7:61'}
GLN:P7:48 LYS:P7:61 {'distance': '2.251', 'interaction': 'Hydrogen Bond', 'angle': '164.559', 'name': 'GLN:P7:48:HE21-(HB)-LYS:P7:61:O'}
GLN:P7:48 SER:P12:183 {'distance': '6.742', 'interaction': 'Alpha Carbon Distance', 'name': 'GLN:P7:48-(Ca)-SER:P12:183'}
GLN:P7:48 GLU:P7:47 {'distance': '3.923', 'interaction': 'Alpha Carbon Distance', 'name': 'GLU:P7:47-(Ca)-GLN:P7:48'}
GLN:P7:48 ASP:P7:46 {'distance': '6.92', 'interaction': 'Alpha Carbon Distance', 'name': 'ASP:P7:46-(Ca)-GLN:P7:48'}
GLN:P7:48 GLN:P7:48 {'distance': '1.909', 'interaction': 'Hydrogen Bond', 'angle': '149.127', 'name': 'GLN:P7:48:HE22-(HB)-GLN:P7:48:O'}
GLN:P7:48 PHE:P7:51 {'distance': '5.06', 'interaction': 'Alpha Carbon Distance', 'name': 'GLN:P7:48-(Ca)-PHE:P7:51'}
GLN:P7:48 PHE:P7:51 {'distance': '2.408', 'interaction': 'Hydrogen Bond', 'angle': '154.925', 'name': 'PHE:P7:51:HN-(HB)-GLN:P7:48:O'}
GLN:P7:48 TYR:P7:65 {'distance': '6.701', 'interaction': 'Alpha Carbon Distance', 'name': 'GLN:P7:48-(Ca)-TYR:P7:65'}
GLN:P7:48 ASP:P7:50 {'distance': '5.605', 'interaction': 'Alpha Carbon Distance', 'name': 'GLN:P7:48-(Ca)-ASP:P7:50'}
THR:P3:26 LEU:P3:25 {'distance': '3.863', 'interaction': 'Alpha Carbon Distance', 'name': 'LEU:P3:25-(Ca)-THR:P3:26'}
THR:P3:26 GLY:P3:12 {'distance': '5.71', 'interaction': 'Alpha Carbon Distance', 'name': 'GLY:P3:12-(Ca)-THR:P3:26'}
THR:P3:26 VAL:P3:27 {'distance': '3.891', 'interaction': 'Alpha Carbon Distance', 'name': 'THR:P3:26-(Ca)-VAL:P3:27'}
THR:P3:26 ILE:P3:30 {'distance': '6.429', 'interaction': 'Alpha Carbon Distance', 'name': 'THR:P3:26-(Ca)-ILE:P3:30'}
THR:P3:26 ILE:P3:30 {'distance': '2.551', 'interaction': 'Hydrogen Bond', 'angle': '139.424', 'name': 'ILE:P3:30:HN-(HB)-THR:P3:26:O'}
THR:P3:26 LYS:P3:22 {'distance': '7.746', 'interaction': 'Alpha Carbon Distance', 'name': 'LYS:P3:22-(Ca)-THR:P3:26'}
THR:P3:26 PHE:P3:29 {'distance': '5.533', 'interaction': 'Alpha Carbon Distance', 'name': 'THR:P3:26-(Ca)-PHE:P3:29'}
THR:P3:26 LEU:P3:28 {'distance': '5.357', 'interaction': 'Alpha Carbon Distance', 'name': 'THR:P3:26-(Ca)-LEU:P3:28'}
THR:P3:26 ILE:P3:9 {'distance': '6.47', 'interaction': 'Alpha Carbon Distance', 'name': 'ILE:P3:9-(Ca)-THR:P3:26'}
THR:P3:26 ILE:P3:23 {'distance': '4.926', 'interaction': 'Alpha Carbon Distance', 'name': 'ILE:P3:23-(Ca)-THR:P3:26'}
THR:P3:26 ILE:P3:23 {'distance': '2.661', 'interaction': 'Hydrogen Bond', 'angle': '125.731', 'name': 'THR:P3:26:HN-(HB)-ILE:P3:23:O'}
THR:P3:26 THR:P3:8 {'distance': '6.849', 'interaction': 'Alpha Carbon Distance', 'name': 'THR:P3:8-(Ca)-THR:P3:26'}
THR:P3:26 VAL:P3:13 {'distance': '7.501', 'interaction': 'Alpha Carbon Distance', 'name': 'VAL:P3:13-(Ca)-THR:P3:26'}
THR:P4:186 PRO:P4:185 {'distance': '3.766', 'interaction': 'Alpha Carbon Distance', 'name': 'PRO:P4:185-(Ca)-THR:P4:186'}
THR:P4:186 ARG:P4:165 {'distance': '7.66', 'interaction': 'Alpha Carbon Distance', 'name': 'ARG:P4:165-(Ca)-THR:P4:186'}
THR:P4:186 ASP:P5:66 {'distance': '5.722', 'interaction': 'Alpha Carbon Distance', 'name': 'THR:P4:186-(Ca)-ASP:P5:66'}
THR:P4:186 VAL:P4:190 {'distance': '6.228', 'interaction': 'Alpha Carbon Distance', 'name': 'THR:P4:186-(Ca)-VAL:P4:190'}
THR:P4:186 VAL:P4:190 {'distance': '1.883', 'interaction': 'Hydrogen Bond', 'angle': '168.914', 'name': 'VAL:P4:190:HN-(HB)-THR:P4:186:O'}
THR:P4:186 ARG:P4:184 {'distance': '5.792', 'interaction': 'Alpha Carbon Distance', 'name': 'ARG:P4:184-(Ca)-THR:P4:186'}
THR:P4:186 ILE:P5:71 {'distance': '6.195', 'interaction': 'Alpha Carbon Distance', 'name': 'THR:P4:186-(Ca)-ILE:P5:71'}
THR:P4:186 PRO:P5:70 {'distance': '5.176', 'interaction': 'Alpha Carbon Distance', 'name': 'THR:P4:186-(Ca)-PRO:P5:70'}
THR:P4:186 LYS:P4:188 {'distance': '5.511', 'interaction': 'Alpha Carbon Distance', 'name': 'THR:P4:186-(Ca)-LYS:P4:188'}
THR:P4:186 PHE:P5:69 {'distance': '6.896', 'interaction': 'Alpha Carbon Distance', 'name': 'THR:P4:186-(Ca)-PHE:P5:69'}
THR:P4:186 PHE:P5:69 {'distance': '1.805', 'interaction': 'Hydrogen Bond', 'angle': '158.618', 'name': 'THR:P4:186:HG1-(HB)-PHE:P5:69:O'}
THR:P4:186 TYR:P5:65 {'distance': '7.996', 'interaction': 'Alpha Carbon Distance', 'name': 'THR:P4:186-(Ca)-TYR:P5:65'}
THR:P4:186 GLU:P4:187 {'distance': '3.784', 'interaction': 'Alpha Carbon Distance', 'name': 'THR:P4:186-(Ca)-GLU:P4:187'}
GLU:P12:101 ARG:P12:104 {'distance': '5.15', 'interaction': 'Alpha Carbon Distance', 'name': 'GLU:P12:101-(Ca)-ARG:P12:104'}
GLU:P12:101 TYR:P12:97 {'distance': '6.098', 'interaction': 'Alpha Carbon Distance', 'name': 'TYR:P12:97-(Ca)-GLU:P12:101'}
GLU:P12:101 TYR:P12:97 {'distance': '1.945', 'interaction': 'Hydrogen Bond', 'angle': '139.17', 'name': 'GLU:P12:101:HN-(HB)-TYR:P12:97:O'}
GLU:P12:101 SER:P11:17 {'distance': '7.394', 'interaction': 'Alpha Carbon Distance', 'name': 'SER:P11:17-(Ca)-GLU:P12:101'}
GLU:P12:101 HSD:P12:100 {'distance': '3.948', 'interaction': 'Alpha Carbon Distance', 'name': 'HSD:P12:100-(Ca)-GLU:P12:101'}
GLU:P12:101 THR:P11:18 {'distance': '7.328', 'interaction': 'Alpha Carbon Distance', 'name': 'THR:P11:18-(Ca)-GLU:P12:101'}
GLU:P12:101 THR:P11:18 {'distance': '1.701', 'interaction': 'Hydrogen Bond', 'angle': '160.425', 'name': 'THR:P11:18:HG1-(HB)-GLU:P12:101:OE1'}
GLU:P12:101 THR:P11:18 {'distance': '2.994', 'interaction': 'Hydrogen Bond', 'angle': '140.619', 'name': 'THR:P11:18:HG1-(HB)-GLU:P12:101:OE2'}
GLU:P12:101 ARG:P12:98 {'distance': '4.65', 'interaction': 'Alpha Carbon Distance', 'name': 'ARG:P12:98-(Ca)-GLU:P12:101'}
GLU:P12:101 ARG:P12:99 {'distance': '5.421', 'interaction': 'Alpha Carbon Distance', 'name': 'ARG:P12:99-(Ca)-GLU:P12:101'}
ARG:P6:143 ILE:P6:145 {'distance': '5.464', 'interaction': 'Alpha Carbon Distance', 'name': 'ARG:P6:143-(Ca)-ILE:P6:145'}
ARG:P6:143 SER:P6:139 {'distance': '6.079', 'interaction': 'Alpha Carbon Distance', 'name': 'SER:P6:139-(Ca)-ARG:P6:143'}
ARG:P6:143 SER:P6:139 {'distance': '1.985', 'interaction': 'Hydrogen Bond', 'angle': '164.475', 'name': 'ARG:P6:143:HN-(HB)-SER:P6:139:O'}
ARG:P6:143 ILE:P6:140 {'distance': '4.878', 'interaction': 'Alpha Carbon Distance', 'name': 'ILE:P6:140-(Ca)-ARG:P6:143'}
ARG:P6:143 PRO:P6:87 {'distance': '7.14', 'interaction': 'Alpha Carbon Distance', 'name': 'PRO:P6:87-(Ca)-ARG:P6:143'}
ARG:P6:143 GLU:P6:147 {'distance': '6.407', 'interaction': 'Alpha Carbon Distance', 'name': 'ARG:P6:143-(Ca)-GLU:P6:147'}
ARG:P6:143 GLU:P6:147 {'distance': '2.38', 'interaction': 'Hydrogen Bond', 'angle': '165.493', 'name': 'GLU:P6:147:HN-(HB)-ARG:P6:143:O'}
ARG:P6:143 VAL:P6:84 {'distance': '6.017', 'interaction': 'Alpha Carbon Distance', 'name': 'VAL:P6:84-(Ca)-ARG:P6:143'}
ARG:P6:143 ASN:P6:206 {'distance': '6.971', 'interaction': 'Alpha Carbon Distance', 'name': 'ARG:P6:143-(Ca)-ASN:P6:206'}
ARG:P6:143 ASN:P6:206 {'distance': '1.802', 'interaction': 'Hydrogen Bond', 'angle': '161.113', 'name': 'ARG:P6:143:HH22-(HB)-ASN:P6:206:OD1'}
ARG:P6:143 PHE:P6:146 {'distance': '5.303', 'interaction': 'Alpha Carbon Distance', 'name': 'ARG:P6:143-(Ca)-PHE:P6:146'}
ARG:P6:143 GLU:P6:209 {'distance': '1.74', 'interaction': 'Hydrogen Bond', 'angle': '170.635', 'name': 'ARG:P6:143:HH11-(HB)-GLU:P6:209:OE1'}
ARG:P6:143 GLU:P6:209 {'distance': '2.658', 'interaction': 'Hydrogen Bond', 'angle': '126.363', 'name': 'ARG:P6:143:HH11-(HB)-GLU:P6:209:OE2'}
ARG:P6:143 GLU:P6:209 {'distance': '2.898', 'interaction': 'Hydrogen Bond', 'angle': '130.842', 'name': 'ARG:P6:143:HH21-(HB)-GLU:P6:209:OE1'}
ARG:P6:143 GLU:P6:209 {'distance': '1.681', 'interaction': 'Hydrogen Bond', 'angle': '176.533', 'name': 'ARG:P6:143:HH21-(HB)-GLU:P6:209:OE2'}
ARG:P6:143 GLU:P6:209 {'distance': '2.731', 'interaction': 'Salt Bridge', 'name': 'GLU:P6:209:OE1-(salt)-ARG:P6:143:NH1'}
ARG:P6:143 GLU:P6:209 {'distance': '3.632', 'interaction': 'Salt Bridge', 'name': 'GLU:P6:209:OE1-(salt)-ARG:P6:143:NH2'}
ARG:P6:143 GLU:P6:209 {'distance': '3.349', 'interaction': 'Salt Bridge', 'name': 'GLU:P6:209:OE2-(salt)-ARG:P6:143:NH1'}
ARG:P6:143 GLU:P6:209 {'distance': '2.68', 'interaction': 'Salt Bridge', 'name': 'GLU:P6:209:OE2-(salt)-ARG:P6:143:NH2'}
ARG:P6:143 PHE:P6:142 {'distance': '3.872', 'interaction': 'Alpha Carbon Distance', 'name': 'PHE:P6:142-(Ca)-ARG:P6:143'}
ARG:P6:143 PHE:P6:141 {'distance': '5.348', 'interaction': 'Alpha Carbon Distance', 'name': 'PHE:P6:141-(Ca)-ARG:P6:143'}
LEU:P4:6 ILE:P4:9 {'distance': '5.395', 'interaction': 'Alpha Carbon Distance', 'name': 'LEU:P4:6-(Ca)-ILE:P4:9'}
LEU:P4:6 THR:P4:8 {'distance': '5.626', 'interaction': 'Alpha Carbon Distance', 'name': 'LEU:P4:6-(Ca)-THR:P4:8'}
LEU:P4:6 TRP:P4:3 {'distance': '5.093', 'interaction': 'Alpha Carbon Distance', 'name': 'TRP:P4:3-(Ca)-LEU:P4:6'}
LEU:P4:6 LEU:P4:10 {'distance': '6.075', 'interaction': 'Alpha Carbon Distance', 'name': 'LEU:P4:6-(Ca)-LEU:P4:10'}
LEU:P4:6 LEU:P4:10 {'distance': '2.251', 'interaction': 'Hydrogen Bond', 'angle': '143.229', 'name': 'LEU:P4:10:HN-(HB)-LEU:P4:6:O'}
LEU:P4:6 ASP:P4:2 {'distance': '5.952', 'interaction': 'Alpha Carbon Distance', 'name': 'ASP:P4:2-(Ca)-LEU:P4:6'}
LEU:P4:6 ASP:P4:2 {'distance': '1.974', 'interaction': 'Hydrogen Bond', 'angle': '159.621', 'name': 'LEU:P4:6:HN-(HB)-ASP:P4:2:O'}
LEU:P4:6 GLN:P4:7 {'distance': '3.762', 'interaction': 'Alpha Carbon Distance', 'name': 'LEU:P4:6-(Ca)-GLN:P4:7'}
LEU:P4:6 THR:P4:5 {'distance': '3.757', 'interaction': 'Alpha Carbon Distance', 'name': 'THR:P4:5-(Ca)-LEU:P4:6'}
LEU:P4:6 GLY:P4:4 {'distance': '5.593', 'interaction': 'Alpha Carbon Distance', 'name': 'GLY:P4:4-(Ca)-LEU:P4:6'}
LEU:P4:6 MET:P4:1 {'distance': '7.381', 'interaction': 'Alpha Carbon Distance', 'name': 'MET:P4:1-(Ca)-LEU:P4:6'}
THR:P8:55 LEU:P4:56 {'distance': '7.819', 'interaction': 'Alpha Carbon Distance', 'name': 'LEU:P4:56-(Ca)-THR:P8:55'}
THR:P8:55 ASN:P8:54 {'distance': '3.867', 'interaction': 'Alpha Carbon Distance', 'name': 'ASN:P8:54-(Ca)-THR:P8:55'}
THR:P8:55 GLN:P8:57 {'distance': '5.882', 'interaction': 'Alpha Carbon Distance', 'name': 'THR:P8:55-(Ca)-GLN:P8:57'}
THR:P8:55 GLN:P8:57 {'distance': '2.767', 'interaction': 'Hydrogen Bond', 'angle': '142.721', 'name': 'GLN:P8:57:HN-(HB)-THR:P8:55:OG1'}
THR:P8:55 CYS:P8:174 {'distance': '7.536', 'interaction': 'Alpha Carbon Distance', 'name': 'THR:P8:55-(Ca)-CYS:P8:174'}
THR:P8:55 CYS:P8:60 {'distance': '7.869', 'interaction': 'Alpha Carbon Distance', 'name': 'THR:P8:55-(Ca)-CYS:P8:60'}
THR:P8:55 CYS:P8:53 {'distance': '5.887', 'interaction': 'Alpha Carbon Distance', 'name': 'CYS:P8:53-(Ca)-THR:P8:55'}
THR:P8:55 PRO:P8:175 {'distance': '7.781', 'interaction': 'Alpha Carbon Distance', 'name': 'THR:P8:55-(Ca)-PRO:P8:175'}
THR:P8:55 LEU:P8:56 {'distance': '3.857', 'interaction': 'Alpha Carbon Distance', 'name': 'THR:P8:55-(Ca)-LEU:P8:56'}
THR:P8:55 VAL:P8:178 {'distance': '7.177', 'interaction': 'Alpha Carbon Distance', 'name': 'THR:P8:55-(Ca)-VAL:P8:178'}
ALA:P8:197 SER:P8:199 {'distance': '5.271', 'interaction': 'Alpha Carbon Distance', 'name': 'ALA:P8:197-(Ca)-SER:P8:199'}
ALA:P8:197 MET:P8:195 {'distance': '5.406', 'interaction': 'Alpha Carbon Distance', 'name': 'MET:P8:195-(Ca)-ALA:P8:197'}
ALA:P8:197 VAL:P8:193 {'distance': '6.47', 'interaction': 'Alpha Carbon Distance', 'name': 'VAL:P8:193-(Ca)-ALA:P8:197'}
ALA:P8:197 VAL:P8:193 {'distance': '2.552', 'interaction': 'Hydrogen Bond', 'angle': '160.59', 'name': 'ALA:P8:197:HN-(HB)-VAL:P8:193:O'}
ALA:P8:197 GLY:P8:200 {'distance': '4.849', 'interaction': 'Alpha Carbon Distance', 'name': 'ALA:P8:197-(Ca)-GLY:P8:200'}
ALA:P8:197 VAL:P8:198 {'distance': '3.857', 'interaction': 'Alpha Carbon Distance', 'name': 'ALA:P8:197-(Ca)-VAL:P8:198'}
ALA:P8:197 ILE:P8:201 {'distance': '6.393', 'interaction': 'Alpha Carbon Distance', 'name': 'ALA:P8:197-(Ca)-ILE:P8:201'}
ALA:P8:197 ILE:P8:201 {'distance': '2.123', 'interaction': 'Hydrogen Bond', 'angle': '158.503', 'name': 'ILE:P8:201:HN-(HB)-ALA:P8:197:O'}
ALA:P8:197 ILE:P8:196 {'distance': '3.839', 'interaction': 'Alpha Carbon Distance', 'name': 'ILE:P8:196-(Ca)-ALA:P8:197'}
ALA:P8:197 PHE:P8:194 {'distance': '5.016', 'interaction': 'Alpha Carbon Distance', 'name': 'PHE:P8:194-(Ca)-ALA:P8:197'}
GLY:P10:130 SER:P10:131 {'distance': '3.647', 'interaction': 'Alpha Carbon Distance', 'name': 'GLY:P10:130-(Ca)-SER:P10:131'}
GLY:P10:130 ARG:P10:127 {'distance': '4.938', 'interaction': 'Alpha Carbon Distance', 'name': 'ARG:P10:127-(Ca)-GLY:P10:130'}
GLY:P10:130 VAL:P10:126 {'distance': '5.762', 'interaction': 'Alpha Carbon Distance', 'name': 'VAL:P10:126-(Ca)-GLY:P10:130'}
GLY:P10:130 VAL:P10:126 {'distance': '2.031', 'interaction': 'Hydrogen Bond', 'angle': '149.203', 'name': 'GLY:P10:130:HN-(HB)-VAL:P10:126:O'}
GLY:P10:130 LEU:P10:132 {'distance': '5.312', 'interaction': 'Alpha Carbon Distance', 'name': 'GLY:P10:130-(Ca)-LEU:P10:132'}
GLY:P10:130 TRP:P10:134 {'distance': '6.005', 'interaction': 'Alpha Carbon Distance', 'name': 'GLY:P10:130-(Ca)-TRP:P10:134'}
GLY:P10:130 TRP:P10:134 {'distance': '1.93', 'interaction': 'Hydrogen Bond', 'angle': '164.799', 'name': 'TRP:P10:134:HN-(HB)-GLY:P10:130:O'}
GLY:P10:130 TRP:P10:133 {'distance': '4.91', 'interaction': 'Alpha Carbon Distance', 'name': 'GLY:P10:130-(Ca)-TRP:P10:133'}
GLY:P10:130 CYS:P10:218 {'distance': '7.866', 'interaction': 'Alpha Carbon Distance', 'name': 'GLY:P10:130-(Ca)-CYS:P10:218'}
GLY:P10:130 ILE:P10:128 {'distance': '5.322', 'interaction': 'Alpha Carbon Distance', 'name': 'ILE:P10:128-(Ca)-GLY:P10:130'}
GLY:P10:130 SER:P10:219 {'distance': '7.133', 'interaction': 'Alpha Carbon Distance', 'name': 'GLY:P10:130-(Ca)-SER:P10:219'}
GLY:P10:130 GLU:P10:129 {'distance': '3.772', 'interaction': 'Alpha Carbon Distance', 'name': 'GLU:P10:129-(Ca)-GLY:P10:130'}
THR:P10:208 ILE:P10:20 {'distance': '7.198', 'interaction': 'Alpha Carbon Distance', 'name': 'ILE:P10:20-(Ca)-THR:P10:208'}
THR:P10:208 TYR:P10:212 {'distance': '6.105', 'interaction': 'Alpha Carbon Distance', 'name': 'THR:P10:208-(Ca)-TYR:P10:212'}
THR:P10:208 TYR:P10:212 {'distance': '2.053', 'interaction': 'Hydrogen Bond', 'angle': '165.407', 'name': 'TYR:P10:212:HN-(HB)-THR:P10:208:O'}
THR:P10:208 LEU:P10:210 {'distance': '5.461', 'interaction': 'Alpha Carbon Distance', 'name': 'THR:P10:208-(Ca)-LEU:P10:210'}
THR:P10:208 LEU:P10:204 {'distance': '5.958', 'interaction': 'Alpha Carbon Distance', 'name': 'LEU:P10:204-(Ca)-THR:P10:208'}
THR:P10:208 LEU:P10:204 {'distance': '1.956', 'interaction': 'Hydrogen Bond', 'angle': '177.74', 'name': 'THR:P10:208:HN-(HB)-LEU:P10:204:O'}
THR:P10:208 LEU:P10:204 {'distance': '1.816', 'interaction': 'Hydrogen Bond', 'angle': '172.318', 'name': 'THR:P10:208:HG1-(HB)-LEU:P10:204:O'}
THR:P10:208 LEU:P10:205 {'distance': '5.087', 'interaction': 'Alpha Carbon Distance', 'name': 'LEU:P10:205-(Ca)-THR:P10:208'}
THR:P10:208 GLU:P10:209 {'distance': '3.853', 'interaction': 'Alpha Carbon Distance', 'name': 'THR:P10:208-(Ca)-GLU:P10:209'}
THR:P10:208 VAL:P10:207 {'distance': '3.848', 'interaction': 'Alpha Carbon Distance', 'name': 'VAL:P10:207-(Ca)-THR:P10:208'}
THR:P10:208 ASN:P10:206 {'distance': '5.475', 'interaction': 'Alpha Carbon Distance', 'name': 'ASN:P10:206-(Ca)-THR:P10:208'}
THR:P10:208 CYS:P10:211 {'distance': '5.061', 'interaction': 'Alpha Carbon Distance', 'name': 'THR:P10:208-(Ca)-CYS:P10:211'}
GLN:P11:57 CYS:P11:60 {'distance': '6.185', 'interaction': 'Alpha Carbon Distance', 'name': 'GLN:P11:57-(Ca)-CYS:P11:60'}
GLN:P11:57 CYS:P11:60 {'distance': '2.999', 'interaction': 'Hydrogen Bond', 'angle': '153.949', 'name': 'CYS:P11:60:HN-(HB)-GLN:P11:57:O'}
GLN:P11:57 GLY:P11:59 {'distance': '6.109', 'interaction': 'Alpha Carbon Distance', 'name': 'GLN:P11:57-(Ca)-GLY:P11:59'}
GLN:P11:57 LEU:P11:56 {'distance': '3.807', 'interaction': 'Alpha Carbon Distance', 'name': 'LEU:P11:56-(Ca)-GLN:P11:57'}
GLN:P11:57 PRO:P11:58 {'distance': '3.845', 'interaction': 'Alpha Carbon Distance', 'name': 'GLN:P11:57-(Ca)-PRO:P11:58'}
GLN:P11:57 PRO:P11:173 {'distance': '7.011', 'interaction': 'Alpha Carbon Distance', 'name': 'GLN:P11:57-(Ca)-PRO:P11:173'}
GLN:P11:57 THR:P11:55 {'distance': '5.386', 'interaction': 'Alpha Carbon Distance', 'name': 'THR:P11:55-(Ca)-GLN:P11:57'}
GLN:P11:57 THR:P11:55 {'distance': '2.451', 'interaction': 'Hydrogen Bond', 'angle': '168.421', 'name': 'GLN:P11:57:HN-(HB)-THR:P11:55:OG1'}
GLN:P11:57 THR:P11:55 {'distance': '2.232', 'interaction': 'Hydrogen Bond', 'angle': '160.655', 'name': 'GLN:P11:57:HE22-(HB)-THR:P11:55:OG1'}
GLN:P11:57 CYS:P11:174 {'distance': '6.975', 'interaction': 'Alpha Carbon Distance', 'name': 'GLN:P11:57-(Ca)-CYS:P11:174'}
LEU:P4:10 ILE:P4:9 {'distance': '3.887', 'interaction': 'Alpha Carbon Distance', 'name': 'ILE:P4:9-(Ca)-LEU:P4:10'}
LEU:P4:10 THR:P4:8 {'distance': '5.529', 'interaction': 'Alpha Carbon Distance', 'name': 'THR:P4:8-(Ca)-LEU:P4:10'}
LEU:P4:10 LEU:P4:89 {'distance': '7.147', 'interaction': 'Alpha Carbon Distance', 'name': 'LEU:P4:10-(Ca)-LEU:P4:89'}
LEU:P4:10 GLN:P4:7 {'distance': '4.938', 'interaction': 'Alpha Carbon Distance', 'name': 'GLN:P4:7-(Ca)-LEU:P4:10'}
LEU:P4:10 VAL:P4:13 {'distance': '5.984', 'interaction': 'Alpha Carbon Distance', 'name': 'LEU:P4:10-(Ca)-VAL:P4:13'}
LEU:P4:10 VAL:P4:13 {'distance': '2.951', 'interaction': 'Hydrogen Bond', 'angle': '164.238', 'name': 'VAL:P4:13:HN-(HB)-LEU:P4:10:O'}
LEU:P4:10 GLY:P4:11 {'distance': '3.748', 'interaction': 'Alpha Carbon Distance', 'name': 'LEU:P4:10-(Ca)-GLY:P4:11'}
LEU:P4:10 GLY:P4:12 {'distance': '5.533', 'interaction': 'Alpha Carbon Distance', 'name': 'LEU:P4:10-(Ca)-GLY:P4:12'}
CYS:P3:169 THR:P3:177 {'distance': '5.945', 'interaction': 'Alpha Carbon Distance', 'name': 'CYS:P3:169-(Ca)-THR:P3:177'}
CYS:P3:169 LYS:P3:168 {'distance': '3.781', 'interaction': 'Alpha Carbon Distance', 'name': 'LYS:P3:168-(Ca)-CYS:P3:169'}
CYS:P3:169 CYS:P3:174 {'distance': '7.161', 'interaction': 'Alpha Carbon Distance', 'name': 'CYS:P3:169-(Ca)-CYS:P3:174'}
CYS:P3:169 CYS:P3:64 {'distance': '5.653', 'interaction': 'Alpha Carbon Distance', 'name': 'CYS:P3:64-(Ca)-CYS:P3:169'}
CYS:P3:169 CYS:P3:180 {'distance': '6.792', 'interaction': 'Alpha Carbon Distance', 'name': 'CYS:P3:169-(Ca)-CYS:P3:180'}
CYS:P3:169 ASP:P3:179 {'distance': '6.396', 'interaction': 'Alpha Carbon Distance', 'name': 'CYS:P3:169-(Ca)-ASP:P3:179'}
CYS:P3:169 VAL:P3:167 {'distance': '6.009', 'interaction': 'Alpha Carbon Distance', 'name': 'VAL:P3:167-(Ca)-CYS:P3:169'}
CYS:P3:169 ALA:P3:171 {'distance': '6.643', 'interaction': 'Alpha Carbon Distance', 'name': 'CYS:P3:169-(Ca)-ALA:P3:171'}
CYS:P3:169 HSD:P3:67 {'distance': '7.851', 'interaction': 'Alpha Carbon Distance', 'name': 'HSD:P3:67-(Ca)-CYS:P3:169'}
CYS:P3:169 HSD:P3:67 {'distance': '2.878', 'interaction': 'Hydrogen Bond', 'angle': '136.262', 'name': 'HSD:P3:67:HD1-(HB)-CYS:P3:169:SG'}
CYS:P3:169 VAL:P3:178 {'distance': '5.172', 'interaction': 'Alpha Carbon Distance', 'name': 'CYS:P3:169-(Ca)-VAL:P3:178'}
CYS:P3:169 VAL:P3:178 {'distance': '2.136', 'interaction': 'Hydrogen Bond', 'angle': '155.108', 'name': 'CYS:P3:169:HN-(HB)-VAL:P3:178:O'}
CYS:P3:169 VAL:P3:178 {'distance': '1.971', 'interaction': 'Hydrogen Bond', 'angle': '154.355', 'name': 'VAL:P3:178:HN-(HB)-CYS:P3:169:O'}
ARG:P4:184 PRO:P4:185 {'distance': '3.807', 'interaction': 'Alpha Carbon Distance', 'name': 'ARG:P4:184-(Ca)-PRO:P4:185'}
ARG:P4:184 VAL:P4:182 {'distance': '6.187', 'interaction': 'Alpha Carbon Distance', 'name': 'VAL:P4:182-(Ca)-ARG:P4:184'}
ARG:P4:184 TYR:P5:65 {'distance': '5.773', 'interaction': 'Alpha Carbon Distance', 'name': 'ARG:P4:184-(Ca)-TYR:P5:65'}
ARG:P4:184 ASP:P5:66 {'distance': '6.196', 'interaction': 'Alpha Carbon Distance', 'name': 'ARG:P4:184-(Ca)-ASP:P5:66'}
ARG:P4:184 GLN:P5:48 {'distance': '6.472', 'interaction': 'Alpha Carbon Distance', 'name': 'ARG:P4:184-(Ca)-GLN:P5:48'}
ARG:P4:184 GLN:P5:48 {'distance': '1.907', 'interaction': 'Hydrogen Bond', 'angle': '178.415', 'name': 'ARG:P4:184:HN-(HB)-GLN:P5:48:OE1'}
ARG:P4:184 ASP:P4:46 {'distance': '1.976', 'interaction': 'Hydrogen Bond', 'angle': '147.929', 'name': 'ARG:P4:184:HE-(HB)-ASP:P4:46:OD1'}
ARG:P4:184 ASP:P4:46 {'distance': '2.27', 'interaction': 'Hydrogen Bond', 'angle': '139.511', 'name': 'ARG:P4:184:HE-(HB)-ASP:P4:46:OD2'}
ARG:P4:184 ASP:P4:46 {'distance': '2.109', 'interaction': 'Hydrogen Bond', 'angle': '141.714', 'name': 'ARG:P4:184:HH22-(HB)-ASP:P4:46:OD1'}
ARG:P4:184 ASP:P4:46 {'distance': '4.609', 'interaction': 'Salt Bridge', 'name': 'ASP:P4:46:OD1-(salt)-ARG:P4:184:NH1'}
ARG:P4:184 ASP:P4:46 {'distance': '2.96', 'interaction': 'Salt Bridge', 'name': 'ASP:P4:46:OD1-(salt)-ARG:P4:184:NH2'}
ARG:P4:184 ASP:P4:46 {'distance': '5.212', 'interaction': 'Salt Bridge', 'name': 'ASP:P4:46:OD2-(salt)-ARG:P4:184:NH1'}
ARG:P4:184 ASP:P4:46 {'distance': '4.08', 'interaction': 'Salt Bridge', 'name': 'ASP:P4:46:OD2-(salt)-ARG:P4:184:NH2'}
ARG:P4:184 LYS:P4:188 {'distance': '7.356', 'interaction': 'Alpha Carbon Distance', 'name': 'ARG:P4:184-(Ca)-LYS:P4:188'}
ARG:P4:184 GLU:P4:42 {'distance': '2.509', 'interaction': 'Hydrogen Bond', 'angle': '124.979', 'name': 'ARG:P4:184:HH11-(HB)-GLU:P4:42:O'}
ARG:P4:184 VAL:P5:63 {'distance': '7.917', 'interaction': 'Alpha Carbon Distance', 'name': 'ARG:P4:184-(Ca)-VAL:P5:63'}
ARG:P4:184 GLU:P4:187 {'distance': '6.486', 'interaction': 'Alpha Carbon Distance', 'name': 'ARG:P4:184-(Ca)-GLU:P4:187'}
ARG:P4:184 GLU:P4:187 {'distance': '1.684', 'interaction': 'Hydrogen Bond', 'angle': '167.665', 'name': 'ARG:P4:184:HH12-(HB)-GLU:P4:187:OE1'}
ARG:P4:184 GLU:P4:187 {'distance': '2.668', 'interaction': 'Salt Bridge', 'name': 'GLU:P4:187:OE1-(salt)-ARG:P4:184:NH1'}
ARG:P4:184 GLU:P4:187 {'distance': '4.803', 'interaction': 'Salt Bridge', 'name': 'GLU:P4:187:OE1-(salt)-ARG:P4:184:NH2'}
ARG:P4:184 GLU:P4:187 {'distance': '4.748', 'interaction': 'Salt Bridge', 'name': 'GLU:P4:187:OE2-(salt)-ARG:P4:184:NH1'}
LEU:P12:6 GLN:P12:7 {'distance': '3.861', 'interaction': 'Alpha Carbon Distance', 'name': 'LEU:P12:6-(Ca)-GLN:P12:7'}
LEU:P12:6 ASP:P12:2 {'distance': '7.303', 'interaction': 'Alpha Carbon Distance', 'name': 'ASP:P12:2-(Ca)-LEU:P12:6'}
LEU:P12:6 TRP:P12:3 {'distance': '5.01', 'interaction': 'Alpha Carbon Distance', 'name': 'TRP:P12:3-(Ca)-LEU:P12:6'}
LEU:P12:6 GLY:P12:4 {'distance': '5.503', 'interaction': 'Alpha Carbon Distance', 'name': 'GLY:P12:4-(Ca)-LEU:P12:6'}
LEU:P12:6 THR:P12:5 {'distance': '3.807', 'interaction': 'Alpha Carbon Distance', 'name': 'THR:P12:5-(Ca)-LEU:P12:6'}
LEU:P12:6 ILE:P12:9 {'distance': '5.422', 'interaction': 'Alpha Carbon Distance', 'name': 'LEU:P12:6-(Ca)-ILE:P12:9'}
LEU:P12:6 THR:P12:8 {'distance': '5.541', 'interaction': 'Alpha Carbon Distance', 'name': 'LEU:P12:6-(Ca)-THR:P12:8'}
LEU:P12:6 LEU:P12:10 {'distance': '6.065', 'interaction': 'Alpha Carbon Distance', 'name': 'LEU:P12:6-(Ca)-LEU:P12:10'}
LEU:P12:6 LEU:P12:10 {'distance': '1.927', 'interaction': 'Hydrogen Bond', 'angle': '162.024', 'name': 'LEU:P12:10:HN-(HB)-LEU:P12:6:O'}
GLU:P12:47 ARG:P12:75 {'distance': '2.947', 'interaction': 'Hydrogen Bond', 'angle': '122.186', 'name': 'ARG:P12:75:HH11-(HB)-GLU:P12:47:OE1'}
GLU:P12:47 ARG:P12:75 {'distance': '1.65', 'interaction': 'Hydrogen Bond', 'angle': '156.995', 'name': 'ARG:P12:75:HH11-(HB)-GLU:P12:47:OE2'}
GLU:P12:47 ARG:P12:75 {'distance': '2.064', 'interaction': 'Hydrogen Bond', 'angle': '156.339', 'name': 'ARG:P12:75:HH21-(HB)-GLU:P12:47:OE1'}
GLU:P12:47 ARG:P12:75 {'distance': '1.922', 'interaction': 'Hydrogen Bond', 'angle': '137.616', 'name': 'ARG:P12:75:HH21-(HB)-GLU:P12:47:OE2'}
GLU:P12:47 ARG:P12:75 {'distance': '3.581', 'interaction': 'Salt Bridge', 'name': 'GLU:P12:47:OE1-(salt)-ARG:P12:75:NH1'}
GLU:P12:47 ARG:P12:75 {'distance': '3.006', 'interaction': 'Salt Bridge', 'name': 'GLU:P12:47:OE1-(salt)-ARG:P12:75:NH2'}
GLU:P12:47 ARG:P12:75 {'distance': '2.599', 'interaction': 'Salt Bridge', 'name': 'GLU:P12:47:OE2-(salt)-ARG:P12:75:NH1'}
GLU:P12:47 ARG:P12:75 {'distance': '2.744', 'interaction': 'Salt Bridge', 'name': 'GLU:P12:47:OE2-(salt)-ARG:P12:75:NH2'}
GLU:P12:47 PHE:P12:51 {'distance': '6.253', 'interaction': 'Alpha Carbon Distance', 'name': 'GLU:P12:47-(Ca)-PHE:P12:51'}
GLU:P12:47 PHE:P12:51 {'distance': '2.208', 'interaction': 'Hydrogen Bond', 'angle': '141.784', 'name': 'PHE:P12:51:HN-(HB)-GLU:P12:47:O'}
GLU:P12:47 ASP:P12:46 {'distance': '3.763', 'interaction': 'Alpha Carbon Distance', 'name': 'ASP:P12:46-(Ca)-GLU:P12:47'}
GLU:P12:47 ARG:P11:184 {'distance': '2.131', 'interaction': 'Hydrogen Bond', 'angle': '146.926', 'name': 'ARG:P11:184:HH11-(HB)-GLU:P12:47:OE1'}
GLU:P12:47 ARG:P11:184 {'distance': '2.765', 'interaction': 'Hydrogen Bond', 'angle': '159.581', 'name': 'ARG:P11:184:HH11-(HB)-GLU:P12:47:OE2'}
GLU:P12:47 ARG:P11:184 {'distance': '1.775', 'interaction': 'Hydrogen Bond', 'angle': '161.445', 'name': 'ARG:P11:184:HH21-(HB)-GLU:P12:47:OE1'}
GLU:P12:47 ARG:P11:184 {'distance': '3.018', 'interaction': 'Salt Bridge', 'name': 'GLU:P12:47:OE1-(salt)-ARG:P11:184:NH1'}
GLU:P12:47 ARG:P11:184 {'distance': '2.742', 'interaction': 'Salt Bridge', 'name': 'GLU:P12:47:OE1-(salt)-ARG:P11:184:NH2'}
GLU:P12:47 ARG:P11:184 {'distance': '3.719', 'interaction': 'Salt Bridge', 'name': 'GLU:P12:47:OE2-(salt)-ARG:P11:184:NH1'}
GLU:P12:47 ARG:P11:184 {'distance': '4.543', 'interaction': 'Salt Bridge', 'name': 'GLU:P12:47:OE2-(salt)-ARG:P11:184:NH2'}
GLU:P12:47 ASP:P12:50 {'distance': '5.675', 'interaction': 'Alpha Carbon Distance', 'name': 'GLU:P12:47-(Ca)-ASP:P12:50'}
GLU:P12:47 ASP:P12:50 {'distance': '2.382', 'interaction': 'Hydrogen Bond', 'angle': '137.851', 'name': 'ASP:P12:50:HN-(HB)-GLU:P12:47:O'}
GLU:P12:47 ALA:P12:49 {'distance': '5.435', 'interaction': 'Alpha Carbon Distance', 'name': 'GLU:P12:47-(Ca)-ALA:P12:49'}
GLU:P12:47 GLY:P12:45 {'distance': '5.691', 'interaction': 'Alpha Carbon Distance', 'name': 'GLY:P12:45-(Ca)-GLU:P12:47'}
GLU:P12:47 GLN:P12:48 {'distance': '3.849', 'interaction': 'Alpha Carbon Distance', 'name': 'GLU:P12:47-(Ca)-GLN:P12:48'}
GLU:P12:47 TRP:P12:44 {'distance': '6.441', 'interaction': 'Alpha Carbon Distance', 'name': 'TRP:P12:44-(Ca)-GLU:P12:47'}
GLY:P9:130 ARG:P9:127 {'distance': '4.894', 'interaction': 'Alpha Carbon Distance', 'name': 'ARG:P9:127-(Ca)-GLY:P9:130'}
GLY:P9:130 ARG:P9:127 {'distance': '2.546', 'interaction': 'Hydrogen Bond', 'angle': '123.324', 'name': 'GLY:P9:130:HN-(HB)-ARG:P9:127:O'}
GLY:P9:130 ILE:P9:128 {'distance': '5.417', 'interaction': 'Alpha Carbon Distance', 'name': 'ILE:P9:128-(Ca)-GLY:P9:130'}
GLY:P9:130 TRP:P9:133 {'distance': '5.008', 'interaction': 'Alpha Carbon Distance', 'name': 'GLY:P9:130-(Ca)-TRP:P9:133'}
GLY:P9:130 SER:P9:131 {'distance': '3.815', 'interaction': 'Alpha Carbon Distance', 'name': 'GLY:P9:130-(Ca)-SER:P9:131'}
GLY:P9:130 VAL:P9:126 {'distance': '6.27', 'interaction': 'Alpha Carbon Distance', 'name': 'VAL:P9:126-(Ca)-GLY:P9:130'}
GLY:P9:130 VAL:P9:126 {'distance': '2.103', 'interaction': 'Hydrogen Bond', 'angle': '133.104', 'name': 'GLY:P9:130:HN-(HB)-VAL:P9:126:O'}
GLY:P9:130 TRP:P9:134 {'distance': '5.843', 'interaction': 'Alpha Carbon Distance', 'name': 'GLY:P9:130-(Ca)-TRP:P9:134'}
GLY:P9:130 TRP:P9:134 {'distance': '2.179', 'interaction': 'Hydrogen Bond', 'angle': '136.204', 'name': 'TRP:P9:134:HN-(HB)-GLY:P9:130:O'}
GLY:P9:130 GLU:P9:129 {'distance': '3.869', 'interaction': 'Alpha Carbon Distance', 'name': 'GLU:P9:129-(Ca)-GLY:P9:130'}
GLY:P9:130 SER:P9:219 {'distance': '7.706', 'interaction': 'Alpha Carbon Distance', 'name': 'GLY:P9:130-(Ca)-SER:P9:219'}
GLY:P9:130 LEU:P9:132 {'distance': '5.432', 'interaction': 'Alpha Carbon Distance', 'name': 'GLY:P9:130-(Ca)-LEU:P9:132'}
GLU:P12:42 ALA:P12:39 {'distance': '5.787', 'interaction': 'Alpha Carbon Distance', 'name': 'ALA:P12:39-(Ca)-GLU:P12:42'}
GLU:P12:42 GLY:P12:45 {'distance': '5.758', 'interaction': 'Alpha Carbon Distance', 'name': 'GLU:P12:42-(Ca)-GLY:P12:45'}
GLU:P12:42 LYS:P12:41 {'distance': '3.787', 'interaction': 'Alpha Carbon Distance', 'name': 'LYS:P12:41-(Ca)-GLU:P12:42'}
GLU:P12:42 VAL:P12:38 {'distance': '7.517', 'interaction': 'Alpha Carbon Distance', 'name': 'VAL:P12:38-(Ca)-GLU:P12:42'}
GLU:P12:42 TRP:P12:44 {'distance': '5.872', 'interaction': 'Alpha Carbon Distance', 'name': 'GLU:P12:42-(Ca)-TRP:P12:44'}
GLU:P12:42 ARG:P7:75 {'distance': '1.923', 'interaction': 'Hydrogen Bond', 'angle': '170.196', 'name': 'ARG:P7:75:HH22-(HB)-GLU:P12:42:OE1'}
GLU:P12:42 ARG:P7:75 {'distance': '4.902', 'interaction': 'Salt Bridge', 'name': 'GLU:P12:42:OE1-(salt)-ARG:P7:75:NH1'}
GLU:P12:42 ARG:P7:75 {'distance': '2.914', 'interaction': 'Salt Bridge', 'name': 'GLU:P12:42:OE1-(salt)-ARG:P7:75:NH2'}
GLU:P12:42 ARG:P7:75 {'distance': '5.005', 'interaction': 'Salt Bridge', 'name': 'GLU:P12:42:OE2-(salt)-ARG:P7:75:NH2'}
GLU:P12:42 ALA:P12:40 {'distance': '5.853', 'interaction': 'Alpha Carbon Distance', 'name': 'ALA:P12:40-(Ca)-GLU:P12:42'}
GLU:P12:42 VAL:P12:43 {'distance': '3.747', 'interaction': 'Alpha Carbon Distance', 'name': 'GLU:P12:42-(Ca)-VAL:P12:43'}
GLY:P6:160 TYR:P6:158 {'distance': '5.898', 'interaction': 'Alpha Carbon Distance', 'name': 'TYR:P6:158-(Ca)-GLY:P6:160'}
GLY:P6:160 SER:P6:162 {'distance': '5.409', 'interaction': 'Alpha Carbon Distance', 'name': 'GLY:P6:160-(Ca)-SER:P6:162'}
GLY:P6:160 TYR:P6:155 {'distance': '4.551', 'interaction': 'Alpha Carbon Distance', 'name': 'TYR:P6:155-(Ca)-GLY:P6:160'}
GLY:P6:160 TYR:P6:155 {'distance': '1.996', 'interaction': 'Hydrogen Bond', 'angle': '151.81', 'name': 'GLY:P6:160:HN-(HB)-TYR:P6:155:O'}
GLY:P6:160 ASP:P6:159 {'distance': '3.861', 'interaction': 'Alpha Carbon Distance', 'name': 'ASP:P6:159-(Ca)-GLY:P6:160'}
GLY:P6:160 PHE:P6:161 {'distance': '3.821', 'interaction': 'Alpha Carbon Distance', 'name': 'GLY:P6:160-(Ca)-PHE:P6:161'}
GLY:P6:160 VAL:P6:156 {'distance': '6.331', 'interaction': 'Alpha Carbon Distance', 'name': 'VAL:P6:156-(Ca)-GLY:P6:160'}
GLY:P6:160 PHE:P6:154 {'distance': '7.72', 'interaction': 'Alpha Carbon Distance', 'name': 'PHE:P6:154-(Ca)-GLY:P6:160'}
GLY:P6:160 MET:P6:163 {'distance': '7.508', 'interaction': 'Alpha Carbon Distance', 'name': 'GLY:P6:160-(Ca)-MET:P6:163'}
GLY:P6:160 MET:P6:157 {'distance': '7.923', 'interaction': 'Alpha Carbon Distance', 'name': 'MET:P6:157-(Ca)-GLY:P6:160'}
ARG:P8:98 GLU:P8:101 {'distance': '4.962', 'interaction': 'Alpha Carbon Distance', 'name': 'ARG:P8:98-(Ca)-GLU:P8:101'}
ARG:P8:98 GLU:P8:101 {'distance': '1.809', 'interaction': 'Hydrogen Bond', 'angle': '167.312', 'name': 'ARG:P8:98:HE-(HB)-GLU:P8:101:OE1'}
ARG:P8:98 GLU:P8:101 {'distance': '2.693', 'interaction': 'Hydrogen Bond', 'angle': '127.424', 'name': 'ARG:P8:98:HE-(HB)-GLU:P8:101:OE2'}
ARG:P8:98 GLU:P8:101 {'distance': '2.823', 'interaction': 'Hydrogen Bond', 'angle': '133.201', 'name': 'ARG:P8:98:HH22-(HB)-GLU:P8:101:OE1'}
ARG:P8:98 GLU:P8:101 {'distance': '1.582', 'interaction': 'Hydrogen Bond', 'angle': '175.897', 'name': 'ARG:P8:98:HH22-(HB)-GLU:P8:101:OE2'}
ARG:P8:98 GLU:P8:101 {'distance': '4.875', 'interaction': 'Salt Bridge', 'name': 'GLU:P8:101:OE1-(salt)-ARG:P8:98:NH1'}
ARG:P8:98 GLU:P8:101 {'distance': '3.582', 'interaction': 'Salt Bridge', 'name': 'GLU:P8:101:OE1-(salt)-ARG:P8:98:NH2'}
ARG:P8:98 GLU:P8:101 {'distance': '4.598', 'interaction': 'Salt Bridge', 'name': 'GLU:P8:101:OE2-(salt)-ARG:P8:98:NH1'}
ARG:P8:98 GLU:P8:101 {'distance': '2.58', 'interaction': 'Salt Bridge', 'name': 'GLU:P8:101:OE2-(salt)-ARG:P8:98:NH2'}
ARG:P8:98 ILE:P8:128 {'distance': '7.577', 'interaction': 'Alpha Carbon Distance', 'name': 'ARG:P8:98-(Ca)-ILE:P8:128'}
ARG:P8:98 TYR:P8:97 {'distance': '3.912', 'interaction': 'Alpha Carbon Distance', 'name': 'TYR:P8:97-(Ca)-ARG:P8:98'}
ARG:P8:98 ARG:P8:99 {'distance': '3.831', 'interaction': 'Alpha Carbon Distance', 'name': 'ARG:P8:98-(Ca)-ARG:P8:99'}
ARG:P8:98 ALA:P8:96 {'distance': '5.563', 'interaction': 'Alpha Carbon Distance', 'name': 'ALA:P8:96-(Ca)-ARG:P8:98'}
ARG:P8:98 VAL:P8:95 {'distance': '5.363', 'interaction': 'Alpha Carbon Distance', 'name': 'VAL:P8:95-(Ca)-ARG:P8:98'}
ARG:P8:98 HSD:P8:94 {'distance': '6.421', 'interaction': 'Alpha Carbon Distance', 'name': 'HSD:P8:94-(Ca)-ARG:P8:98'}
ARG:P8:98 HSD:P8:94 {'distance': '2.237', 'interaction': 'Hydrogen Bond', 'angle': '156.782', 'name': 'ARG:P8:98:HN-(HB)-HSD:P8:94:O'}
ARG:P8:98 HSD:P8:94 {'distance': '2.113', 'interaction': 'Hydrogen Bond', 'angle': '148.085', 'name': 'ARG:P8:98:HH12-(HB)-HSD:P8:94:NE2'}
ARG:P8:99 TYR:P8:97 {'distance': '5.545', 'interaction': 'Alpha Carbon Distance', 'name': 'TYR:P8:97-(Ca)-ARG:P8:99'}
ARG:P8:99 GLU:P8:101 {'distance': '5.217', 'interaction': 'Alpha Carbon Distance', 'name': 'ARG:P8:99-(Ca)-GLU:P8:101'}
ARG:P8:99 ALA:P8:96 {'distance': '5.372', 'interaction': 'Alpha Carbon Distance', 'name': 'ALA:P8:96-(Ca)-ARG:P8:99'}
ARG:P8:99 VAL:P8:95 {'distance': '6.463', 'interaction': 'Alpha Carbon Distance', 'name': 'VAL:P8:95-(Ca)-ARG:P8:99'}
ARG:P8:99 VAL:P8:95 {'distance': '2.118', 'interaction': 'Hydrogen Bond', 'angle': '154.301', 'name': 'ARG:P8:99:HN-(HB)-VAL:P8:95:O'}
CYS:P12:174 ASN:P12:170 {'distance': '6.724', 'interaction': 'Alpha Carbon Distance', 'name': 'ASN:P12:170-(Ca)-CYS:P12:174'}
CYS:P12:174 VAL:P12:178 {'distance': '6.847', 'interaction': 'Alpha Carbon Distance', 'name': 'CYS:P12:174-(Ca)-VAL:P12:178'}
CYS:P12:174 THR:P12:55 {'distance': '7.126', 'interaction': 'Alpha Carbon Distance', 'name': 'THR:P12:55-(Ca)-CYS:P12:174'}
CYS:P12:174 ASN:P12:176 {'distance': '6.377', 'interaction': 'Alpha Carbon Distance', 'name': 'CYS:P12:174-(Ca)-ASN:P12:176'}
CYS:P12:174 ALA:P12:171 {'distance': '5.625', 'interaction': 'Alpha Carbon Distance', 'name': 'ALA:P12:171-(Ca)-CYS:P12:174'}
CYS:P12:174 ALA:P12:171 {'distance': '1.838', 'interaction': 'Hydrogen Bond', 'angle': '159.23', 'name': 'CYS:P12:174:HN-(HB)-ALA:P12:171:O'}
CYS:P12:174 PRO:P12:173 {'distance': '3.974', 'interaction': 'Alpha Carbon Distance', 'name': 'PRO:P12:173-(Ca)-CYS:P12:174'}
CYS:P12:174 PRO:P12:175 {'distance': '3.781', 'interaction': 'Alpha Carbon Distance', 'name': 'CYS:P12:174-(Ca)-PRO:P12:175'}
CYS:P12:174 TRP:P12:172 {'distance': '5.482', 'interaction': 'Alpha Carbon Distance', 'name': 'TRP:P12:172-(Ca)-CYS:P12:174'}
CYS:P12:174 CYS:P12:169 {'distance': '7.829', 'interaction': 'Alpha Carbon Distance', 'name': 'CYS:P12:169-(Ca)-CYS:P12:174'}
CYS:P12:174 GLN:P12:57 {'distance': '6.733', 'interaction': 'Alpha Carbon Distance', 'name': 'GLN:P12:57-(Ca)-CYS:P12:174'}
CYS:P12:174 GLY:P12:59 {'distance': '7.913', 'interaction': 'Alpha Carbon Distance', 'name': 'GLY:P12:59-(Ca)-CYS:P12:174'}
CYS:P12:174 CYS:P12:60 {'distance': '5.244', 'interaction': 'Alpha Carbon Distance', 'name': 'CYS:P12:60-(Ca)-CYS:P12:174'}
LEU:P10:6 ASP:P10:2 {'distance': '6.124', 'interaction': 'Alpha Carbon Distance', 'name': 'ASP:P10:2-(Ca)-LEU:P10:6'}
LEU:P10:6 ASP:P10:2 {'distance': '1.995', 'interaction': 'Hydrogen Bond', 'angle': '161.08', 'name': 'LEU:P10:6:HN-(HB)-ASP:P10:2:O'}
LEU:P10:6 GLY:P10:4 {'distance': '5.47', 'interaction': 'Alpha Carbon Distance', 'name': 'GLY:P10:4-(Ca)-LEU:P10:6'}
LEU:P10:6 MET:P10:1 {'distance': '7.651', 'interaction': 'Alpha Carbon Distance', 'name': 'MET:P10:1-(Ca)-LEU:P10:6'}
LEU:P10:6 THR:P10:8 {'distance': '5.343', 'interaction': 'Alpha Carbon Distance', 'name': 'LEU:P10:6-(Ca)-THR:P10:8'}
LEU:P10:6 ILE:P10:9 {'distance': '5.304', 'interaction': 'Alpha Carbon Distance', 'name': 'LEU:P10:6-(Ca)-ILE:P10:9'}
LEU:P10:6 TRP:P10:3 {'distance': '4.861', 'interaction': 'Alpha Carbon Distance', 'name': 'TRP:P10:3-(Ca)-LEU:P10:6'}
LEU:P10:6 GLN:P10:7 {'distance': '3.805', 'interaction': 'Alpha Carbon Distance', 'name': 'LEU:P10:6-(Ca)-GLN:P10:7'}
LEU:P10:6 THR:P10:5 {'distance': '3.836', 'interaction': 'Alpha Carbon Distance', 'name': 'THR:P10:5-(Ca)-LEU:P10:6'}
THR:P11:137 TRP:P11:133 {'distance': '5.915', 'interaction': 'Alpha Carbon Distance', 'name': 'TRP:P11:133-(Ca)-THR:P11:137'}
THR:P11:137 TRP:P11:133 {'distance': '1.826', 'interaction': 'Hydrogen Bond', 'angle': '177.657', 'name': 'THR:P11:137:HN-(HB)-TRP:P11:133:O'}
THR:P11:137 TRP:P11:133 {'distance': '1.751', 'interaction': 'Hydrogen Bond', 'angle': '148.13', 'name': 'THR:P11:137:HG1-(HB)-TRP:P11:133:O'}
THR:P11:137 LEU:P11:213 {'distance': '6.021', 'interaction': 'Alpha Carbon Distance', 'name': 'THR:P11:137-(Ca)-LEU:P11:213'}
THR:P11:137 THR:P11:135 {'distance': '5.551', 'interaction': 'Alpha Carbon Distance', 'name': 'THR:P11:135-(Ca)-THR:P11:137'}
THR:P11:137 LEU:P11:214 {'distance': '7.215', 'interaction': 'Alpha Carbon Distance', 'name': 'THR:P11:137-(Ca)-LEU:P11:214'}
THR:P11:137 TRP:P11:134 {'distance': '4.944', 'interaction': 'Alpha Carbon Distance', 'name': 'TRP:P11:134-(Ca)-THR:P11:137'}
THR:P11:137 ILE:P11:140 {'distance': '5.111', 'interaction': 'Alpha Carbon Distance', 'name': 'THR:P11:137-(Ca)-ILE:P11:140'}
THR:P11:137 TYR:P11:136 {'distance': '3.903', 'interaction': 'Alpha Carbon Distance', 'name': 'TYR:P11:136-(Ca)-THR:P11:137'}
THR:P11:137 PHE:P11:141 {'distance': '6.003', 'interaction': 'Alpha Carbon Distance', 'name': 'THR:P11:137-(Ca)-PHE:P11:141'}
THR:P11:137 PHE:P11:141 {'distance': '1.784', 'interaction': 'Hydrogen Bond', 'angle': '158.521', 'name': 'PHE:P11:141:HN-(HB)-THR:P11:137:O'}
THR:P11:137 LEU:P11:210 {'distance': '6.244', 'interaction': 'Alpha Carbon Distance', 'name': 'THR:P11:137-(Ca)-LEU:P11:210'}
THR:P11:137 SER:P11:139 {'distance': '5.498', 'interaction': 'Alpha Carbon Distance', 'name': 'THR:P11:137-(Ca)-SER:P11:139'}
THR:P11:135 LEU:P11:132 {'distance': '4.752', 'interaction': 'Alpha Carbon Distance', 'name': 'LEU:P11:132-(Ca)-THR:P11:135'}
THR:P11:135 VAL:P11:91 {'distance': '5.417', 'interaction': 'Alpha Carbon Distance', 'name': 'VAL:P11:91-(Ca)-THR:P11:135'}
THR:P11:135 HSD:P11:94 {'distance': '7.849', 'interaction': 'Alpha Carbon Distance', 'name': 'HSD:P11:94-(Ca)-THR:P11:135'}
THR:P11:135 HSD:P11:94 {'distance': '2.068', 'interaction': 'Hydrogen Bond', 'angle': '162.129', 'name': 'HSD:P11:94:HD1-(HB)-THR:P11:135:OG1'}
THR:P11:135 TRP:P11:134 {'distance': '3.876', 'interaction': 'Alpha Carbon Distance', 'name': 'TRP:P11:134-(Ca)-THR:P11:135'}
THR:P11:135 TRP:P11:133 {'distance': '5.352', 'interaction': 'Alpha Carbon Distance', 'name': 'TRP:P11:133-(Ca)-THR:P11:135'}
THR:P11:135 SER:P11:139 {'distance': '6.111', 'interaction': 'Alpha Carbon Distance', 'name': 'THR:P11:135-(Ca)-SER:P11:139'}
THR:P11:135 SER:P11:139 {'distance': '2.014', 'interaction': 'Hydrogen Bond', 'angle': '146.419', 'name': 'SER:P11:139:HN-(HB)-THR:P11:135:O'}
THR:P11:135 LEU:P11:90 {'distance': '7.682', 'interaction': 'Alpha Carbon Distance', 'name': 'LEU:P11:90-(Ca)-THR:P11:135'}
THR:P11:135 TYR:P11:136 {'distance': '3.915', 'interaction': 'Alpha Carbon Distance', 'name': 'THR:P11:135-(Ca)-TYR:P11:136'}
PHE:P4:146 PHE:P4:83 {'distance': '6.162', 'interaction': 'Alpha Carbon Distance', 'name': 'PHE:P4:83-(Ca)-PHE:P4:146'}
PHE:P4:146 PHE:P4:83 {'distance': '4.73442896215', 'interaction': 'Pi-Pi', 'name': 'PHE:P4:83-(pi-pi)-PHE:P4:146', 'orientation': 'T-orientation with the edge to face'}
PHE:P4:146 VAL:P4:144 {'distance': '5.747', 'interaction': 'Alpha Carbon Distance', 'name': 'VAL:P4:144-(Ca)-PHE:P4:146'}
PHE:P4:146 PHE:P4:150 {'distance': '6.343', 'interaction': 'Alpha Carbon Distance', 'name': 'PHE:P4:146-(Ca)-PHE:P4:150'}
PHE:P4:146 PHE:P4:150 {'distance': '2.468', 'interaction': 'Hydrogen Bond', 'angle': '170.436', 'name': 'PHE:P4:150:HN-(HB)-PHE:P4:146:O'}
PHE:P4:146 ARG:P4:143 {'distance': '5.293', 'interaction': 'Alpha Carbon Distance', 'name': 'ARG:P4:143-(Ca)-PHE:P4:146'}
PHE:P4:146 PHE:P4:142 {'distance': '6.179', 'interaction': 'Alpha Carbon Distance', 'name': 'PHE:P4:142-(Ca)-PHE:P4:146'}
PHE:P4:146 PHE:P4:142 {'distance': '1.884', 'interaction': 'Hydrogen Bond', 'angle': '177.078', 'name': 'PHE:P4:146:HN-(HB)-PHE:P4:142:O'}
PHE:P4:146 GLN:P4:80 {'distance': '6.765', 'interaction': 'Alpha Carbon Distance', 'name': 'GLN:P4:80-(Ca)-PHE:P4:146'}
PHE:P4:146 ILE:P4:145 {'distance': '3.859', 'interaction': 'Alpha Carbon Distance', 'name': 'ILE:P4:145-(Ca)-PHE:P4:146'}
PHE:P4:146 ALA:P4:148 {'distance': '5.692', 'interaction': 'Alpha Carbon Distance', 'name': 'PHE:P4:146-(Ca)-ALA:P4:148'}
PHE:P4:146 VAL:P4:84 {'distance': '5.784', 'interaction': 'Alpha Carbon Distance', 'name': 'VAL:P4:84-(Ca)-PHE:P4:146'}
PHE:P4:146 GLU:P4:147 {'distance': '3.875', 'interaction': 'Alpha Carbon Distance', 'name': 'PHE:P4:146-(Ca)-GLU:P4:147'}
PHE:P4:146 ALA:P4:149 {'distance': '5.111', 'interaction': 'Alpha Carbon Distance', 'name': 'PHE:P4:146-(Ca)-ALA:P4:149'}
PHE:P4:141 SER:P4:138 {'distance': '5.261', 'interaction': 'Alpha Carbon Distance', 'name': 'SER:P4:138-(Ca)-PHE:P4:141'}
PHE:P4:141 SER:P4:139 {'distance': '5.354', 'interaction': 'Alpha Carbon Distance', 'name': 'SER:P4:139-(Ca)-PHE:P4:141'}
PHE:P4:141 VAL:P4:144 {'distance': '5.535', 'interaction': 'Alpha Carbon Distance', 'name': 'PHE:P4:141-(Ca)-VAL:P4:144'}
PHE:P4:141 VAL:P4:144 {'distance': '2.437', 'interaction': 'Hydrogen Bond', 'angle': '128.065', 'name': 'VAL:P4:144:HN-(HB)-PHE:P4:141:O'}
PHE:P4:141 THR:P4:137 {'distance': '6.266', 'interaction': 'Alpha Carbon Distance', 'name': 'THR:P4:137-(Ca)-PHE:P4:141'}
PHE:P4:141 THR:P4:137 {'distance': '2.148', 'interaction': 'Hydrogen Bond', 'angle': '166.64', 'name': 'PHE:P4:141:HN-(HB)-THR:P4:137:O'}
PHE:P4:141 PHE:P4:142 {'distance': '3.871', 'interaction': 'Alpha Carbon Distance', 'name': 'PHE:P4:141-(Ca)-PHE:P4:142'}
PHE:P4:141 PHE:P4:142 {'distance': '5.20723789599', 'interaction': 'Pi-Pi', 'name': 'PHE:P4:141-(pi-pi)-PHE:P4:142', 'orientation': 'T-orientation with the edge to face'}
PHE:P4:141 ARG:P4:143 {'distance': '5.475', 'interaction': 'Alpha Carbon Distance', 'name': 'PHE:P4:141-(Ca)-ARG:P4:143'}
PHE:P4:141 ILE:P4:145 {'distance': '6.479', 'interaction': 'Alpha Carbon Distance', 'name': 'PHE:P4:141-(Ca)-ILE:P4:145'}
PHE:P4:141 ILE:P4:145 {'distance': '2.184', 'interaction': 'Hydrogen Bond', 'angle': '161.416', 'name': 'ILE:P4:145:HN-(HB)-PHE:P4:141:O'}
PHE:P4:141 ILE:P4:140 {'distance': '3.854', 'interaction': 'Alpha Carbon Distance', 'name': 'ILE:P4:140-(Ca)-PHE:P4:141'}
PHE:P4:142 SER:P4:138 {'distance': '6.697', 'interaction': 'Alpha Carbon Distance', 'name': 'SER:P4:138-(Ca)-PHE:P4:142'}
PHE:P4:142 SER:P4:138 {'distance': '2.509', 'interaction': 'Hydrogen Bond', 'angle': '169.155', 'name': 'PHE:P4:142:HN-(HB)-SER:P4:138:O'}
PHE:P4:142 SER:P4:139 {'distance': '5.471', 'interaction': 'Alpha Carbon Distance', 'name': 'SER:P4:139-(Ca)-PHE:P4:142'}
PHE:P4:142 VAL:P4:144 {'distance': '5.582', 'interaction': 'Alpha Carbon Distance', 'name': 'PHE:P4:142-(Ca)-VAL:P4:144'}
PHE:P4:142 PRO:P4:87 {'distance': '6.789', 'interaction': 'Alpha Carbon Distance', 'name': 'PRO:P4:87-(Ca)-PHE:P4:142'}
PHE:P4:142 ARG:P4:143 {'distance': '3.859', 'interaction': 'Alpha Carbon Distance', 'name': 'PHE:P4:142-(Ca)-ARG:P4:143'}
PHE:P4:142 ILE:P4:145 {'distance': '4.821', 'interaction': 'Alpha Carbon Distance', 'name': 'PHE:P4:142-(Ca)-ILE:P4:145'}
PHE:P4:142 VAL:P4:84 {'distance': '7.628', 'interaction': 'Alpha Carbon Distance', 'name': 'VAL:P4:84-(Ca)-PHE:P4:142'}
PHE:P4:142 ILE:P4:140 {'distance': '5.754', 'interaction': 'Alpha Carbon Distance', 'name': 'ILE:P4:140-(Ca)-PHE:P4:142'}
LEU:P4:28 PHE:P4:31 {'distance': '4.555', 'interaction': 'Alpha Carbon Distance', 'name': 'LEU:P4:28-(Ca)-PHE:P4:31'}
LEU:P4:28 VAL:P4:198 {'distance': '6.213', 'interaction': 'Alpha Carbon Distance', 'name': 'LEU:P4:28-(Ca)-VAL:P4:198'}
LEU:P4:28 ILE:P4:30 {'distance': '5.618', 'interaction': 'Alpha Carbon Distance', 'name': 'LEU:P4:28-(Ca)-ILE:P4:30'}
LEU:P4:28 LEU:P4:25 {'distance': '5.276', 'interaction': 'Alpha Carbon Distance', 'name': 'LEU:P4:25-(Ca)-LEU:P4:28'}
LEU:P4:28 TRP:P4:24 {'distance': '6.206', 'interaction': 'Alpha Carbon Distance', 'name': 'TRP:P4:24-(Ca)-LEU:P4:28'}
LEU:P4:28 TRP:P4:24 {'distance': '2.035', 'interaction': 'Hydrogen Bond', 'angle': '167.712', 'name': 'LEU:P4:28:HN-(HB)-TRP:P4:24:O'}
LEU:P4:28 PHE:P4:29 {'distance': '3.97', 'interaction': 'Alpha Carbon Distance', 'name': 'LEU:P4:28-(Ca)-PHE:P4:29'}
LEU:P4:28 VAL:P4:27 {'distance': '3.709', 'interaction': 'Alpha Carbon Distance', 'name': 'VAL:P4:27-(Ca)-LEU:P4:28'}
LEU:P4:28 ARG:P4:32 {'distance': '6.204', 'interaction': 'Alpha Carbon Distance', 'name': 'LEU:P4:28-(Ca)-ARG:P4:32'}
LEU:P4:28 ARG:P4:32 {'distance': '1.953', 'interaction': 'Hydrogen Bond', 'angle': '155.156', 'name': 'ARG:P4:32:HN-(HB)-LEU:P4:28:O'}
LEU:P4:28 THR:P4:26 {'distance': '5.557', 'interaction': 'Alpha Carbon Distance', 'name': 'THR:P4:26-(Ca)-LEU:P4:28'}
PRO:P12:58 THR:P12:55 {'distance': '7.729', 'interaction': 'Alpha Carbon Distance', 'name': 'THR:P12:55-(Ca)-PRO:P12:58'}
PRO:P12:58 VAL:P11:52 {'distance': '6.509', 'interaction': 'Alpha Carbon Distance', 'name': 'VAL:P11:52-(Ca)-PRO:P12:58'}
PRO:P12:58 CYS:P11:53 {'distance': '7.105', 'interaction': 'Alpha Carbon Distance', 'name': 'CYS:P11:53-(Ca)-PRO:P12:58'}
PRO:P12:58 LYS:P12:61 {'distance': '6.207', 'interaction': 'Alpha Carbon Distance', 'name': 'PRO:P12:58-(Ca)-LYS:P12:61'}
PRO:P12:58 ASN:P11:54 {'distance': '6.402', 'interaction': 'Alpha Carbon Distance', 'name': 'ASN:P11:54-(Ca)-PRO:P12:58'}
PRO:P12:58 LEU:P12:56 {'distance': '5.927', 'interaction': 'Alpha Carbon Distance', 'name': 'LEU:P12:56-(Ca)-PRO:P12:58'}
PRO:P12:58 GLN:P12:57 {'distance': '3.839', 'interaction': 'Alpha Carbon Distance', 'name': 'GLN:P12:57-(Ca)-PRO:P12:58'}
PRO:P12:58 GLY:P12:59 {'distance': '3.851', 'interaction': 'Alpha Carbon Distance', 'name': 'PRO:P12:58-(Ca)-GLY:P12:59'}
PRO:P12:58 CYS:P12:60 {'distance': '5.457', 'interaction': 'Alpha Carbon Distance', 'name': 'PRO:P12:58-(Ca)-CYS:P12:60'}
PRO:P12:58 ASN:P12:62 {'distance': '7.535', 'interaction': 'Alpha Carbon Distance', 'name': 'PRO:P12:58-(Ca)-ASN:P12:62'}
LEU:P2:10 SER:P2:85 {'distance': '7.591', 'interaction': 'Alpha Carbon Distance', 'name': 'LEU:P2:10-(Ca)-SER:P2:85'}
LEU:P2:10 LEU:P2:6 {'distance': '5.807', 'interaction': 'Alpha Carbon Distance', 'name': 'LEU:P2:6-(Ca)-LEU:P2:10'}
LEU:P2:10 LEU:P2:6 {'distance': '2.145', 'interaction': 'Hydrogen Bond', 'angle': '167.821', 'name': 'LEU:P2:10:HN-(HB)-LEU:P2:6:O'}
LEU:P2:10 GLN:P2:7 {'distance': '5.906', 'interaction': 'Alpha Carbon Distance', 'name': 'GLN:P2:7-(Ca)-LEU:P2:10'}
LEU:P2:10 ALA:P2:88 {'distance': '6.681', 'interaction': 'Alpha Carbon Distance', 'name': 'LEU:P2:10-(Ca)-ALA:P2:88'}
LEU:P2:10 ALA:P2:92 {'distance': '6.78', 'interaction': 'Alpha Carbon Distance', 'name': 'LEU:P2:10-(Ca)-ALA:P2:92'}
LEU:P2:10 THR:P2:8 {'distance': '5.902', 'interaction': 'Alpha Carbon Distance', 'name': 'THR:P2:8-(Ca)-LEU:P2:10'}
LEU:P2:10 ILE:P2:9 {'distance': '3.894', 'interaction': 'Alpha Carbon Distance', 'name': 'ILE:P2:9-(Ca)-LEU:P2:10'}
LEU:P2:10 GLY:P2:12 {'distance': '6.019', 'interaction': 'Alpha Carbon Distance', 'name': 'LEU:P2:10-(Ca)-GLY:P2:12'}
LEU:P2:10 GLY:P2:11 {'distance': '3.914', 'interaction': 'Alpha Carbon Distance', 'name': 'LEU:P2:10-(Ca)-GLY:P2:11'}
LEU:P2:10 LEU:P2:89 {'distance': '7.47', 'interaction': 'Alpha Carbon Distance', 'name': 'LEU:P2:10-(Ca)-LEU:P2:89'}
ILE:P11:196 MET:P11:151 {'distance': '6.897', 'interaction': 'Alpha Carbon Distance', 'name': 'MET:P11:151-(Ca)-ILE:P11:196'}
ILE:P11:196 VAL:P11:193 {'distance': '5.104', 'interaction': 'Alpha Carbon Distance', 'name': 'VAL:P11:193-(Ca)-ILE:P11:196'}
ILE:P11:196 GLY:P11:200 {'distance': '6.262', 'interaction': 'Alpha Carbon Distance', 'name': 'ILE:P11:196-(Ca)-GLY:P11:200'}
ILE:P11:196 GLY:P11:200 {'distance': '1.974', 'interaction': 'Hydrogen Bond', 'angle': '175.45', 'name': 'GLY:P11:200:HN-(HB)-ILE:P11:196:O'}
ILE:P11:196 MET:P11:195 {'distance': '3.898', 'interaction': 'Alpha Carbon Distance', 'name': 'MET:P11:195-(Ca)-ILE:P11:196'}
ILE:P11:196 VAL:P11:198 {'distance': '5.705', 'interaction': 'Alpha Carbon Distance', 'name': 'ILE:P11:196-(Ca)-VAL:P11:198'}
ILE:P11:196 PHE:P11:194 {'distance': '5.702', 'interaction': 'Alpha Carbon Distance', 'name': 'PHE:P11:194-(Ca)-ILE:P11:196'}
ILE:P11:196 SER:P11:199 {'distance': '5.151', 'interaction': 'Alpha Carbon Distance', 'name': 'ILE:P11:196-(Ca)-SER:P11:199'}
ILE:P11:196 THR:P11:192 {'distance': '5.865', 'interaction': 'Alpha Carbon Distance', 'name': 'THR:P11:192-(Ca)-ILE:P11:196'}
ILE:P11:196 THR:P11:192 {'distance': '1.96', 'interaction': 'Hydrogen Bond', 'angle': '149.135', 'name': 'ILE:P11:196:HN-(HB)-THR:P11:192:O'}
VAL:P7:178 PRO:P7:175 {'distance': '6.932', 'interaction': 'Alpha Carbon Distance', 'name': 'PRO:P7:175-(Ca)-VAL:P7:178'}
VAL:P7:178 THR:P7:55 {'distance': '7.036', 'interaction': 'Alpha Carbon Distance', 'name': 'THR:P7:55-(Ca)-VAL:P7:178'}
VAL:P7:178 ASP:P7:179 {'distance': '3.84', 'interaction': 'Alpha Carbon Distance', 'name': 'VAL:P7:178-(Ca)-ASP:P7:179'}
VAL:P7:178 CYS:P7:180 {'distance': '6.554', 'interaction': 'Alpha Carbon Distance', 'name': 'VAL:P7:178-(Ca)-CYS:P7:180'}
VAL:P7:178 ASN:P7:170 {'distance': '6.382', 'interaction': 'Alpha Carbon Distance', 'name': 'ASN:P7:170-(Ca)-VAL:P7:178'}
VAL:P7:178 ASN:P7:54 {'distance': '5.698', 'interaction': 'Alpha Carbon Distance', 'name': 'ASN:P7:54-(Ca)-VAL:P7:178'}
VAL:P7:178 CYS:P7:169 {'distance': '5.642', 'interaction': 'Alpha Carbon Distance', 'name': 'CYS:P7:169-(Ca)-VAL:P7:178'}
VAL:P7:178 CYS:P7:169 {'distance': '1.993', 'interaction': 'Hydrogen Bond', 'angle': '176.927', 'name': 'CYS:P7:169:HN-(HB)-VAL:P7:178:O'}
VAL:P7:178 CYS:P7:169 {'distance': '2.111', 'interaction': 'Hydrogen Bond', 'angle': '169.984', 'name': 'VAL:P7:178:HN-(HB)-CYS:P7:169:O'}
VAL:P7:178 THR:P7:177 {'distance': '3.858', 'interaction': 'Alpha Carbon Distance', 'name': 'THR:P7:177-(Ca)-VAL:P7:178'}
VAL:P7:178 LYS:P7:168 {'distance': '5.898', 'interaction': 'Alpha Carbon Distance', 'name': 'LYS:P7:168-(Ca)-VAL:P7:178'}
VAL:P7:178 CYS:P7:174 {'distance': '6.647', 'interaction': 'Alpha Carbon Distance', 'name': 'CYS:P7:174-(Ca)-VAL:P7:178'}
VAL:P7:178 ASN:P7:176 {'distance': '6.022', 'interaction': 'Alpha Carbon Distance', 'name': 'ASN:P7:176-(Ca)-VAL:P7:178'}
TYR:P11:212 ILE:P11:215 {'distance': '5.582', 'interaction': 'Alpha Carbon Distance', 'name': 'TYR:P11:212-(Ca)-ILE:P11:215'}
TYR:P11:212 GLU:P11:209 {'distance': '5.19', 'interaction': 'Alpha Carbon Distance', 'name': 'GLU:P11:209-(Ca)-TYR:P11:212'}
TYR:P11:212 TYR:P11:217 {'distance': '7.478', 'interaction': 'Alpha Carbon Distance', 'name': 'TYR:P11:212-(Ca)-TYR:P11:217'}
TYR:P11:212 CYS:P11:211 {'distance': '3.884', 'interaction': 'Alpha Carbon Distance', 'name': 'CYS:P11:211-(Ca)-TYR:P11:212'}
TYR:P11:212 LEU:P11:213 {'distance': '3.773', 'interaction': 'Alpha Carbon Distance', 'name': 'TYR:P11:212-(Ca)-LEU:P11:213'}
TYR:P11:212 LEU:P11:210 {'distance': '5.575', 'interaction': 'Alpha Carbon Distance', 'name': 'LEU:P11:210-(Ca)-TYR:P11:212'}
TYR:P11:212 LEU:P11:214 {'distance': '5.639', 'interaction': 'Alpha Carbon Distance', 'name': 'TYR:P11:212-(Ca)-LEU:P11:214'}
TYR:P11:212 THR:P11:208 {'distance': '6.394', 'interaction': 'Alpha Carbon Distance', 'name': 'THR:P11:208-(Ca)-TYR:P11:212'}
TYR:P11:212 THR:P11:208 {'distance': '2.229', 'interaction': 'Hydrogen Bond', 'angle': '157.381', 'name': 'TYR:P11:212:HN-(HB)-THR:P11:208:O'}
TYR:P11:212 ARG:P11:216 {'distance': '5.674', 'interaction': 'Alpha Carbon Distance', 'name': 'TYR:P11:212-(Ca)-ARG:P11:216'}
TYR:P11:212 ARG:P11:216 {'distance': '2.367', 'interaction': 'Hydrogen Bond', 'angle': '150.809', 'name': 'ARG:P11:216:HN-(HB)-TYR:P11:212:O'}
PHE:P12:51 TYR:P12:68 {'distance': '5.56299488302', 'interaction': 'Pi-Pi', 'name': 'PHE:P12:51-(pi-pi)-TYR:P12:68', 'orientation': 'T-orientation with the edge to face'}
PHE:P12:51 CYS:P12:180 {'distance': '7.047', 'interaction': 'Alpha Carbon Distance', 'name': 'PHE:P12:51-(Ca)-CYS:P12:180'}
PHE:P12:51 LYS:P12:61 {'distance': '6.867', 'interaction': 'Alpha Carbon Distance', 'name': 'PHE:P12:51-(Ca)-LYS:P12:61'}
PHE:P12:51 ASP:P12:46 {'distance': '7.661', 'interaction': 'Alpha Carbon Distance', 'name': 'ASP:P12:46-(Ca)-PHE:P12:51'}
PHE:P12:51 TYR:P12:65 {'distance': '7.334', 'interaction': 'Alpha Carbon Distance', 'name': 'PHE:P12:51-(Ca)-TYR:P12:65'}
PHE:P12:51 TYR:P12:65 {'distance': '5.17899816304', 'interaction': 'Pi-Pi', 'name': 'PHE:P12:51-(pi-pi)-TYR:P12:65', 'orientation': 'T-orientation with the face to the edge'}
PHE:P12:51 ASP:P12:50 {'distance': '3.791', 'interaction': 'Alpha Carbon Distance', 'name': 'ASP:P12:50-(Ca)-PHE:P12:51'}
PHE:P12:51 SER:P12:183 {'distance': '7.816', 'interaction': 'Alpha Carbon Distance', 'name': 'PHE:P12:51-(Ca)-SER:P12:183'}
PHE:P12:51 VAL:P12:182 {'distance': '5.58', 'interaction': 'Alpha Carbon Distance', 'name': 'PHE:P12:51-(Ca)-VAL:P12:182'}
PHE:P12:51 CYS:P12:53 {'distance': '7.157', 'interaction': 'Alpha Carbon Distance', 'name': 'PHE:P12:51-(Ca)-CYS:P12:53'}
PHE:P12:51 GLN:P12:48 {'distance': '5.032', 'interaction': 'Alpha Carbon Distance', 'name': 'GLN:P12:48-(Ca)-PHE:P12:51'}
PHE:P12:51 PHE:P12:181 {'distance': '5.71', 'interaction': 'Alpha Carbon Distance', 'name': 'PHE:P12:51-(Ca)-PHE:P12:181'}
PHE:P12:51 ALA:P12:49 {'distance': '5.677', 'interaction': 'Alpha Carbon Distance', 'name': 'ALA:P12:49-(Ca)-PHE:P12:51'}
PHE:P12:51 VAL:P12:52 {'distance': '3.898', 'interaction': 'Alpha Carbon Distance', 'name': 'PHE:P12:51-(Ca)-VAL:P12:52'}
LEU:P6:36 MET:P6:34 {'distance': '5.646', 'interaction': 'Alpha Carbon Distance', 'name': 'MET:P6:34-(Ca)-LEU:P6:36'}
LEU:P6:36 ILE:P6:33 {'distance': '5.133', 'interaction': 'Alpha Carbon Distance', 'name': 'ILE:P6:33-(Ca)-LEU:P6:36'}
LEU:P6:36 ALA:P6:78 {'distance': '6.607', 'interaction': 'Alpha Carbon Distance', 'name': 'LEU:P6:36-(Ca)-ALA:P6:78'}
LEU:P6:36 ILE:P6:35 {'distance': '3.89', 'interaction': 'Alpha Carbon Distance', 'name': 'ILE:P6:35-(Ca)-LEU:P6:36'}
LEU:P6:36 VAL:P6:37 {'distance': '3.835', 'interaction': 'Alpha Carbon Distance', 'name': 'LEU:P6:36-(Ca)-VAL:P6:37'}
LEU:P6:36 VAL:P6:38 {'distance': '5.901', 'interaction': 'Alpha Carbon Distance', 'name': 'LEU:P6:36-(Ca)-VAL:P6:38'}
LEU:P6:36 TRP:P6:77 {'distance': '7.548', 'interaction': 'Alpha Carbon Distance', 'name': 'LEU:P6:36-(Ca)-TRP:P6:77'}
LEU:P6:36 ILE:P6:74 {'distance': '7.354', 'interaction': 'Alpha Carbon Distance', 'name': 'LEU:P6:36-(Ca)-ILE:P6:74'}
LEU:P6:36 ALA:P6:39 {'distance': '5.329', 'interaction': 'Alpha Carbon Distance', 'name': 'LEU:P6:36-(Ca)-ALA:P6:39'}
LEU:P6:36 ARG:P6:32 {'distance': '6.024', 'interaction': 'Alpha Carbon Distance', 'name': 'ARG:P6:32-(Ca)-LEU:P6:36'}
LEU:P6:36 ARG:P6:32 {'distance': '2.36', 'interaction': 'Hydrogen Bond', 'angle': '145.498', 'name': 'LEU:P6:36:HN-(HB)-ARG:P6:32:O'}
ARG:P11:184 ASP:P12:66 {'distance': '4.911', 'interaction': 'Alpha Carbon Distance', 'name': 'ARG:P11:184-(Ca)-ASP:P12:66'}
ARG:P11:184 GLU:P11:187 {'distance': '5.551', 'interaction': 'Alpha Carbon Distance', 'name': 'ARG:P11:184-(Ca)-GLU:P11:187'}
ARG:P11:184 GLU:P11:187 {'distance': '1.736', 'interaction': 'Hydrogen Bond', 'angle': '162.536', 'name': 'ARG:P11:184:HH12-(HB)-GLU:P11:187:OE2'}
ARG:P11:184 GLU:P11:187 {'distance': '4.429', 'interaction': 'Salt Bridge', 'name': 'GLU:P11:187:OE1-(salt)-ARG:P11:184:NH1'}
ARG:P11:184 GLU:P11:187 {'distance': '2.707', 'interaction': 'Salt Bridge', 'name': 'GLU:P11:187:OE2-(salt)-ARG:P11:184:NH1'}
ARG:P11:184 GLU:P11:187 {'distance': '4.786', 'interaction': 'Salt Bridge', 'name': 'GLU:P11:187:OE2-(salt)-ARG:P11:184:NH2'}
ARG:P11:184 PRO:P12:70 {'distance': '7.878', 'interaction': 'Alpha Carbon Distance', 'name': 'ARG:P11:184-(Ca)-PRO:P12:70'}
ARG:P11:184 TYR:P12:65 {'distance': '6.213', 'interaction': 'Alpha Carbon Distance', 'name': 'ARG:P11:184-(Ca)-TYR:P12:65'}
ARG:P11:184 VAL:P11:182 {'distance': '6.564', 'interaction': 'Alpha Carbon Distance', 'name': 'VAL:P11:182-(Ca)-ARG:P11:184'}
ARG:P11:184 VAL:P12:63 {'distance': '6.846', 'interaction': 'Alpha Carbon Distance', 'name': 'ARG:P11:184-(Ca)-VAL:P12:63'}
ARG:P11:184 PRO:P11:185 {'distance': '3.841', 'interaction': 'Alpha Carbon Distance', 'name': 'ARG:P11:184-(Ca)-PRO:P11:185'}
ARG:P11:184 SER:P11:183 {'distance': '3.893', 'interaction': 'Alpha Carbon Distance', 'name': 'SER:P11:183-(Ca)-ARG:P11:184'}
ARG:P11:184 GLN:P12:48 {'distance': '7.608', 'interaction': 'Alpha Carbon Distance', 'name': 'ARG:P11:184-(Ca)-GLN:P12:48'}
ARG:P11:184 THR:P11:186 {'distance': '5.666', 'interaction': 'Alpha Carbon Distance', 'name': 'ARG:P11:184-(Ca)-THR:P11:186'}
ARG:P11:184 ASP:P11:50 {'distance': '5.617', 'interaction': 'Salt Bridge', 'name': 'ASP:P11:50:OD2-(salt)-ARG:P11:184:NH2'}
ARG:P11:184 ASN:P12:62 {'distance': '5.763', 'interaction': 'Alpha Carbon Distance', 'name': 'ARG:P11:184-(Ca)-ASN:P12:62'}
ALA:P5:197 MET:P5:195 {'distance': '5.509', 'interaction': 'Alpha Carbon Distance', 'name': 'MET:P5:195-(Ca)-ALA:P5:197'}
ALA:P5:197 ILE:P5:201 {'distance': '6.614', 'interaction': 'Alpha Carbon Distance', 'name': 'ALA:P5:197-(Ca)-ILE:P5:201'}
ALA:P5:197 ILE:P5:201 {'distance': '2.613', 'interaction': 'Hydrogen Bond', 'angle': '161.64', 'name': 'ILE:P5:201:HN-(HB)-ALA:P5:197:O'}
ALA:P5:197 PHE:P5:194 {'distance': '5.43', 'interaction': 'Alpha Carbon Distance', 'name': 'PHE:P5:194-(Ca)-ALA:P5:197'}
ALA:P5:197 PHE:P5:194 {'distance': '2.886', 'interaction': 'Hydrogen Bond', 'angle': '122.483', 'name': 'ALA:P5:197:HN-(HB)-PHE:P5:194:O'}
ALA:P5:197 SER:P5:199 {'distance': '5.147', 'interaction': 'Alpha Carbon Distance', 'name': 'ALA:P5:197-(Ca)-SER:P5:199'}
ALA:P5:197 ILE:P5:196 {'distance': '3.821', 'interaction': 'Alpha Carbon Distance', 'name': 'ILE:P5:196-(Ca)-ALA:P5:197'}
ALA:P5:197 VAL:P5:198 {'distance': '3.791', 'interaction': 'Alpha Carbon Distance', 'name': 'ALA:P5:197-(Ca)-VAL:P5:198'}
ALA:P5:197 VAL:P5:193 {'distance': '5.949', 'interaction': 'Alpha Carbon Distance', 'name': 'VAL:P5:193-(Ca)-ALA:P5:197'}
ALA:P5:197 VAL:P5:193 {'distance': '2.346', 'interaction': 'Hydrogen Bond', 'angle': '142.02', 'name': 'ALA:P5:197:HN-(HB)-VAL:P5:193:O'}
ALA:P5:197 GLY:P5:200 {'distance': '4.843', 'interaction': 'Alpha Carbon Distance', 'name': 'ALA:P5:197-(Ca)-GLY:P5:200'}
VAL:P7:13 ASN:P7:14 {'distance': '3.85', 'interaction': 'Alpha Carbon Distance', 'name': 'VAL:P7:13-(Ca)-ASN:P7:14'}
VAL:P7:13 HSD:P7:16 {'distance': '7.849', 'interaction': 'Alpha Carbon Distance', 'name': 'VAL:P7:13-(Ca)-HSD:P7:16'}
VAL:P7:13 VAL:P7:95 {'distance': '7.493', 'interaction': 'Alpha Carbon Distance', 'name': 'VAL:P7:13-(Ca)-VAL:P7:95'}
VAL:P7:13 LEU:P7:10 {'distance': '5.905', 'interaction': 'Alpha Carbon Distance', 'name': 'LEU:P7:10-(Ca)-VAL:P7:13'}
VAL:P7:13 LEU:P7:10 {'distance': '2.628', 'interaction': 'Hydrogen Bond', 'angle': '165.296', 'name': 'VAL:P7:13:HN-(HB)-LEU:P7:10:O'}
VAL:P7:13 VAL:P7:91 {'distance': '7.53', 'interaction': 'Alpha Carbon Distance', 'name': 'VAL:P7:13-(Ca)-VAL:P7:91'}
VAL:P7:13 ALA:P7:92 {'distance': '5.343', 'interaction': 'Alpha Carbon Distance', 'name': 'VAL:P7:13-(Ca)-ALA:P7:92'}
THR:P7:5 GLN:P7:7 {'distance': '5.899', 'interaction': 'Alpha Carbon Distance', 'name': 'THR:P7:5-(Ca)-GLN:P7:7'}
THR:P7:5 ILE:P7:9 {'distance': '6.287', 'interaction': 'Alpha Carbon Distance', 'name': 'THR:P7:5-(Ca)-ILE:P7:9'}
THR:P7:5 ILE:P7:9 {'distance': '2.233', 'interaction': 'Hydrogen Bond', 'angle': '148.703', 'name': 'ILE:P7:9:HN-(HB)-THR:P7:5:O'}
THR:P7:5 LEU:P7:6 {'distance': '3.791', 'interaction': 'Alpha Carbon Distance', 'name': 'THR:P7:5-(Ca)-LEU:P7:6'}
THR:P7:5 THR:P7:8 {'distance': '5.848', 'interaction': 'Alpha Carbon Distance', 'name': 'THR:P7:5-(Ca)-THR:P7:8'}
THR:P7:5 THR:P7:8 {'distance': '2.652', 'interaction': 'Hydrogen Bond', 'angle': '120.116', 'name': 'THR:P7:8:HN-(HB)-THR:P7:5:O'}
THR:P7:5 ASP:P7:2 {'distance': '5.343', 'interaction': 'Alpha Carbon Distance', 'name': 'ASP:P7:2-(Ca)-THR:P7:5'}
THR:P7:5 ASP:P7:2 {'distance': '2.555', 'interaction': 'Hydrogen Bond', 'angle': '127.611', 'name': 'THR:P7:5:HN-(HB)-ASP:P7:2:O'}
THR:P7:5 TRP:P7:3 {'distance': '5.402', 'interaction': 'Alpha Carbon Distance', 'name': 'TRP:P7:3-(Ca)-THR:P7:5'}
THR:P7:5 ILE:P7:30 {'distance': '6.607', 'interaction': 'Alpha Carbon Distance', 'name': 'THR:P7:5-(Ca)-ILE:P7:30'}
THR:P7:5 ILE:P7:33 {'distance': '7.688', 'interaction': 'Alpha Carbon Distance', 'name': 'THR:P7:5-(Ca)-ILE:P7:33'}
THR:P7:5 THR:P8:5 {'distance': '7.91', 'interaction': 'Alpha Carbon Distance', 'name': 'THR:P7:5-(Ca)-THR:P8:5'}
THR:P7:5 GLY:P7:4 {'distance': '3.835', 'interaction': 'Alpha Carbon Distance', 'name': 'GLY:P7:4-(Ca)-THR:P7:5'}
TYR:P9:68 VAL:P9:167 {'distance': '7.382', 'interaction': 'Alpha Carbon Distance', 'name': 'TYR:P9:68-(Ca)-VAL:P9:167'}
TYR:P9:68 PRO:P9:70 {'distance': '6.325', 'interaction': 'Alpha Carbon Distance', 'name': 'TYR:P9:68-(Ca)-PRO:P9:70'}
TYR:P9:68 TYR:P9:65 {'distance': '5.748', 'interaction': 'Alpha Carbon Distance', 'name': 'TYR:P9:65-(Ca)-TYR:P9:68'}
TYR:P9:68 HSD:P9:67 {'distance': '3.818', 'interaction': 'Alpha Carbon Distance', 'name': 'HSD:P9:67-(Ca)-TYR:P9:68'}
TYR:P9:68 HSD:P9:67 {'distance': '4.62488562538', 'interaction': 'Pi-Pi', 'name': 'HSD:P9:67-(pi-pi)-TYR:P9:68', 'orientation': 'T-orientation with the edge to face'}
TYR:P9:68 ASP:P9:66 {'distance': '5.982', 'interaction': 'Alpha Carbon Distance', 'name': 'ASP:P9:66-(Ca)-TYR:P9:68'}
TYR:P9:68 PHE:P9:69 {'distance': '3.864', 'interaction': 'Alpha Carbon Distance', 'name': 'TYR:P9:68-(Ca)-PHE:P9:69'}
TYR:P9:68 CYS:P9:64 {'distance': '5.98', 'interaction': 'Alpha Carbon Distance', 'name': 'CYS:P9:64-(Ca)-TYR:P9:68'}
TYR:P9:68 CYS:P9:64 {'distance': '2.129', 'interaction': 'Hydrogen Bond', 'angle': '169.681', 'name': 'TYR:P9:68:HN-(HB)-CYS:P9:64:O'}
TYR:P9:65 LYS:P9:61 {'distance': '5.72', 'interaction': 'Alpha Carbon Distance', 'name': 'LYS:P9:61-(Ca)-TYR:P9:65'}
TYR:P9:65 LYS:P9:61 {'distance': '1.878', 'interaction': 'Hydrogen Bond', 'angle': '160.267', 'name': 'TYR:P9:65:HN-(HB)-LYS:P9:61:O'}
TYR:P9:65 GLN:P9:48 {'distance': '6.829', 'interaction': 'Alpha Carbon Distance', 'name': 'GLN:P9:48-(Ca)-TYR:P9:65'}
TYR:P9:65 ASN:P9:62 {'distance': '5.323', 'interaction': 'Alpha Carbon Distance', 'name': 'ASN:P9:62-(Ca)-TYR:P9:65'}
TYR:P9:65 PRO:P9:70 {'distance': '6.536', 'interaction': 'Alpha Carbon Distance', 'name': 'TYR:P9:65-(Ca)-PRO:P9:70'}
TYR:P9:65 HSD:P9:67 {'distance': '5.648', 'interaction': 'Alpha Carbon Distance', 'name': 'TYR:P9:65-(Ca)-HSD:P9:67'}
TYR:P9:65 ASP:P9:66 {'distance': '3.856', 'interaction': 'Alpha Carbon Distance', 'name': 'TYR:P9:65-(Ca)-ASP:P9:66'}
TYR:P9:65 PHE:P9:69 {'distance': '5.142', 'interaction': 'Alpha Carbon Distance', 'name': 'TYR:P9:65-(Ca)-PHE:P9:69'}
TYR:P9:65 PHE:P9:69 {'distance': '2.1', 'interaction': 'Hydrogen Bond', 'angle': '139.845', 'name': 'PHE:P9:69:HN-(HB)-TYR:P9:65:O'}
TYR:P9:65 PHE:P9:51 {'distance': '7.51', 'interaction': 'Alpha Carbon Distance', 'name': 'PHE:P9:51-(Ca)-TYR:P9:65'}
TYR:P9:65 PHE:P9:51 {'distance': '5.16294517864', 'interaction': 'Pi-Pi', 'name': 'PHE:P9:51-(pi-pi)-TYR:P9:65', 'orientation': 'L-orientation'}
TYR:P9:65 VAL:P9:63 {'distance': '5.643', 'interaction': 'Alpha Carbon Distance', 'name': 'VAL:P9:63-(Ca)-TYR:P9:65'}
TYR:P9:65 CYS:P9:64 {'distance': '4.003', 'interaction': 'Alpha Carbon Distance', 'name': 'CYS:P9:64-(Ca)-TYR:P9:65'}
MET:P2:1 ALA:P2:40 {'distance': '7.184', 'interaction': 'Alpha Carbon Distance', 'name': 'MET:P2:1-(Ca)-ALA:P2:40'}
MET:P2:1 VAL:P1:38 {'distance': '7.739', 'interaction': 'Alpha Carbon Distance', 'name': 'VAL:P1:38-(Ca)-MET:P2:1'}
MET:P2:1 TRP:P2:3 {'distance': '6.476', 'interaction': 'Alpha Carbon Distance', 'name': 'MET:P2:1-(Ca)-TRP:P2:3'}
MET:P2:1 ASP:P2:2 {'distance': '3.868', 'interaction': 'Alpha Carbon Distance', 'name': 'MET:P2:1-(Ca)-ASP:P2:2'}
MET:P2:1 VAL:P2:37 {'distance': '6.795', 'interaction': 'Alpha Carbon Distance', 'name': 'MET:P2:1-(Ca)-VAL:P2:37'}
THR:P7:8 LEU:P7:6 {'distance': '5.232', 'interaction': 'Alpha Carbon Distance', 'name': 'LEU:P7:6-(Ca)-THR:P7:8'}
THR:P7:8 PHE:P7:29 {'distance': '7.173', 'interaction': 'Alpha Carbon Distance', 'name': 'THR:P7:8-(Ca)-PHE:P7:29'}
THR:P7:8 GLN:P7:7 {'distance': '3.874', 'interaction': 'Alpha Carbon Distance', 'name': 'GLN:P7:7-(Ca)-THR:P7:8'}
THR:P7:8 ILE:P7:9 {'distance': '3.824', 'interaction': 'Alpha Carbon Distance', 'name': 'THR:P7:8-(Ca)-ILE:P7:9'}
THR:P7:8 SER:P7:85 {'distance': '7.211', 'interaction': 'Alpha Carbon Distance', 'name': 'THR:P7:8-(Ca)-SER:P7:85'}
THR:P7:8 GLY:P7:4 {'distance': '7.221', 'interaction': 'Alpha Carbon Distance', 'name': 'GLY:P7:4-(Ca)-THR:P7:8'}
THR:P7:8 THR:P7:26 {'distance': '7.115', 'interaction': 'Alpha Carbon Distance', 'name': 'THR:P7:8-(Ca)-THR:P7:26'}
THR:P7:8 LEU:P7:10 {'distance': '5.388', 'interaction': 'Alpha Carbon Distance', 'name': 'THR:P7:8-(Ca)-LEU:P7:10'}
THR:P7:8 ILE:P7:30 {'distance': '6.918', 'interaction': 'Alpha Carbon Distance', 'name': 'THR:P7:8-(Ca)-ILE:P7:30'}
VAL:P6:91 SER:P6:139 {'distance': '7.222', 'interaction': 'Alpha Carbon Distance', 'name': 'VAL:P6:91-(Ca)-SER:P6:139'}
VAL:P6:91 MET:P6:93 {'distance': '5.476', 'interaction': 'Alpha Carbon Distance', 'name': 'VAL:P6:91-(Ca)-MET:P6:93'}
VAL:P6:91 ALA:P6:92 {'distance': '3.797', 'interaction': 'Alpha Carbon Distance', 'name': 'VAL:P6:91-(Ca)-ALA:P6:92'}
VAL:P6:91 PRO:P6:87 {'distance': '6.688', 'interaction': 'Alpha Carbon Distance', 'name': 'PRO:P6:87-(Ca)-VAL:P6:91'}
VAL:P6:91 PRO:P6:87 {'distance': '2.715', 'interaction': 'Hydrogen Bond', 'angle': '164.116', 'name': 'VAL:P6:91:HN-(HB)-PRO:P6:87:O'}
VAL:P6:91 ALA:P6:88 {'distance': '5.504', 'interaction': 'Alpha Carbon Distance', 'name': 'ALA:P6:88-(Ca)-VAL:P6:91'}
VAL:P6:91 TYR:P6:136 {'distance': '6.147', 'interaction': 'Alpha Carbon Distance', 'name': 'VAL:P6:91-(Ca)-TYR:P6:136'}
VAL:P6:91 HSD:P6:16 {'distance': '7.421', 'interaction': 'Alpha Carbon Distance', 'name': 'HSD:P6:16-(Ca)-VAL:P6:91'}
VAL:P6:91 LEU:P6:132 {'distance': '7.188', 'interaction': 'Alpha Carbon Distance', 'name': 'VAL:P6:91-(Ca)-LEU:P6:132'}
VAL:P6:91 LEU:P6:90 {'distance': '3.973', 'interaction': 'Alpha Carbon Distance', 'name': 'LEU:P6:90-(Ca)-VAL:P6:91'}
VAL:P6:91 VAL:P6:95 {'distance': '6.17', 'interaction': 'Alpha Carbon Distance', 'name': 'VAL:P6:91-(Ca)-VAL:P6:95'}
VAL:P6:91 VAL:P6:95 {'distance': '1.987', 'interaction': 'Hydrogen Bond', 'angle': '156.195', 'name': 'VAL:P6:95:HN-(HB)-VAL:P6:91:O'}
VAL:P6:91 HSD:P6:94 {'distance': '5.064', 'interaction': 'Alpha Carbon Distance', 'name': 'VAL:P6:91-(Ca)-HSD:P6:94'}
VAL:P6:91 THR:P6:135 {'distance': '6.045', 'interaction': 'Alpha Carbon Distance', 'name': 'VAL:P6:91-(Ca)-THR:P6:135'}
VAL:P6:91 LEU:P6:89 {'distance': '5.626', 'interaction': 'Alpha Carbon Distance', 'name': 'LEU:P6:89-(Ca)-VAL:P6:91'}
ILE:P3:9 GLY:P3:11 {'distance': '5.589', 'interaction': 'Alpha Carbon Distance', 'name': 'ILE:P3:9-(Ca)-GLY:P3:11'}
ILE:P3:9 GLY:P3:12 {'distance': '4.819', 'interaction': 'Alpha Carbon Distance', 'name': 'ILE:P3:9-(Ca)-GLY:P3:12'}
ILE:P3:9 GLY:P3:12 {'distance': '2.058', 'interaction': 'Hydrogen Bond', 'angle': '135.009', 'name': 'GLY:P3:12:HN-(HB)-ILE:P3:9:O'}
ILE:P3:9 VAL:P3:13 {'distance': '7.886', 'interaction': 'Alpha Carbon Distance', 'name': 'ILE:P3:9-(Ca)-VAL:P3:13'}
ILE:P3:9 THR:P3:5 {'distance': '6.37', 'interaction': 'Alpha Carbon Distance', 'name': 'THR:P3:5-(Ca)-ILE:P3:9'}
ILE:P3:9 THR:P3:5 {'distance': '2.303', 'interaction': 'Hydrogen Bond', 'angle': '150.704', 'name': 'ILE:P3:9:HN-(HB)-THR:P3:5:O'}
ILE:P3:9 THR:P3:8 {'distance': '3.806', 'interaction': 'Alpha Carbon Distance', 'name': 'THR:P3:8-(Ca)-ILE:P3:9'}
ILE:P3:9 LEU:P3:6 {'distance': '5.387', 'interaction': 'Alpha Carbon Distance', 'name': 'LEU:P3:6-(Ca)-ILE:P3:9'}
ILE:P3:9 LEU:P3:6 {'distance': '2.759', 'interaction': 'Hydrogen Bond', 'angle': '121.734', 'name': 'ILE:P3:9:HN-(HB)-LEU:P3:6:O'}
ILE:P3:9 GLN:P3:7 {'distance': '5.427', 'interaction': 'Alpha Carbon Distance', 'name': 'GLN:P3:7-(Ca)-ILE:P3:9'}
VAL:P6:95 ALA:P6:96 {'distance': '3.868', 'interaction': 'Alpha Carbon Distance', 'name': 'VAL:P6:95-(Ca)-ALA:P6:96'}
VAL:P6:95 ARG:P6:98 {'distance': '4.86', 'interaction': 'Alpha Carbon Distance', 'name': 'VAL:P6:95-(Ca)-ARG:P6:98'}
VAL:P6:95 MET:P6:93 {'distance': '5.524', 'interaction': 'Alpha Carbon Distance', 'name': 'MET:P6:93-(Ca)-VAL:P6:95'}
VAL:P6:95 ALA:P6:92 {'distance': '5.42', 'interaction': 'Alpha Carbon Distance', 'name': 'ALA:P6:92-(Ca)-VAL:P6:95'}
VAL:P6:95 TYR:P6:97 {'distance': '5.321', 'interaction': 'Alpha Carbon Distance', 'name': 'VAL:P6:95-(Ca)-TYR:P6:97'}
VAL:P6:95 HSD:P6:16 {'distance': '6.585', 'interaction': 'Alpha Carbon Distance', 'name': 'HSD:P6:16-(Ca)-VAL:P6:95'}
VAL:P6:95 HSD:P6:94 {'distance': '3.761', 'interaction': 'Alpha Carbon Distance', 'name': 'HSD:P6:94-(Ca)-VAL:P6:95'}
VAL:P6:95 LEU:P6:132 {'distance': '7.077', 'interaction': 'Alpha Carbon Distance', 'name': 'VAL:P6:95-(Ca)-LEU:P6:132'}
VAL:P6:95 ARG:P6:99 {'distance': '6.228', 'interaction': 'Alpha Carbon Distance', 'name': 'VAL:P6:95-(Ca)-ARG:P6:99'}
VAL:P6:95 ARG:P6:99 {'distance': '1.892', 'interaction': 'Hydrogen Bond', 'angle': '166.71', 'name': 'ARG:P6:99:HN-(HB)-VAL:P6:95:O'}
VAL:P8:84 THR:P8:86 {'distance': '5.707', 'interaction': 'Alpha Carbon Distance', 'name': 'VAL:P8:84-(Ca)-THR:P8:86'}
VAL:P8:84 PRO:P8:87 {'distance': '6.599', 'interaction': 'Alpha Carbon Distance', 'name': 'VAL:P8:84-(Ca)-PRO:P8:87'}
VAL:P8:84 LEU:P8:81 {'distance': '5.071', 'interaction': 'Alpha Carbon Distance', 'name': 'LEU:P8:81-(Ca)-VAL:P8:84'}
VAL:P8:84 ARG:P8:143 {'distance': '5.202', 'interaction': 'Alpha Carbon Distance', 'name': 'VAL:P8:84-(Ca)-ARG:P8:143'}
VAL:P8:84 GLU:P8:147 {'distance': '7.543', 'interaction': 'Alpha Carbon Distance', 'name': 'VAL:P8:84-(Ca)-GLU:P8:147'}
VAL:P8:84 ALA:P8:88 {'distance': '6.973', 'interaction': 'Alpha Carbon Distance', 'name': 'VAL:P8:84-(Ca)-ALA:P8:88'}
VAL:P8:84 PHE:P8:146 {'distance': '6.772', 'interaction': 'Alpha Carbon Distance', 'name': 'VAL:P8:84-(Ca)-PHE:P8:146'}
VAL:P8:84 PHE:P8:83 {'distance': '3.799', 'interaction': 'Alpha Carbon Distance', 'name': 'PHE:P8:83-(Ca)-VAL:P8:84'}
VAL:P8:84 SER:P8:139 {'distance': '7.997', 'interaction': 'Alpha Carbon Distance', 'name': 'VAL:P8:84-(Ca)-SER:P8:139'}
VAL:P8:84 GLN:P8:80 {'distance': '6.201', 'interaction': 'Alpha Carbon Distance', 'name': 'GLN:P8:80-(Ca)-VAL:P8:84'}
VAL:P8:84 GLN:P8:80 {'distance': '2.015', 'interaction': 'Hydrogen Bond', 'angle': '167.624', 'name': 'VAL:P8:84:HN-(HB)-GLN:P8:80:O'}
VAL:P8:84 PHE:P8:142 {'distance': '7.668', 'interaction': 'Alpha Carbon Distance', 'name': 'VAL:P8:84-(Ca)-PHE:P8:142'}
VAL:P8:84 SER:P8:85 {'distance': '3.857', 'interaction': 'Alpha Carbon Distance', 'name': 'VAL:P8:84-(Ca)-SER:P8:85'}
VAL:P8:84 ILE:P8:82 {'distance': '5.314', 'interaction': 'Alpha Carbon Distance', 'name': 'ILE:P8:82-(Ca)-VAL:P8:84'}
GLY:P8:200 ILE:P8:203 {'distance': '5.236', 'interaction': 'Alpha Carbon Distance', 'name': 'GLY:P8:200-(Ca)-ILE:P8:203'}
GLY:P8:200 LEU:P8:204 {'distance': '6.256', 'interaction': 'Alpha Carbon Distance', 'name': 'GLY:P8:200-(Ca)-LEU:P8:204'}
GLY:P8:200 LEU:P8:204 {'distance': '2.526', 'interaction': 'Hydrogen Bond', 'angle': '136.53', 'name': 'LEU:P8:204:HN-(HB)-GLY:P8:200:O'}
GLY:P8:200 CYS:P8:202 {'distance': '5.385', 'interaction': 'Alpha Carbon Distance', 'name': 'GLY:P8:200-(Ca)-CYS:P8:202'}
GLY:P8:200 VAL:P8:198 {'distance': '5.538', 'interaction': 'Alpha Carbon Distance', 'name': 'VAL:P8:198-(Ca)-GLY:P8:200'}
GLY:P8:200 ILE:P8:201 {'distance': '3.732', 'interaction': 'Alpha Carbon Distance', 'name': 'GLY:P8:200-(Ca)-ILE:P8:201'}
GLY:P8:200 ILE:P8:196 {'distance': '5.975', 'interaction': 'Alpha Carbon Distance', 'name': 'ILE:P8:196-(Ca)-GLY:P8:200'}
GLY:P8:200 ILE:P8:196 {'distance': '2.08', 'interaction': 'Hydrogen Bond', 'angle': '145.643', 'name': 'GLY:P8:200:HN-(HB)-ILE:P8:196:O'}
GLY:P8:200 SER:P8:199 {'distance': '3.767', 'interaction': 'Alpha Carbon Distance', 'name': 'SER:P8:199-(Ca)-GLY:P8:200'}
CYS:P7:174 PRO:P7:175 {'distance': '3.785', 'interaction': 'Alpha Carbon Distance', 'name': 'CYS:P7:174-(Ca)-PRO:P7:175'}
CYS:P7:174 THR:P7:55 {'distance': '7.107', 'interaction': 'Alpha Carbon Distance', 'name': 'THR:P7:55-(Ca)-CYS:P7:174'}
CYS:P7:174 GLN:P7:57 {'distance': '7.118', 'interaction': 'Alpha Carbon Distance', 'name': 'GLN:P7:57-(Ca)-CYS:P7:174'}
CYS:P7:174 PRO:P7:173 {'distance': '3.833', 'interaction': 'Alpha Carbon Distance', 'name': 'PRO:P7:173-(Ca)-CYS:P7:174'}
CYS:P7:174 ASN:P7:170 {'distance': '6.027', 'interaction': 'Alpha Carbon Distance', 'name': 'ASN:P7:170-(Ca)-CYS:P7:174'}
CYS:P7:174 ASN:P7:176 {'distance': '6.24', 'interaction': 'Alpha Carbon Distance', 'name': 'CYS:P7:174-(Ca)-ASN:P7:176'}
CYS:P7:174 CYS:P7:169 {'distance': '7.938', 'interaction': 'Alpha Carbon Distance', 'name': 'CYS:P7:169-(Ca)-CYS:P7:174'}
CYS:P7:174 ALA:P7:171 {'distance': '5.328', 'interaction': 'Alpha Carbon Distance', 'name': 'ALA:P7:171-(Ca)-CYS:P7:174'}
CYS:P7:174 ALA:P7:171 {'distance': '2.053', 'interaction': 'Hydrogen Bond', 'angle': '164.013', 'name': 'CYS:P7:174:HN-(HB)-ALA:P7:171:O'}
CYS:P7:174 THR:P7:177 {'distance': '7.483', 'interaction': 'Alpha Carbon Distance', 'name': 'CYS:P7:174-(Ca)-THR:P7:177'}
CYS:P7:174 GLY:P7:59 {'distance': '7.774', 'interaction': 'Alpha Carbon Distance', 'name': 'GLY:P7:59-(Ca)-CYS:P7:174'}
CYS:P7:174 CYS:P7:60 {'distance': '4.741', 'interaction': 'Alpha Carbon Distance', 'name': 'CYS:P7:60-(Ca)-CYS:P7:174'}
CYS:P7:174 TRP:P7:172 {'distance': '5.481', 'interaction': 'Alpha Carbon Distance', 'name': 'TRP:P7:172-(Ca)-CYS:P7:174'}
ILE:P1:9 THR:P1:26 {'distance': '6.899', 'interaction': 'Alpha Carbon Distance', 'name': 'ILE:P1:9-(Ca)-THR:P1:26'}
ILE:P1:9 THR:P1:5 {'distance': '6.545', 'interaction': 'Alpha Carbon Distance', 'name': 'THR:P1:5-(Ca)-ILE:P1:9'}
ILE:P1:9 THR:P1:5 {'distance': '2.264', 'interaction': 'Hydrogen Bond', 'angle': '164.614', 'name': 'ILE:P1:9:HN-(HB)-THR:P1:5:O'}
ILE:P1:9 GLY:P1:12 {'distance': '5.617', 'interaction': 'Alpha Carbon Distance', 'name': 'ILE:P1:9-(Ca)-GLY:P1:12'}
ILE:P1:9 GLY:P1:12 {'distance': '2.042', 'interaction': 'Hydrogen Bond', 'angle': '156.574', 'name': 'GLY:P1:12:HN-(HB)-ILE:P1:9:O'}
ILE:P1:9 GLY:P1:11 {'distance': '5.294', 'interaction': 'Alpha Carbon Distance', 'name': 'ILE:P1:9-(Ca)-GLY:P1:11'}
ILE:P1:9 THR:P1:8 {'distance': '3.875', 'interaction': 'Alpha Carbon Distance', 'name': 'THR:P1:8-(Ca)-ILE:P1:9'}
ILE:P1:9 LEU:P1:6 {'distance': '5.349', 'interaction': 'Alpha Carbon Distance', 'name': 'LEU:P1:6-(Ca)-ILE:P1:9'}
ILE:P1:9 GLN:P1:7 {'distance': '5.595', 'interaction': 'Alpha Carbon Distance', 'name': 'GLN:P1:7-(Ca)-ILE:P1:9'}
ILE:P1:9 ILE:P1:30 {'distance': '7.031', 'interaction': 'Alpha Carbon Distance', 'name': 'ILE:P1:9-(Ca)-ILE:P1:30'}
ILE:P1:9 LEU:P1:10 {'distance': '3.887', 'interaction': 'Alpha Carbon Distance', 'name': 'ILE:P1:9-(Ca)-LEU:P1:10'}
VAL:P10:63 LYS:P10:61 {'distance': '5.676', 'interaction': 'Alpha Carbon Distance', 'name': 'LYS:P10:61-(Ca)-VAL:P10:63'}
VAL:P10:63 HSD:P10:67 {'distance': '6.448', 'interaction': 'Alpha Carbon Distance', 'name': 'VAL:P10:63-(Ca)-HSD:P10:67'}
VAL:P10:63 HSD:P10:67 {'distance': '2.183', 'interaction': 'Hydrogen Bond', 'angle': '157.125', 'name': 'HSD:P10:67:HN-(HB)-VAL:P10:63:O'}
VAL:P10:63 HSD:P10:67 {'distance': '1.677', 'interaction': 'Hydrogen Bond', 'angle': '175.533', 'name': 'HSD:P10:67:HD1-(HB)-VAL:P10:63:O'}
VAL:P10:63 TYR:P10:65 {'distance': '5.382', 'interaction': 'Alpha Carbon Distance', 'name': 'VAL:P10:63-(Ca)-TYR:P10:65'}
VAL:P10:63 ASN:P10:62 {'distance': '3.774', 'interaction': 'Alpha Carbon Distance', 'name': 'ASN:P10:62-(Ca)-VAL:P10:63'}
VAL:P10:63 CYS:P10:60 {'distance': '5.209', 'interaction': 'Alpha Carbon Distance', 'name': 'CYS:P10:60-(Ca)-VAL:P10:63'}
VAL:P10:63 GLY:P10:59 {'distance': '6.541', 'interaction': 'Alpha Carbon Distance', 'name': 'GLY:P10:59-(Ca)-VAL:P10:63'}
VAL:P10:63 GLY:P10:59 {'distance': '2.273', 'interaction': 'Hydrogen Bond', 'angle': '153.899', 'name': 'VAL:P10:63:HN-(HB)-GLY:P10:59:O'}
VAL:P10:63 CYS:P10:64 {'distance': '3.858', 'interaction': 'Alpha Carbon Distance', 'name': 'VAL:P10:63-(Ca)-CYS:P10:64'}
VAL:P10:63 PRO:P10:173 {'distance': '7.203', 'interaction': 'Alpha Carbon Distance', 'name': 'VAL:P10:63-(Ca)-PRO:P10:173'}
VAL:P10:63 ALA:P10:171 {'distance': '6.355', 'interaction': 'Alpha Carbon Distance', 'name': 'VAL:P10:63-(Ca)-ALA:P10:171'}
ASP:P1:117 LYS:P6:125 {'distance': '4.859', 'interaction': 'Salt Bridge', 'name': 'ASP:P1:117:OD1-(salt)-LYS:P6:125:NZ'}
ASP:P1:117 LYS:P6:122 {'distance': '1.911', 'interaction': 'Hydrogen Bond', 'angle': '169.423', 'name': 'LYS:P6:122:HZ2-(HB)-ASP:P1:117:OD1'}
ASP:P1:117 LYS:P6:122 {'distance': '2.269', 'interaction': 'Hydrogen Bond', 'angle': '127.609', 'name': 'LYS:P6:122:HZ2-(HB)-ASP:P1:117:OD2'}
ASP:P1:117 LYS:P6:122 {'distance': '2.94', 'interaction': 'Salt Bridge', 'name': 'ASP:P1:117:OD1-(salt)-LYS:P6:122:NZ'}
ASP:P1:117 LYS:P6:122 {'distance': '3.019', 'interaction': 'Salt Bridge', 'name': 'ASP:P1:117:OD2-(salt)-LYS:P6:122:NZ'}
ASP:P1:117 GLU:P1:119 {'distance': '6.481', 'interaction': 'Alpha Carbon Distance', 'name': 'ASP:P1:117-(Ca)-GLU:P1:119'}
ASP:P1:117 PHE:P1:115 {'distance': '6.679', 'interaction': 'Alpha Carbon Distance', 'name': 'PHE:P1:115-(Ca)-ASP:P1:117'}
SER:P1:138 TRP:P1:134 {'distance': '6.526', 'interaction': 'Alpha Carbon Distance', 'name': 'TRP:P1:134-(Ca)-SER:P1:138'}
SER:P1:138 TRP:P1:134 {'distance': '2.377', 'interaction': 'Hydrogen Bond', 'angle': '163.315', 'name': 'SER:P1:138:HN-(HB)-TRP:P1:134:O'}
SER:P1:138 ILE:P1:140 {'distance': '5.675', 'interaction': 'Alpha Carbon Distance', 'name': 'SER:P1:138-(Ca)-ILE:P1:140'}
SER:P1:138 PHE:P1:141 {'distance': '4.984', 'interaction': 'Alpha Carbon Distance', 'name': 'SER:P1:138-(Ca)-PHE:P1:141'}
SER:P1:138 TYR:P1:136 {'distance': '5.588', 'interaction': 'Alpha Carbon Distance', 'name': 'TYR:P1:136-(Ca)-SER:P1:138'}
SER:P1:138 THR:P1:135 {'distance': '5.468', 'interaction': 'Alpha Carbon Distance', 'name': 'THR:P1:135-(Ca)-SER:P1:138'}
SER:P1:138 THR:P1:137 {'distance': '3.746', 'interaction': 'Alpha Carbon Distance', 'name': 'THR:P1:137-(Ca)-SER:P1:138'}
SER:P1:138 PHE:P1:142 {'distance': '6.141', 'interaction': 'Alpha Carbon Distance', 'name': 'SER:P1:138-(Ca)-PHE:P1:142'}
SER:P1:138 PHE:P1:142 {'distance': '1.931', 'interaction': 'Hydrogen Bond', 'angle': '169.782', 'name': 'PHE:P1:142:HN-(HB)-SER:P1:138:O'}
GLY:P6:4 ASP:P6:2 {'distance': '5.85', 'interaction': 'Alpha Carbon Distance', 'name': 'ASP:P6:2-(Ca)-GLY:P6:4'}
GLY:P6:4 LEU:P6:6 {'distance': '5.25', 'interaction': 'Alpha Carbon Distance', 'name': 'GLY:P6:4-(Ca)-LEU:P6:6'}
GLY:P6:4 THR:P6:5 {'distance': '3.817', 'interaction': 'Alpha Carbon Distance', 'name': 'GLY:P6:4-(Ca)-THR:P6:5'}
GLY:P6:4 THR:P6:8 {'distance': '6.143', 'interaction': 'Alpha Carbon Distance', 'name': 'GLY:P6:4-(Ca)-THR:P6:8'}
GLY:P6:4 THR:P6:8 {'distance': '2.298', 'interaction': 'Hydrogen Bond', 'angle': '147.909', 'name': 'THR:P6:8:HN-(HB)-GLY:P6:4:O'}
GLY:P6:4 THR:P6:8 {'distance': '1.692', 'interaction': 'Hydrogen Bond', 'angle': '167.145', 'name': 'THR:P6:8:HG1-(HB)-GLY:P6:4:O'}
GLY:P6:4 TRP:P6:3 {'distance': '3.953', 'interaction': 'Alpha Carbon Distance', 'name': 'TRP:P6:3-(Ca)-GLY:P6:4'}
GLY:P6:4 GLN:P6:7 {'distance': '5.076', 'interaction': 'Alpha Carbon Distance', 'name': 'GLY:P6:4-(Ca)-GLN:P6:7'}
GLY:P6:4 MET:P6:1 {'distance': '5.814', 'interaction': 'Alpha Carbon Distance', 'name': 'MET:P6:1-(Ca)-GLY:P6:4'}
ALA:P9:171 CYS:P9:174 {'distance': '5.387', 'interaction': 'Alpha Carbon Distance', 'name': 'ALA:P9:171-(Ca)-CYS:P9:174'}
ALA:P9:171 CYS:P9:174 {'distance': '1.957', 'interaction': 'Hydrogen Bond', 'angle': '151.186', 'name': 'CYS:P9:174:HN-(HB)-ALA:P9:171:O'}
ALA:P9:171 TRP:P9:172 {'distance': '3.904', 'interaction': 'Alpha Carbon Distance', 'name': 'ALA:P9:171-(Ca)-TRP:P9:172'}
ALA:P9:171 PRO:P9:173 {'distance': '5.791', 'interaction': 'Alpha Carbon Distance', 'name': 'ALA:P9:171-(Ca)-PRO:P9:173'}
ALA:P9:171 VAL:P9:63 {'distance': '7.754', 'interaction': 'Alpha Carbon Distance', 'name': 'VAL:P9:63-(Ca)-ALA:P9:171'}
ALA:P9:171 CYS:P9:169 {'distance': '5.714', 'interaction': 'Alpha Carbon Distance', 'name': 'CYS:P9:169-(Ca)-ALA:P9:171'}
ALA:P9:171 ASN:P9:170 {'distance': '3.887', 'interaction': 'Alpha Carbon Distance', 'name': 'ASN:P9:170-(Ca)-ALA:P9:171'}
ALA:P9:171 CYS:P9:64 {'distance': '7.583', 'interaction': 'Alpha Carbon Distance', 'name': 'CYS:P9:64-(Ca)-ALA:P9:171'}
ALA:P9:171 CYS:P9:60 {'distance': '7.796', 'interaction': 'Alpha Carbon Distance', 'name': 'CYS:P9:60-(Ca)-ALA:P9:171'}
VAL:P4:95 ALA:P4:96 {'distance': '3.822', 'interaction': 'Alpha Carbon Distance', 'name': 'VAL:P4:95-(Ca)-ALA:P4:96'}
VAL:P4:95 HSD:P4:94 {'distance': '3.776', 'interaction': 'Alpha Carbon Distance', 'name': 'HSD:P4:94-(Ca)-VAL:P4:95'}
VAL:P4:95 ALA:P4:92 {'distance': '5.283', 'interaction': 'Alpha Carbon Distance', 'name': 'ALA:P4:92-(Ca)-VAL:P4:95'}
VAL:P4:95 VAL:P4:91 {'distance': '6.081', 'interaction': 'Alpha Carbon Distance', 'name': 'VAL:P4:91-(Ca)-VAL:P4:95'}
VAL:P4:95 VAL:P4:91 {'distance': '1.913', 'interaction': 'Hydrogen Bond', 'angle': '163.754', 'name': 'VAL:P4:95:HN-(HB)-VAL:P4:91:O'}
VAL:P4:95 MET:P4:93 {'distance': '5.56', 'interaction': 'Alpha Carbon Distance', 'name': 'MET:P4:93-(Ca)-VAL:P4:95'}
VAL:P4:95 ARG:P4:99 {'distance': '6.13', 'interaction': 'Alpha Carbon Distance', 'name': 'VAL:P4:95-(Ca)-ARG:P4:99'}
VAL:P4:95 ARG:P4:99 {'distance': '1.715', 'interaction': 'Hydrogen Bond', 'angle': '152.647', 'name': 'ARG:P4:99:HN-(HB)-VAL:P4:95:O'}
VAL:P4:95 TYR:P4:97 {'distance': '5.543', 'interaction': 'Alpha Carbon Distance', 'name': 'VAL:P4:95-(Ca)-TYR:P4:97'}
VAL:P4:95 LEU:P4:132 {'distance': '7.084', 'interaction': 'Alpha Carbon Distance', 'name': 'VAL:P4:95-(Ca)-LEU:P4:132'}
LYS:P7:125 GLN:P7:124 {'distance': '3.719', 'interaction': 'Alpha Carbon Distance', 'name': 'GLN:P7:124-(Ca)-LYS:P7:125'}
LYS:P7:125 VAL:P7:126 {'distance': '3.858', 'interaction': 'Alpha Carbon Distance', 'name': 'LYS:P7:125-(Ca)-VAL:P7:126'}
LYS:P7:125 GLU:P8:110 {'distance': '1.763', 'interaction': 'Hydrogen Bond', 'angle': '152.859', 'name': 'LYS:P7:125:HZ2-(HB)-GLU:P8:110:OE2'}
LYS:P7:125 GLU:P8:110 {'distance': '4.009', 'interaction': 'Salt Bridge', 'name': 'GLU:P8:110:OE1-(salt)-LYS:P7:125:NZ'}
LYS:P7:125 GLU:P8:110 {'distance': '2.73', 'interaction': 'Salt Bridge', 'name': 'GLU:P8:110:OE2-(salt)-LYS:P7:125:NZ'}
LYS:P7:125 ILE:P7:128 {'distance': '7.64', 'interaction': 'Alpha Carbon Distance', 'name': 'LYS:P7:125-(Ca)-ILE:P7:128'}
LYS:P7:125 ARG:P7:127 {'distance': '5.516', 'interaction': 'Alpha Carbon Distance', 'name': 'LYS:P7:125-(Ca)-ARG:P7:127'}
LYS:P7:125 THR:P7:123 {'distance': '6.022', 'interaction': 'Alpha Carbon Distance', 'name': 'THR:P7:123-(Ca)-LYS:P7:125'}
LEU:P2:132 GLU:P2:129 {'distance': '4.893', 'interaction': 'Alpha Carbon Distance', 'name': 'GLU:P2:129-(Ca)-LEU:P2:132'}
LEU:P2:132 GLY:P2:130 {'distance': '5.511', 'interaction': 'Alpha Carbon Distance', 'name': 'GLY:P2:130-(Ca)-LEU:P2:132'}
LEU:P2:132 SER:P2:131 {'distance': '3.901', 'interaction': 'Alpha Carbon Distance', 'name': 'SER:P2:131-(Ca)-LEU:P2:132'}
LEU:P2:132 TRP:P2:133 {'distance': '3.869', 'interaction': 'Alpha Carbon Distance', 'name': 'LEU:P2:132-(Ca)-TRP:P2:133'}
LEU:P2:132 HSD:P2:16 {'distance': '5.217', 'interaction': 'Alpha Carbon Distance', 'name': 'HSD:P2:16-(Ca)-LEU:P2:132'}
LEU:P2:132 TRP:P2:134 {'distance': '5.465', 'interaction': 'Alpha Carbon Distance', 'name': 'LEU:P2:132-(Ca)-TRP:P2:134'}
LEU:P2:132 ILE:P2:128 {'distance': '6.386', 'interaction': 'Alpha Carbon Distance', 'name': 'ILE:P2:128-(Ca)-LEU:P2:132'}
LEU:P2:132 ILE:P2:128 {'distance': '2.004', 'interaction': 'Hydrogen Bond', 'angle': '159.716', 'name': 'LEU:P2:132:HN-(HB)-ILE:P2:128:O'}
LEU:P2:132 VAL:P2:95 {'distance': '7.616', 'interaction': 'Alpha Carbon Distance', 'name': 'VAL:P2:95-(Ca)-LEU:P2:132'}
LEU:P2:132 HSD:P2:94 {'distance': '7.346', 'interaction': 'Alpha Carbon Distance', 'name': 'HSD:P2:94-(Ca)-LEU:P2:132'}
LEU:P2:132 THR:P2:135 {'distance': '5.165', 'interaction': 'Alpha Carbon Distance', 'name': 'LEU:P2:132-(Ca)-THR:P2:135'}
LEU:P2:132 VAL:P2:91 {'distance': '6.713', 'interaction': 'Alpha Carbon Distance', 'name': 'VAL:P2:91-(Ca)-LEU:P2:132'}
LEU:P2:132 TYR:P2:136 {'distance': '6.021', 'interaction': 'Alpha Carbon Distance', 'name': 'LEU:P2:132-(Ca)-TYR:P2:136'}
LEU:P2:132 TYR:P2:136 {'distance': '1.765', 'interaction': 'Hydrogen Bond', 'angle': '170.468', 'name': 'TYR:P2:136:HN-(HB)-LEU:P2:132:O'}
VAL:P3:43 LYS:P3:188 {'distance': '6.565', 'interaction': 'Alpha Carbon Distance', 'name': 'VAL:P3:43-(Ca)-LYS:P3:188'}
VAL:P3:43 TRP:P3:44 {'distance': '3.888', 'interaction': 'Alpha Carbon Distance', 'name': 'VAL:P3:43-(Ca)-TRP:P3:44'}
VAL:P3:43 ALA:P3:39 {'distance': '5.926', 'interaction': 'Alpha Carbon Distance', 'name': 'ALA:P3:39-(Ca)-VAL:P3:43'}
VAL:P3:43 ALA:P3:39 {'distance': '1.759', 'interaction': 'Hydrogen Bond', 'angle': '174.71', 'name': 'VAL:P3:43:HN-(HB)-ALA:P3:39:O'}
VAL:P3:43 GLY:P3:45 {'distance': '5.524', 'interaction': 'Alpha Carbon Distance', 'name': 'VAL:P3:43-(Ca)-GLY:P3:45'}
VAL:P3:43 ALA:P3:40 {'distance': '4.923', 'interaction': 'Alpha Carbon Distance', 'name': 'ALA:P3:40-(Ca)-VAL:P3:43'}
VAL:P3:43 LYS:P3:41 {'distance': '5.492', 'interaction': 'Alpha Carbon Distance', 'name': 'LYS:P3:41-(Ca)-VAL:P3:43'}
VAL:P3:43 ASP:P3:46 {'distance': '6.757', 'interaction': 'Alpha Carbon Distance', 'name': 'VAL:P3:43-(Ca)-ASP:P3:46'}
VAL:P3:43 ASP:P3:46 {'distance': '2.953', 'interaction': 'Hydrogen Bond', 'angle': '174.218', 'name': 'ASP:P3:46:HN-(HB)-VAL:P3:43:O'}
VAL:P3:43 GLU:P3:42 {'distance': '3.842', 'interaction': 'Alpha Carbon Distance', 'name': 'GLU:P3:42-(Ca)-VAL:P3:43'}
VAL:P3:43 GLU:P3:187 {'distance': '6.427', 'interaction': 'Alpha Carbon Distance', 'name': 'VAL:P3:43-(Ca)-GLU:P3:187'}
GLY:P11:45 ALA:P11:40 {'distance': '6.173', 'interaction': 'Alpha Carbon Distance', 'name': 'ALA:P11:40-(Ca)-GLY:P11:45'}
GLY:P11:45 ASP:P11:46 {'distance': '3.895', 'interaction': 'Alpha Carbon Distance', 'name': 'GLY:P11:45-(Ca)-ASP:P11:46'}
GLY:P11:45 GLU:P11:42 {'distance': '5.734', 'interaction': 'Alpha Carbon Distance', 'name': 'GLU:P11:42-(Ca)-GLY:P11:45'}
GLY:P11:45 GLU:P11:47 {'distance': '6.041', 'interaction': 'Alpha Carbon Distance', 'name': 'GLY:P11:45-(Ca)-GLU:P11:47'}
GLY:P11:45 GLU:P10:42 {'distance': '7.976', 'interaction': 'Alpha Carbon Distance', 'name': 'GLU:P10:42-(Ca)-GLY:P11:45'}
GLY:P11:45 TRP:P11:44 {'distance': '3.786', 'interaction': 'Alpha Carbon Distance', 'name': 'TRP:P11:44-(Ca)-GLY:P11:45'}
GLY:P11:45 VAL:P11:43 {'distance': '6.04', 'interaction': 'Alpha Carbon Distance', 'name': 'VAL:P11:43-(Ca)-GLY:P11:45'}
GLY:P11:45 LYS:P11:41 {'distance': '4.002', 'interaction': 'Alpha Carbon Distance', 'name': 'LYS:P11:41-(Ca)-GLY:P11:45'}
GLY:P11:45 LYS:P11:41 {'distance': '2.38', 'interaction': 'Hydrogen Bond', 'angle': '120.541', 'name': 'GLY:P11:45:HN-(HB)-LYS:P11:41:O'}
CYS:P10:169 ALA:P10:171 {'distance': '5.727', 'interaction': 'Alpha Carbon Distance', 'name': 'CYS:P10:169-(Ca)-ALA:P10:171'}
CYS:P10:169 ALA:P10:171 {'distance': '2.807', 'interaction': 'Hydrogen Bond', 'angle': '149.988', 'name': 'ALA:P10:171:HN-(HB)-CYS:P10:169:SG'}
CYS:P10:169 ASN:P10:170 {'distance': '3.786', 'interaction': 'Alpha Carbon Distance', 'name': 'CYS:P10:169-(Ca)-ASN:P10:170'}
CYS:P10:169 ASP:P10:179 {'distance': '6.297', 'interaction': 'Alpha Carbon Distance', 'name': 'CYS:P10:169-(Ca)-ASP:P10:179'}
CYS:P10:169 CYS:P10:180 {'distance': '6.913', 'interaction': 'Alpha Carbon Distance', 'name': 'CYS:P10:169-(Ca)-CYS:P10:180'}
CYS:P10:169 CYS:P10:64 {'distance': '6.236', 'interaction': 'Alpha Carbon Distance', 'name': 'CYS:P10:64-(Ca)-CYS:P10:169'}
CYS:P10:169 THR:P10:177 {'distance': '6.172', 'interaction': 'Alpha Carbon Distance', 'name': 'CYS:P10:169-(Ca)-THR:P10:177'}
CYS:P10:169 VAL:P10:167 {'distance': '6.134', 'interaction': 'Alpha Carbon Distance', 'name': 'VAL:P10:167-(Ca)-CYS:P10:169'}
CYS:P10:169 VAL:P10:178 {'distance': '5.538', 'interaction': 'Alpha Carbon Distance', 'name': 'CYS:P10:169-(Ca)-VAL:P10:178'}
CYS:P10:169 VAL:P10:178 {'distance': '1.976', 'interaction': 'Hydrogen Bond', 'angle': '168.767', 'name': 'CYS:P10:169:HN-(HB)-VAL:P10:178:O'}
CYS:P10:169 VAL:P10:178 {'distance': '2.227', 'interaction': 'Hydrogen Bond', 'angle': '165.945', 'name': 'VAL:P10:178:HN-(HB)-CYS:P10:169:O'}
ASN:P7:54 VAL:P7:52 {'distance': '6.648', 'interaction': 'Alpha Carbon Distance', 'name': 'VAL:P7:52-(Ca)-ASN:P7:54'}
ASN:P7:54 THR:P7:55 {'distance': '3.804', 'interaction': 'Alpha Carbon Distance', 'name': 'ASN:P7:54-(Ca)-THR:P7:55'}
ASN:P7:54 PRO:P8:58 {'distance': '5.829', 'interaction': 'Alpha Carbon Distance', 'name': 'ASN:P7:54-(Ca)-PRO:P8:58'}
ASN:P7:54 CYS:P7:180 {'distance': '6.099', 'interaction': 'Alpha Carbon Distance', 'name': 'ASN:P7:54-(Ca)-CYS:P7:180'}
ASN:P7:54 PRO:P8:173 {'distance': '7.98', 'interaction': 'Alpha Carbon Distance', 'name': 'ASN:P7:54-(Ca)-PRO:P8:173'}
ASN:P7:54 GLY:P8:59 {'distance': '4.732', 'interaction': 'Alpha Carbon Distance', 'name': 'ASN:P7:54-(Ca)-GLY:P8:59'}
ASN:P7:54 ASP:P7:179 {'distance': '5.51', 'interaction': 'Alpha Carbon Distance', 'name': 'ASN:P7:54-(Ca)-ASP:P7:179'}
ASN:P7:54 ASP:P7:179 {'distance': '1.899', 'interaction': 'Hydrogen Bond', 'angle': '161.146', 'name': 'ASN:P7:54:HN-(HB)-ASP:P7:179:O'}
ASN:P7:54 LEU:P7:56 {'distance': '7.148', 'interaction': 'Alpha Carbon Distance', 'name': 'ASN:P7:54-(Ca)-LEU:P7:56'}
ALA:P5:39 LEU:P5:36 {'distance': '5.128', 'interaction': 'Alpha Carbon Distance', 'name': 'LEU:P5:36-(Ca)-ALA:P5:39'}
ALA:P5:39 ILE:P5:74 {'distance': '7.623', 'interaction': 'Alpha Carbon Distance', 'name': 'ALA:P5:39-(Ca)-ILE:P5:74'}
ALA:P5:39 TRP:P5:44 {'distance': '6.129', 'interaction': 'Alpha Carbon Distance', 'name': 'ALA:P5:39-(Ca)-TRP:P5:44'}
ALA:P5:39 TRP:P5:44 {'distance': '2.3', 'interaction': 'Hydrogen Bond', 'angle': '158.077', 'name': 'TRP:P5:44:HN-(HB)-ALA:P5:39:O'}
ALA:P5:39 VAL:P5:37 {'distance': '5.458', 'interaction': 'Alpha Carbon Distance', 'name': 'VAL:P5:37-(Ca)-ALA:P5:39'}
ALA:P5:39 LYS:P5:188 {'distance': '7.972', 'interaction': 'Alpha Carbon Distance', 'name': 'ALA:P5:39-(Ca)-LYS:P5:188'}
ALA:P5:39 ILE:P5:35 {'distance': '5.808', 'interaction': 'Alpha Carbon Distance', 'name': 'ILE:P5:35-(Ca)-ALA:P5:39'}
ALA:P5:39 ILE:P5:35 {'distance': '1.952', 'interaction': 'Hydrogen Bond', 'angle': '159.96', 'name': 'ALA:P5:39:HN-(HB)-ILE:P5:35:O'}
ALA:P5:39 ALA:P5:40 {'distance': '3.701', 'interaction': 'Alpha Carbon Distance', 'name': 'ALA:P5:39-(Ca)-ALA:P5:40'}
ALA:P5:39 PHE:P5:191 {'distance': '6.951', 'interaction': 'Alpha Carbon Distance', 'name': 'ALA:P5:39-(Ca)-PHE:P5:191'}
ALA:P5:39 GLY:P5:45 {'distance': '7.863', 'interaction': 'Alpha Carbon Distance', 'name': 'ALA:P5:39-(Ca)-GLY:P5:45'}
ALA:P5:39 GLU:P5:42 {'distance': '5.847', 'interaction': 'Alpha Carbon Distance', 'name': 'ALA:P5:39-(Ca)-GLU:P5:42'}
ALA:P5:39 VAL:P5:43 {'distance': '5.326', 'interaction': 'Alpha Carbon Distance', 'name': 'ALA:P5:39-(Ca)-VAL:P5:43'}
ALA:P5:39 VAL:P5:43 {'distance': '2.238', 'interaction': 'Hydrogen Bond', 'angle': '162.564', 'name': 'VAL:P5:43:HN-(HB)-ALA:P5:39:O'}
ALA:P5:39 VAL:P5:38 {'distance': '3.85', 'interaction': 'Alpha Carbon Distance', 'name': 'VAL:P5:38-(Ca)-ALA:P5:39'}
ALA:P5:39 LYS:P5:41 {'distance': '6.154', 'interaction': 'Alpha Carbon Distance', 'name': 'ALA:P5:39-(Ca)-LYS:P5:41'}
GLU:P6:101 ARG:P6:98 {'distance': '4.886', 'interaction': 'Alpha Carbon Distance', 'name': 'ARG:P6:98-(Ca)-GLU:P6:101'}
GLU:P6:101 ARG:P6:99 {'distance': '5.406', 'interaction': 'Alpha Carbon Distance', 'name': 'ARG:P6:99-(Ca)-GLU:P6:101'}
GLU:P6:101 ARG:P6:104 {'distance': '5.832', 'interaction': 'Alpha Carbon Distance', 'name': 'GLU:P6:101-(Ca)-ARG:P6:104'}
GLU:P6:101 THR:P5:18 {'distance': '7.167', 'interaction': 'Alpha Carbon Distance', 'name': 'THR:P5:18-(Ca)-GLU:P6:101'}
GLU:P6:101 SER:P5:17 {'distance': '6.945', 'interaction': 'Alpha Carbon Distance', 'name': 'SER:P5:17-(Ca)-GLU:P6:101'}
GLU:P6:101 TYR:P6:97 {'distance': '6.128', 'interaction': 'Alpha Carbon Distance', 'name': 'TYR:P6:97-(Ca)-GLU:P6:101'}
GLU:P6:101 TYR:P6:97 {'distance': '1.972', 'interaction': 'Hydrogen Bond', 'angle': '158.794', 'name': 'GLU:P6:101:HN-(HB)-TYR:P6:97:O'}
GLU:P6:101 HSD:P6:100 {'distance': '3.933', 'interaction': 'Alpha Carbon Distance', 'name': 'HSD:P6:100-(Ca)-GLU:P6:101'}
THR:P2:55 VAL:P2:178 {'distance': '6.491', 'interaction': 'Alpha Carbon Distance', 'name': 'THR:P2:55-(Ca)-VAL:P2:178'}
THR:P2:55 LEU:P2:56 {'distance': '3.83', 'interaction': 'Alpha Carbon Distance', 'name': 'THR:P2:55-(Ca)-LEU:P2:56'}
THR:P2:55 CYS:P2:60 {'distance': '7.86', 'interaction': 'Alpha Carbon Distance', 'name': 'THR:P2:55-(Ca)-CYS:P2:60'}
THR:P2:55 ASN:P2:54 {'distance': '3.741', 'interaction': 'Alpha Carbon Distance', 'name': 'ASN:P2:54-(Ca)-THR:P2:55'}
THR:P2:55 GLN:P2:57 {'distance': '5.392', 'interaction': 'Alpha Carbon Distance', 'name': 'THR:P2:55-(Ca)-GLN:P2:57'}
THR:P2:55 GLN:P2:57 {'distance': '2.608', 'interaction': 'Hydrogen Bond', 'angle': '134.33', 'name': 'GLN:P2:57:HN-(HB)-THR:P2:55:OG1'}
MET:P4:1 TRP:P4:3 {'distance': '5.53', 'interaction': 'Alpha Carbon Distance', 'name': 'MET:P4:1-(Ca)-TRP:P4:3'}
MET:P4:1 ASP:P4:2 {'distance': '3.825', 'interaction': 'Alpha Carbon Distance', 'name': 'MET:P4:1-(Ca)-ASP:P4:2'}
MET:P4:1 THR:P3:5 {'distance': '5.508', 'interaction': 'Alpha Carbon Distance', 'name': 'THR:P3:5-(Ca)-MET:P4:1'}
MET:P4:1 GLY:P3:4 {'distance': '7.219', 'interaction': 'Alpha Carbon Distance', 'name': 'GLY:P3:4-(Ca)-MET:P4:1'}
MET:P4:1 ASP:P3:2 {'distance': '7.956', 'interaction': 'Alpha Carbon Distance', 'name': 'ASP:P3:2-(Ca)-MET:P4:1'}
MET:P4:1 LEU:P3:6 {'distance': '6.622', 'interaction': 'Alpha Carbon Distance', 'name': 'LEU:P3:6-(Ca)-MET:P4:1'}
MET:P4:1 MET:P3:34 {'distance': '7.34', 'interaction': 'Alpha Carbon Distance', 'name': 'MET:P3:34-(Ca)-MET:P4:1'}
THR:P2:26 LYS:P2:22 {'distance': '6.039', 'interaction': 'Alpha Carbon Distance', 'name': 'LYS:P2:22-(Ca)-THR:P2:26'}
THR:P2:26 LYS:P2:22 {'distance': '2.329', 'interaction': 'Hydrogen Bond', 'angle': '132.999', 'name': 'THR:P2:26:HN-(HB)-LYS:P2:22:O'}
THR:P2:26 LYS:P2:22 {'distance': '1.847', 'interaction': 'Hydrogen Bond', 'angle': '171.437', 'name': 'THR:P2:26:HG1-(HB)-LYS:P2:22:O'}
THR:P2:26 ILE:P2:30 {'distance': '6.511', 'interaction': 'Alpha Carbon Distance', 'name': 'THR:P2:26-(Ca)-ILE:P2:30'}
THR:P2:26 ILE:P2:30 {'distance': '2.2', 'interaction': 'Hydrogen Bond', 'angle': '148.899', 'name': 'ILE:P2:30:HN-(HB)-THR:P2:26:O'}
THR:P2:26 ILE:P2:23 {'distance': '5.036', 'interaction': 'Alpha Carbon Distance', 'name': 'ILE:P2:23-(Ca)-THR:P2:26'}
THR:P2:26 ILE:P2:23 {'distance': '2.604', 'interaction': 'Hydrogen Bond', 'angle': '121.195', 'name': 'THR:P2:26:HN-(HB)-ILE:P2:23:O'}
THR:P2:26 VAL:P2:27 {'distance': '3.955', 'interaction': 'Alpha Carbon Distance', 'name': 'THR:P2:26-(Ca)-VAL:P2:27'}
THR:P2:26 PHE:P2:29 {'distance': '5.271', 'interaction': 'Alpha Carbon Distance', 'name': 'THR:P2:26-(Ca)-PHE:P2:29'}
THR:P2:26 PHE:P2:29 {'distance': '2.231', 'interaction': 'Hydrogen Bond', 'angle': '131.174', 'name': 'PHE:P2:29:HN-(HB)-THR:P2:26:O'}
THR:P2:26 LEU:P2:28 {'distance': '5.418', 'interaction': 'Alpha Carbon Distance', 'name': 'THR:P2:26-(Ca)-LEU:P2:28'}
THR:P2:26 TRP:P2:24 {'distance': '5.229', 'interaction': 'Alpha Carbon Distance', 'name': 'TRP:P2:24-(Ca)-THR:P2:26'}
THR:P2:26 LEU:P2:25 {'distance': '3.915', 'interaction': 'Alpha Carbon Distance', 'name': 'LEU:P2:25-(Ca)-THR:P2:26'}
THR:P2:26 GLY:P2:11 {'distance': '6.651', 'interaction': 'Alpha Carbon Distance', 'name': 'GLY:P2:11-(Ca)-THR:P2:26'}
THR:P7:189 VAL:P7:193 {'distance': '6.269', 'interaction': 'Alpha Carbon Distance', 'name': 'THR:P7:189-(Ca)-VAL:P7:193'}
THR:P7:189 VAL:P7:193 {'distance': '2.058', 'interaction': 'Hydrogen Bond', 'angle': '170.008', 'name': 'VAL:P7:193:HN-(HB)-THR:P7:189:O'}
THR:P7:189 THR:P7:186 {'distance': '4.63', 'interaction': 'Alpha Carbon Distance', 'name': 'THR:P7:186-(Ca)-THR:P7:189'}
THR:P7:189 PRO:P7:185 {'distance': '5.815', 'interaction': 'Alpha Carbon Distance', 'name': 'PRO:P7:185-(Ca)-THR:P7:189'}
THR:P7:189 PRO:P7:185 {'distance': '1.838', 'interaction': 'Hydrogen Bond', 'angle': '176.678', 'name': 'THR:P7:189:HN-(HB)-PRO:P7:185:O'}
THR:P7:189 PRO:P7:185 {'distance': '1.712', 'interaction': 'Hydrogen Bond', 'angle': '171.763', 'name': 'THR:P7:189:HG1-(HB)-PRO:P7:185:O'}
THR:P7:189 THR:P7:192 {'distance': '4.999', 'interaction': 'Alpha Carbon Distance', 'name': 'THR:P7:189-(Ca)-THR:P7:192'}
THR:P7:189 THR:P7:192 {'distance': '2.75', 'interaction': 'Hydrogen Bond', 'angle': '131.018', 'name': 'THR:P7:192:HN-(HB)-THR:P7:189:O'}
THR:P7:189 LYS:P7:188 {'distance': '3.903', 'interaction': 'Alpha Carbon Distance', 'name': 'LYS:P7:188-(Ca)-THR:P7:189'}
THR:P7:189 PHE:P7:191 {'distance': '5.888', 'interaction': 'Alpha Carbon Distance', 'name': 'THR:P7:189-(Ca)-PHE:P7:191'}
THR:P7:189 GLU:P7:187 {'distance': '5.373', 'interaction': 'Alpha Carbon Distance', 'name': 'GLU:P7:187-(Ca)-THR:P7:189'}
THR:P7:189 MET:P7:163 {'distance': '6.33', 'interaction': 'Alpha Carbon Distance', 'name': 'MET:P7:163-(Ca)-THR:P7:189'}
ILE:P9:9 THR:P9:8 {'distance': '3.887', 'interaction': 'Alpha Carbon Distance', 'name': 'THR:P9:8-(Ca)-ILE:P9:9'}
ILE:P9:9 LEU:P9:6 {'distance': '5.26', 'interaction': 'Alpha Carbon Distance', 'name': 'LEU:P9:6-(Ca)-ILE:P9:9'}
ILE:P9:9 LEU:P9:10 {'distance': '3.825', 'interaction': 'Alpha Carbon Distance', 'name': 'ILE:P9:9-(Ca)-LEU:P9:10'}
ILE:P9:9 ASN:P9:14 {'distance': '2.57', 'interaction': 'Hydrogen Bond', 'angle': '150.584', 'name': 'ASN:P9:14:HD21-(HB)-ILE:P9:9:O'}
ILE:P9:9 GLN:P9:7 {'distance': '5.481', 'interaction': 'Alpha Carbon Distance', 'name': 'GLN:P9:7-(Ca)-ILE:P9:9'}
ILE:P9:9 THR:P9:5 {'distance': '6.655', 'interaction': 'Alpha Carbon Distance', 'name': 'THR:P9:5-(Ca)-ILE:P9:9'}
ILE:P9:9 THR:P9:5 {'distance': '2.496', 'interaction': 'Hydrogen Bond', 'angle': '151.589', 'name': 'ILE:P9:9:HN-(HB)-THR:P9:5:O'}
ILE:P9:9 GLY:P9:12 {'distance': '5.605', 'interaction': 'Alpha Carbon Distance', 'name': 'ILE:P9:9-(Ca)-GLY:P9:12'}
ILE:P9:9 GLY:P9:12 {'distance': '2.82', 'interaction': 'Hydrogen Bond', 'angle': '156.015', 'name': 'GLY:P9:12:HN-(HB)-ILE:P9:9:O'}
ILE:P9:9 GLY:P9:11 {'distance': '5.8', 'interaction': 'Alpha Carbon Distance', 'name': 'ILE:P9:9-(Ca)-GLY:P9:11'}
ILE:P9:9 VAL:P9:13 {'distance': '7.845', 'interaction': 'Alpha Carbon Distance', 'name': 'ILE:P9:9-(Ca)-VAL:P9:13'}
ILE:P9:9 THR:P9:26 {'distance': '7.13', 'interaction': 'Alpha Carbon Distance', 'name': 'ILE:P9:9-(Ca)-THR:P9:26'}
VAL:P3:144 CYS:P3:202 {'distance': '7.721', 'interaction': 'Alpha Carbon Distance', 'name': 'VAL:P3:144-(Ca)-CYS:P3:202'}
VAL:P3:144 ASN:P3:206 {'distance': '6.624', 'interaction': 'Alpha Carbon Distance', 'name': 'VAL:P3:144-(Ca)-ASN:P3:206'}
VAL:P3:144 ILE:P3:203 {'distance': '5.396', 'interaction': 'Alpha Carbon Distance', 'name': 'VAL:P3:144-(Ca)-ILE:P3:203'}
VAL:P3:144 PHE:P3:146 {'distance': '5.777', 'interaction': 'Alpha Carbon Distance', 'name': 'VAL:P3:144-(Ca)-PHE:P3:146'}
VAL:P3:144 ARG:P3:143 {'distance': '3.94', 'interaction': 'Alpha Carbon Distance', 'name': 'ARG:P3:143-(Ca)-VAL:P3:144'}
VAL:P3:144 PHE:P3:142 {'distance': '5.675', 'interaction': 'Alpha Carbon Distance', 'name': 'PHE:P3:142-(Ca)-VAL:P3:144'}
VAL:P3:144 PHE:P3:141 {'distance': '5.345', 'interaction': 'Alpha Carbon Distance', 'name': 'PHE:P3:141-(Ca)-VAL:P3:144'}
VAL:P3:144 PHE:P3:141 {'distance': '2.485', 'interaction': 'Hydrogen Bond', 'angle': '125.823', 'name': 'VAL:P3:144:HN-(HB)-PHE:P3:141:O'}
VAL:P3:144 GLU:P3:147 {'distance': '5.467', 'interaction': 'Alpha Carbon Distance', 'name': 'VAL:P3:144-(Ca)-GLU:P3:147'}
VAL:P3:144 GLU:P3:147 {'distance': '2.756', 'interaction': 'Hydrogen Bond', 'angle': '132.743', 'name': 'GLU:P3:147:HN-(HB)-VAL:P3:144:O'}
VAL:P3:144 ILE:P3:145 {'distance': '3.846', 'interaction': 'Alpha Carbon Distance', 'name': 'VAL:P3:144-(Ca)-ILE:P3:145'}
VAL:P3:144 VAL:P3:207 {'distance': '7.576', 'interaction': 'Alpha Carbon Distance', 'name': 'VAL:P3:144-(Ca)-VAL:P3:207'}
VAL:P3:144 ILE:P3:140 {'distance': '6.555', 'interaction': 'Alpha Carbon Distance', 'name': 'ILE:P3:140-(Ca)-VAL:P3:144'}
VAL:P3:144 ILE:P3:140 {'distance': '2.514', 'interaction': 'Hydrogen Bond', 'angle': '141.051', 'name': 'VAL:P3:144:HN-(HB)-ILE:P3:140:O'}
TRP:P12:3 GLN:P12:7 {'distance': '5.662', 'interaction': 'Alpha Carbon Distance', 'name': 'TRP:P12:3-(Ca)-GLN:P12:7'}
TRP:P12:3 GLN:P12:7 {'distance': '1.943', 'interaction': 'Hydrogen Bond', 'angle': '147.457', 'name': 'GLN:P12:7:HN-(HB)-TRP:P12:3:O'}
TRP:P12:3 MET:P12:1 {'distance': '6.101', 'interaction': 'Alpha Carbon Distance', 'name': 'MET:P12:1-(Ca)-TRP:P12:3'}
TRP:P12:3 GLY:P12:4 {'distance': '3.79', 'interaction': 'Alpha Carbon Distance', 'name': 'TRP:P12:3-(Ca)-GLY:P12:4'}
TRP:P12:3 MET:P11:34 {'distance': '7.481', 'interaction': 'Alpha Carbon Distance', 'name': 'MET:P11:34-(Ca)-TRP:P12:3'}
TRP:P12:3 ASP:P12:2 {'distance': '3.826', 'interaction': 'Alpha Carbon Distance', 'name': 'ASP:P12:2-(Ca)-TRP:P12:3'}
TRP:P12:3 THR:P12:5 {'distance': '5.785', 'interaction': 'Alpha Carbon Distance', 'name': 'TRP:P12:3-(Ca)-THR:P12:5'}
PHE:P2:115 ASP:P2:117 {'distance': '7.202', 'interaction': 'Alpha Carbon Distance', 'name': 'PHE:P2:115-(Ca)-ASP:P2:117'}
PHE:P2:115 SER:P2:113 {'distance': '7.213', 'interaction': 'Alpha Carbon Distance', 'name': 'SER:P2:113-(Ca)-PHE:P2:115'}
LEU:P3:90 PRO:P3:87 {'distance': '4.387', 'interaction': 'Alpha Carbon Distance', 'name': 'PRO:P3:87-(Ca)-LEU:P3:90'}
LEU:P3:90 GLY:P3:11 {'distance': '7.362', 'interaction': 'Alpha Carbon Distance', 'name': 'GLY:P3:11-(Ca)-LEU:P3:90'}
LEU:P3:90 ILE:P2:23 {'distance': '7.025', 'interaction': 'Alpha Carbon Distance', 'name': 'ILE:P2:23-(Ca)-LEU:P3:90'}
LEU:P3:90 VAL:P2:27 {'distance': '6.89', 'interaction': 'Alpha Carbon Distance', 'name': 'VAL:P2:27-(Ca)-LEU:P3:90'}
LEU:P3:90 THR:P3:86 {'distance': '6.09', 'interaction': 'Alpha Carbon Distance', 'name': 'THR:P3:86-(Ca)-LEU:P3:90'}
LEU:P3:90 THR:P3:86 {'distance': '2.03', 'interaction': 'Hydrogen Bond', 'angle': '152.068', 'name': 'LEU:P3:90:HN-(HB)-THR:P3:86:O'}
LEU:P3:90 MET:P3:93 {'distance': '5.081', 'interaction': 'Alpha Carbon Distance', 'name': 'LEU:P3:90-(Ca)-MET:P3:93'}
LEU:P3:90 VAL:P3:91 {'distance': '3.944', 'interaction': 'Alpha Carbon Distance', 'name': 'LEU:P3:90-(Ca)-VAL:P3:91'}
LEU:P3:90 ALA:P3:92 {'distance': '5.449', 'interaction': 'Alpha Carbon Distance', 'name': 'LEU:P3:90-(Ca)-ALA:P3:92'}
LEU:P3:90 TRP:P2:24 {'distance': '7.36', 'interaction': 'Alpha Carbon Distance', 'name': 'TRP:P2:24-(Ca)-LEU:P3:90'}
LEU:P3:90 HSD:P3:94 {'distance': '6.138', 'interaction': 'Alpha Carbon Distance', 'name': 'LEU:P3:90-(Ca)-HSD:P3:94'}
LEU:P3:90 HSD:P3:94 {'distance': '1.989', 'interaction': 'Hydrogen Bond', 'angle': '163.918', 'name': 'HSD:P3:94:HN-(HB)-LEU:P3:90:O'}
LEU:P3:90 LEU:P3:89 {'distance': '3.892', 'interaction': 'Alpha Carbon Distance', 'name': 'LEU:P3:89-(Ca)-LEU:P3:90'}
LEU:P3:90 ALA:P3:88 {'distance': '5.233', 'interaction': 'Alpha Carbon Distance', 'name': 'ALA:P3:88-(Ca)-LEU:P3:90'}
GLY:P8:4 LEU:P8:6 {'distance': '5.63', 'interaction': 'Alpha Carbon Distance', 'name': 'GLY:P8:4-(Ca)-LEU:P8:6'}
GLY:P8:4 MET:P9:1 {'distance': '7.771', 'interaction': 'Alpha Carbon Distance', 'name': 'GLY:P8:4-(Ca)-MET:P9:1'}
GLY:P8:4 THR:P8:8 {'distance': '6.979', 'interaction': 'Alpha Carbon Distance', 'name': 'GLY:P8:4-(Ca)-THR:P8:8'}
GLY:P8:4 THR:P8:5 {'distance': '3.773', 'interaction': 'Alpha Carbon Distance', 'name': 'GLY:P8:4-(Ca)-THR:P8:5'}
GLY:P8:4 ASP:P8:2 {'distance': '5.808', 'interaction': 'Alpha Carbon Distance', 'name': 'ASP:P8:2-(Ca)-GLY:P8:4'}
GLY:P8:4 ASP:P8:2 {'distance': '2.039', 'interaction': 'Hydrogen Bond', 'angle': '152.779', 'name': 'GLY:P8:4:HN-(HB)-ASP:P8:2:OD2'}
GLY:P8:4 GLN:P8:7 {'distance': '5.294', 'interaction': 'Alpha Carbon Distance', 'name': 'GLY:P8:4-(Ca)-GLN:P8:7'}
GLY:P8:4 TRP:P8:3 {'distance': '3.776', 'interaction': 'Alpha Carbon Distance', 'name': 'TRP:P8:3-(Ca)-GLY:P8:4'}
ASP:P6:46 VAL:P6:43 {'distance': '7.16', 'interaction': 'Alpha Carbon Distance', 'name': 'VAL:P6:43-(Ca)-ASP:P6:46'}
ASP:P6:46 SER:P6:183 {'distance': '6.863', 'interaction': 'Alpha Carbon Distance', 'name': 'ASP:P6:46-(Ca)-SER:P6:183'}
ASP:P6:46 TRP:P6:44 {'distance': '5.717', 'interaction': 'Alpha Carbon Distance', 'name': 'TRP:P6:44-(Ca)-ASP:P6:46'}
ASP:P6:46 TRP:P6:44 {'distance': '2.789', 'interaction': 'Hydrogen Bond', 'angle': '123.22', 'name': 'ASP:P6:46:HN-(HB)-TRP:P6:44:O'}
ASP:P6:46 GLN:P6:48 {'distance': '7.053', 'interaction': 'Alpha Carbon Distance', 'name': 'ASP:P6:46-(Ca)-GLN:P6:48'}
ASP:P6:46 GLY:P6:45 {'distance': '3.861', 'interaction': 'Alpha Carbon Distance', 'name': 'GLY:P6:45-(Ca)-ASP:P6:46'}
ASP:P6:46 ASP:P6:46 {'distance': '2.353', 'interaction': 'Hydrogen Bond', 'angle': '120.205', 'name': 'ASP:P6:46:HN-(HB)-ASP:P6:46:OD1'}
ASP:P6:46 ASP:P6:50 {'distance': '6.16', 'interaction': 'Alpha Carbon Distance', 'name': 'ASP:P6:46-(Ca)-ASP:P6:50'}
ASP:P6:46 GLU:P6:47 {'distance': '3.93', 'interaction': 'Alpha Carbon Distance', 'name': 'ASP:P6:46-(Ca)-GLU:P6:47'}
ASP:P6:46 GLU:P6:47 {'distance': '2.025', 'interaction': 'Hydrogen Bond', 'angle': '159.163', 'name': 'GLU:P6:47:HN-(HB)-ASP:P6:46:OD2'}
ASP:P6:46 GLU:P6:42 {'distance': '7.516', 'interaction': 'Alpha Carbon Distance', 'name': 'GLU:P6:42-(Ca)-ASP:P6:46'}
ILE:P1:82 PHE:P6:31 {'distance': '7.817', 'interaction': 'Alpha Carbon Distance', 'name': 'ILE:P1:82-(Ca)-PHE:P6:31'}
ILE:P1:82 ALA:P1:78 {'distance': '6.767', 'interaction': 'Alpha Carbon Distance', 'name': 'ALA:P1:78-(Ca)-ILE:P1:82'}
ILE:P1:82 ALA:P1:78 {'distance': '2.449', 'interaction': 'Hydrogen Bond', 'angle': '163.459', 'name': 'ILE:P1:82:HN-(HB)-ALA:P1:78:O'}
ILE:P1:82 VAL:P1:84 {'distance': '5.564', 'interaction': 'Alpha Carbon Distance', 'name': 'ILE:P1:82-(Ca)-VAL:P1:84'}
ILE:P1:82 SER:P1:85 {'distance': '4.799', 'interaction': 'Alpha Carbon Distance', 'name': 'ILE:P1:82-(Ca)-SER:P1:85'}
ILE:P1:82 GLN:P1:80 {'distance': '5.634', 'interaction': 'Alpha Carbon Distance', 'name': 'GLN:P1:80-(Ca)-ILE:P1:82'}
ILE:P1:82 PHE:P1:83 {'distance': '3.843', 'interaction': 'Alpha Carbon Distance', 'name': 'ILE:P1:82-(Ca)-PHE:P1:83'}
ILE:P1:82 THR:P1:86 {'distance': '5.983', 'interaction': 'Alpha Carbon Distance', 'name': 'ILE:P1:82-(Ca)-THR:P1:86'}
ILE:P1:82 THR:P1:86 {'distance': '1.904', 'interaction': 'Hydrogen Bond', 'angle': '168.713', 'name': 'THR:P1:86:HN-(HB)-ILE:P1:82:O'}
ILE:P1:82 THR:P1:86 {'distance': '1.933', 'interaction': 'Hydrogen Bond', 'angle': '159.122', 'name': 'THR:P1:86:HG1-(HB)-ILE:P1:82:O'}
ILE:P1:82 LEU:P1:81 {'distance': '3.82', 'interaction': 'Alpha Carbon Distance', 'name': 'LEU:P1:81-(Ca)-ILE:P1:82'}
ILE:P1:82 LEU:P1:79 {'distance': '5.937', 'interaction': 'Alpha Carbon Distance', 'name': 'LEU:P1:79-(Ca)-ILE:P1:82'}
ASN:P5:54 PRO:P6:58 {'distance': '6.298', 'interaction': 'Alpha Carbon Distance', 'name': 'ASN:P5:54-(Ca)-PRO:P6:58'}
ASN:P5:54 GLN:P6:57 {'distance': '6.877', 'interaction': 'Alpha Carbon Distance', 'name': 'ASN:P5:54-(Ca)-GLN:P6:57'}
ASN:P5:54 LEU:P5:56 {'distance': '7.377', 'interaction': 'Alpha Carbon Distance', 'name': 'ASN:P5:54-(Ca)-LEU:P5:56'}
ASN:P5:54 CYS:P5:180 {'distance': '5.89', 'interaction': 'Alpha Carbon Distance', 'name': 'ASN:P5:54-(Ca)-CYS:P5:180'}
ASN:P5:54 VAL:P5:52 {'distance': '6.944', 'interaction': 'Alpha Carbon Distance', 'name': 'VAL:P5:52-(Ca)-ASN:P5:54'}
ASN:P5:54 THR:P5:55 {'distance': '3.946', 'interaction': 'Alpha Carbon Distance', 'name': 'ASN:P5:54-(Ca)-THR:P5:55'}
ASN:P5:54 VAL:P5:178 {'distance': '6.288', 'interaction': 'Alpha Carbon Distance', 'name': 'ASN:P5:54-(Ca)-VAL:P5:178'}
ASN:P5:54 ASP:P5:179 {'distance': '5.606', 'interaction': 'Alpha Carbon Distance', 'name': 'ASN:P5:54-(Ca)-ASP:P5:179'}
ASN:P5:54 ASP:P5:179 {'distance': '2.038', 'interaction': 'Hydrogen Bond', 'angle': '148.018', 'name': 'ASN:P5:54:HN-(HB)-ASP:P5:179:O'}
ASN:P5:54 ASP:P5:179 {'distance': '2.791', 'interaction': 'Hydrogen Bond', 'angle': '130.9', 'name': 'ASN:P5:54:HD22-(HB)-ASP:P5:179:OD1'}
ASN:P5:54 GLY:P6:59 {'distance': '7.356', 'interaction': 'Alpha Carbon Distance', 'name': 'ASN:P5:54-(Ca)-GLY:P6:59'}
ASP:P2:179 VAL:P2:178 {'distance': '3.76', 'interaction': 'Alpha Carbon Distance', 'name': 'VAL:P2:178-(Ca)-ASP:P2:179'}
ASP:P2:179 THR:P2:177 {'distance': '6.631', 'interaction': 'Alpha Carbon Distance', 'name': 'THR:P2:177-(Ca)-ASP:P2:179'}
ASP:P2:179 CYS:P2:180 {'distance': '3.871', 'interaction': 'Alpha Carbon Distance', 'name': 'ASP:P2:179-(Ca)-CYS:P2:180'}
ASP:P2:179 CYS:P2:169 {'distance': '6.436', 'interaction': 'Alpha Carbon Distance', 'name': 'CYS:P2:169-(Ca)-ASP:P2:179'}
ASP:P2:179 VAL:P2:167 {'distance': '5.575', 'interaction': 'Alpha Carbon Distance', 'name': 'VAL:P2:167-(Ca)-ASP:P2:179'}
ASP:P2:179 PHE:P2:181 {'distance': '6.807', 'interaction': 'Alpha Carbon Distance', 'name': 'ASP:P2:179-(Ca)-PHE:P2:181'}
ASP:P2:179 ASN:P2:54 {'distance': '5.485', 'interaction': 'Alpha Carbon Distance', 'name': 'ASN:P2:54-(Ca)-ASP:P2:179'}
ASP:P2:179 ASN:P2:54 {'distance': '1.885', 'interaction': 'Hydrogen Bond', 'angle': '168.054', 'name': 'ASN:P2:54:HN-(HB)-ASP:P2:179:O'}
ASP:P2:179 LYS:P2:168 {'distance': '4.785', 'interaction': 'Alpha Carbon Distance', 'name': 'LYS:P2:168-(Ca)-ASP:P2:179'}
ASP:P2:179 LYS:P2:168 {'distance': '1.638', 'interaction': 'Hydrogen Bond', 'angle': '172.402', 'name': 'LYS:P2:168:HZ3-(HB)-ASP:P2:179:OD1'}
ASP:P2:179 LYS:P2:168 {'distance': '2.673', 'interaction': 'Salt Bridge', 'name': 'ASP:P2:179:OD1-(salt)-LYS:P2:168:NZ'}
ASP:P2:179 LYS:P2:168 {'distance': '4.159', 'interaction': 'Salt Bridge', 'name': 'ASP:P2:179:OD2-(salt)-LYS:P2:168:NZ'}
ARG:P6:75 ALA:P6:78 {'distance': '4.741', 'interaction': 'Alpha Carbon Distance', 'name': 'ARG:P6:75-(Ca)-ALA:P6:78'}
ARG:P6:75 TRP:P6:77 {'distance': '5.247', 'interaction': 'Alpha Carbon Distance', 'name': 'ARG:P6:75-(Ca)-TRP:P6:77'}
ARG:P6:75 GLU:P5:187 {'distance': '1.872', 'interaction': 'Hydrogen Bond', 'angle': '154.603', 'name': 'ARG:P6:75:HH12-(HB)-GLU:P5:187:OE1'}
ARG:P6:75 GLU:P5:187 {'distance': '2.809', 'interaction': 'Salt Bridge', 'name': 'GLU:P5:187:OE1-(salt)-ARG:P6:75:NH1'}
ARG:P6:75 GLU:P5:187 {'distance': '5.019', 'interaction': 'Salt Bridge', 'name': 'GLU:P5:187:OE1-(salt)-ARG:P6:75:NH2'}
ARG:P6:75 GLU:P5:187 {'distance': '3.116', 'interaction': 'Salt Bridge', 'name': 'GLU:P5:187:OE2-(salt)-ARG:P6:75:NH1'}
ARG:P6:75 GLU:P5:187 {'distance': '5.115', 'interaction': 'Salt Bridge', 'name': 'GLU:P5:187:OE2-(salt)-ARG:P6:75:NH2'}
ARG:P6:75 SER:P6:72 {'distance': '5.081', 'interaction': 'Alpha Carbon Distance', 'name': 'SER:P6:72-(Ca)-ARG:P6:75'}
ARG:P6:75 SER:P6:72 {'distance': '2.458', 'interaction': 'Hydrogen Bond', 'angle': '121.124', 'name': 'ARG:P6:75:HN-(HB)-SER:P6:72:O'}
ARG:P6:75 GLU:P5:42 {'distance': '2.922', 'interaction': 'Hydrogen Bond', 'angle': '139.016', 'name': 'ARG:P6:75:HE-(HB)-GLU:P5:42:OE1'}
ARG:P6:75 GLU:P5:42 {'distance': '2.048', 'interaction': 'Hydrogen Bond', 'angle': '161.777', 'name': 'ARG:P6:75:HH22-(HB)-GLU:P5:42:OE1'}
ARG:P6:75 GLU:P5:42 {'distance': '5.028', 'interaction': 'Salt Bridge', 'name': 'GLU:P5:42:OE1-(salt)-ARG:P6:75:NH1'}
ARG:P6:75 GLU:P5:42 {'distance': '3.014', 'interaction': 'Salt Bridge', 'name': 'GLU:P5:42:OE1-(salt)-ARG:P6:75:NH2'}
ARG:P6:75 GLU:P5:42 {'distance': '5.064', 'interaction': 'Salt Bridge', 'name': 'GLU:P5:42:OE2-(salt)-ARG:P6:75:NH2'}
ARG:P6:75 LEU:P6:79 {'distance': '6.173', 'interaction': 'Alpha Carbon Distance', 'name': 'ARG:P6:75-(Ca)-LEU:P6:79'}
ARG:P6:75 LEU:P6:79 {'distance': '2.043', 'interaction': 'Hydrogen Bond', 'angle': '159.127', 'name': 'LEU:P6:79:HN-(HB)-ARG:P6:75:O'}
ARG:P6:75 HSD:P6:73 {'distance': '5.486', 'interaction': 'Alpha Carbon Distance', 'name': 'HSD:P6:73-(Ca)-ARG:P6:75'}
ARG:P6:75 ILE:P6:74 {'distance': '3.808', 'interaction': 'Alpha Carbon Distance', 'name': 'ILE:P6:74-(Ca)-ARG:P6:75'}
ARG:P6:75 GLU:P6:47 {'distance': '2.151', 'interaction': 'Hydrogen Bond', 'angle': '142.671', 'name': 'ARG:P6:75:HH11-(HB)-GLU:P6:47:OE2'}
ARG:P6:75 GLU:P6:47 {'distance': '2.562', 'interaction': 'Hydrogen Bond', 'angle': '140.312', 'name': 'ARG:P6:75:HH21-(HB)-GLU:P6:47:OE1'}
ARG:P6:75 GLU:P6:47 {'distance': '1.738', 'interaction': 'Hydrogen Bond', 'angle': '152.63', 'name': 'ARG:P6:75:HH21-(HB)-GLU:P6:47:OE2'}
ARG:P6:75 GLU:P6:47 {'distance': '4.784', 'interaction': 'Salt Bridge', 'name': 'GLU:P6:47:OE1-(salt)-ARG:P6:75:NH1'}
ARG:P6:75 GLU:P6:47 {'distance': '3.392', 'interaction': 'Salt Bridge', 'name': 'GLU:P6:47:OE1-(salt)-ARG:P6:75:NH2'}
ARG:P6:75 GLU:P6:47 {'distance': '3.007', 'interaction': 'Salt Bridge', 'name': 'GLU:P6:47:OE2-(salt)-ARG:P6:75:NH1'}
ARG:P6:75 GLU:P6:47 {'distance': '2.666', 'interaction': 'Salt Bridge', 'name': 'GLU:P6:47:OE2-(salt)-ARG:P6:75:NH2'}
ARG:P6:75 LEU:P6:76 {'distance': '3.968', 'interaction': 'Alpha Carbon Distance', 'name': 'ARG:P6:75-(Ca)-LEU:P6:76'}
ARG:P6:75 ILE:P6:71 {'distance': '6.869', 'interaction': 'Alpha Carbon Distance', 'name': 'ILE:P6:71-(Ca)-ARG:P6:75'}
CYS:P6:64 TYR:P6:65 {'distance': '3.781', 'interaction': 'Alpha Carbon Distance', 'name': 'CYS:P6:64-(Ca)-TYR:P6:65'}
CYS:P6:64 HSD:P6:67 {'distance': '5.314', 'interaction': 'Alpha Carbon Distance', 'name': 'CYS:P6:64-(Ca)-HSD:P6:67'}
CYS:P6:64 CYS:P6:180 {'distance': '7.635', 'interaction': 'Alpha Carbon Distance', 'name': 'CYS:P6:64-(Ca)-CYS:P6:180'}
CYS:P6:64 TYR:P6:68 {'distance': '5.926', 'interaction': 'Alpha Carbon Distance', 'name': 'CYS:P6:64-(Ca)-TYR:P6:68'}
CYS:P6:64 TYR:P6:68 {'distance': '1.949', 'interaction': 'Hydrogen Bond', 'angle': '171.984', 'name': 'TYR:P6:68:HN-(HB)-CYS:P6:64:O'}
CYS:P6:64 ALA:P6:171 {'distance': '5.822', 'interaction': 'Alpha Carbon Distance', 'name': 'CYS:P6:64-(Ca)-ALA:P6:171'}
CYS:P6:64 LYS:P6:61 {'distance': '5.121', 'interaction': 'Alpha Carbon Distance', 'name': 'LYS:P6:61-(Ca)-CYS:P6:64'}
CYS:P6:64 ASN:P6:62 {'distance': '5.816', 'interaction': 'Alpha Carbon Distance', 'name': 'ASN:P6:62-(Ca)-CYS:P6:64'}
CYS:P6:64 CYS:P6:169 {'distance': '6.199', 'interaction': 'Alpha Carbon Distance', 'name': 'CYS:P6:64-(Ca)-CYS:P6:169'}
CYS:P6:64 CYS:P6:60 {'distance': '5.915', 'interaction': 'Alpha Carbon Distance', 'name': 'CYS:P6:60-(Ca)-CYS:P6:64'}
CYS:P6:64 CYS:P6:60 {'distance': '1.848', 'interaction': 'Hydrogen Bond', 'angle': '152.76', 'name': 'CYS:P6:64:HN-(HB)-CYS:P6:60:O'}
CYS:P6:64 ASP:P6:66 {'distance': '5.285', 'interaction': 'Alpha Carbon Distance', 'name': 'CYS:P6:64-(Ca)-ASP:P6:66'}
CYS:P6:64 ASN:P6:170 {'distance': '7.475', 'interaction': 'Alpha Carbon Distance', 'name': 'CYS:P6:64-(Ca)-ASN:P6:170'}
CYS:P6:64 VAL:P6:63 {'distance': '3.767', 'interaction': 'Alpha Carbon Distance', 'name': 'VAL:P6:63-(Ca)-CYS:P6:64'}
ALA:P7:78 ILE:P7:82 {'distance': '7.062', 'interaction': 'Alpha Carbon Distance', 'name': 'ALA:P7:78-(Ca)-ILE:P7:82'}
ALA:P7:78 LEU:P7:36 {'distance': '7.01', 'interaction': 'Alpha Carbon Distance', 'name': 'LEU:P7:36-(Ca)-ALA:P7:78'}
ALA:P7:78 GLN:P7:80 {'distance': '5.499', 'interaction': 'Alpha Carbon Distance', 'name': 'ALA:P7:78-(Ca)-GLN:P7:80'}
ALA:P7:78 LEU:P7:79 {'distance': '3.735', 'interaction': 'Alpha Carbon Distance', 'name': 'ALA:P7:78-(Ca)-LEU:P7:79'}
ALA:P7:78 ARG:P7:75 {'distance': '4.622', 'interaction': 'Alpha Carbon Distance', 'name': 'ARG:P7:75-(Ca)-ALA:P7:78'}
ALA:P7:78 LEU:P7:76 {'distance': '5.431', 'interaction': 'Alpha Carbon Distance', 'name': 'LEU:P7:76-(Ca)-ALA:P7:78'}
ALA:P7:78 ILE:P7:74 {'distance': '5.91', 'interaction': 'Alpha Carbon Distance', 'name': 'ILE:P7:74-(Ca)-ALA:P7:78'}
ALA:P7:78 ILE:P7:74 {'distance': '1.802', 'interaction': 'Hydrogen Bond', 'angle': '158.354', 'name': 'ALA:P7:78:HN-(HB)-ILE:P7:74:O'}
ALA:P7:78 LEU:P7:81 {'distance': '5.76', 'interaction': 'Alpha Carbon Distance', 'name': 'ALA:P7:78-(Ca)-LEU:P7:81'}
SER:P5:222 LYS:P5:223 {'distance': '3.793', 'interaction': 'Alpha Carbon Distance', 'name': 'SER:P5:222-(Ca)-LYS:P5:223'}
SER:P5:222 LYS:P5:223 {'distance': '2.107', 'interaction': 'Hydrogen Bond', 'angle': '136.141', 'name': 'LYS:P5:223:HN-(HB)-SER:P5:222:OG'}
SER:P5:222 SER:P5:219 {'distance': '6.584', 'interaction': 'Alpha Carbon Distance', 'name': 'SER:P5:219-(Ca)-SER:P5:222'}
SER:P5:222 LYS:P5:221 {'distance': '3.885', 'interaction': 'Alpha Carbon Distance', 'name': 'LYS:P5:221-(Ca)-SER:P5:222'}
SER:P5:222 LYS:P5:224 {'distance': '7.005', 'interaction': 'Alpha Carbon Distance', 'name': 'SER:P5:222-(Ca)-LYS:P5:224'}
SER:P5:222 GLY:P5:220 {'distance': '5.45', 'interaction': 'Alpha Carbon Distance', 'name': 'GLY:P5:220-(Ca)-SER:P5:222'}
PRO:P11:58 CYS:P11:60 {'distance': '5.475', 'interaction': 'Alpha Carbon Distance', 'name': 'PRO:P11:58-(Ca)-CYS:P11:60'}
PRO:P11:58 GLY:P11:59 {'distance': '3.856', 'interaction': 'Alpha Carbon Distance', 'name': 'PRO:P11:58-(Ca)-GLY:P11:59'}
PRO:P11:58 LEU:P11:56 {'distance': '5.953', 'interaction': 'Alpha Carbon Distance', 'name': 'LEU:P11:56-(Ca)-PRO:P11:58'}
PRO:P11:58 LYS:P11:61 {'distance': '6.717', 'interaction': 'Alpha Carbon Distance', 'name': 'PRO:P11:58-(Ca)-LYS:P11:61'}
PRO:P11:58 THR:P11:55 {'distance': '7.71', 'interaction': 'Alpha Carbon Distance', 'name': 'THR:P11:55-(Ca)-PRO:P11:58'}
PRO:P11:58 VAL:P10:52 {'distance': '7.987', 'interaction': 'Alpha Carbon Distance', 'name': 'VAL:P10:52-(Ca)-PRO:P11:58'}
LYS:P1:41 VAL:P1:43 {'distance': '6.59', 'interaction': 'Alpha Carbon Distance', 'name': 'LYS:P1:41-(Ca)-VAL:P1:43'}
LYS:P1:41 GLU:P1:42 {'distance': '3.804', 'interaction': 'Alpha Carbon Distance', 'name': 'LYS:P1:41-(Ca)-GLU:P1:42'}
LYS:P1:41 ALA:P1:40 {'distance': '3.778', 'interaction': 'Alpha Carbon Distance', 'name': 'ALA:P1:40-(Ca)-LYS:P1:41'}
LYS:P1:41 TRP:P1:44 {'distance': '6.009', 'interaction': 'Alpha Carbon Distance', 'name': 'LYS:P1:41-(Ca)-TRP:P1:44'}
LYS:P1:41 VAL:P1:37 {'distance': '6.373', 'interaction': 'Alpha Carbon Distance', 'name': 'VAL:P1:37-(Ca)-LYS:P1:41'}
LYS:P1:41 VAL:P1:37 {'distance': '2.786', 'interaction': 'Hydrogen Bond', 'angle': '139.84', 'name': 'LYS:P1:41:HN-(HB)-VAL:P1:37:O'}
LYS:P1:41 VAL:P1:38 {'distance': '5.956', 'interaction': 'Alpha Carbon Distance', 'name': 'VAL:P1:38-(Ca)-LYS:P1:41'}
LYS:P1:41 VAL:P1:38 {'distance': '2.783', 'interaction': 'Hydrogen Bond', 'angle': '147.832', 'name': 'LYS:P1:41:HN-(HB)-VAL:P1:38:O'}
LYS:P1:41 GLU:P6:42 {'distance': '4.845', 'interaction': 'Salt Bridge', 'name': 'GLU:P6:42:OE2-(salt)-LYS:P1:41:NZ'}
LYS:P1:41 GLY:P1:45 {'distance': '4.422', 'interaction': 'Alpha Carbon Distance', 'name': 'LYS:P1:41-(Ca)-GLY:P1:45'}
VAL:P8:178 ASP:P8:179 {'distance': '3.638', 'interaction': 'Alpha Carbon Distance', 'name': 'VAL:P8:178-(Ca)-ASP:P8:179'}
VAL:P8:178 ASN:P8:54 {'distance': '6.327', 'interaction': 'Alpha Carbon Distance', 'name': 'ASN:P8:54-(Ca)-VAL:P8:178'}
VAL:P8:178 ASN:P8:176 {'distance': '6.217', 'interaction': 'Alpha Carbon Distance', 'name': 'ASN:P8:176-(Ca)-VAL:P8:178'}
VAL:P8:178 ASN:P8:170 {'distance': '6.73', 'interaction': 'Alpha Carbon Distance', 'name': 'ASN:P8:170-(Ca)-VAL:P8:178'}
VAL:P8:178 LYS:P8:168 {'distance': '5.818', 'interaction': 'Alpha Carbon Distance', 'name': 'LYS:P8:168-(Ca)-VAL:P8:178'}
VAL:P8:178 CYS:P8:64 {'distance': '7.892', 'interaction': 'Alpha Carbon Distance', 'name': 'CYS:P8:64-(Ca)-VAL:P8:178'}
VAL:P8:178 CYS:P8:174 {'distance': '6.991', 'interaction': 'Alpha Carbon Distance', 'name': 'CYS:P8:174-(Ca)-VAL:P8:178'}
VAL:P8:178 PRO:P8:175 {'distance': '7.282', 'interaction': 'Alpha Carbon Distance', 'name': 'PRO:P8:175-(Ca)-VAL:P8:178'}
VAL:P8:178 CYS:P8:169 {'distance': '4.946', 'interaction': 'Alpha Carbon Distance', 'name': 'CYS:P8:169-(Ca)-VAL:P8:178'}
VAL:P8:178 CYS:P8:169 {'distance': '1.83', 'interaction': 'Hydrogen Bond', 'angle': '177.58', 'name': 'CYS:P8:169:HN-(HB)-VAL:P8:178:O'}
VAL:P8:178 CYS:P8:169 {'distance': '2.212', 'interaction': 'Hydrogen Bond', 'angle': '134.543', 'name': 'VAL:P8:178:HN-(HB)-CYS:P8:169:O'}
VAL:P8:178 CYS:P8:180 {'distance': '6.028', 'interaction': 'Alpha Carbon Distance', 'name': 'VAL:P8:178-(Ca)-CYS:P8:180'}
VAL:P8:178 THR:P8:177 {'distance': '3.876', 'interaction': 'Alpha Carbon Distance', 'name': 'THR:P8:177-(Ca)-VAL:P8:178'}
VAL:P8:178 CYS:P8:53 {'distance': '6.604', 'interaction': 'Alpha Carbon Distance', 'name': 'CYS:P8:53-(Ca)-VAL:P8:178'}
ILE:P6:121 GLU:P6:120 {'distance': '3.845', 'interaction': 'Alpha Carbon Distance', 'name': 'GLU:P6:120-(Ca)-ILE:P6:121'}
ILE:P6:121 THR:P6:123 {'distance': '6.608', 'interaction': 'Alpha Carbon Distance', 'name': 'ILE:P6:121-(Ca)-THR:P6:123'}
ILE:P6:121 LYS:P6:122 {'distance': '3.846', 'interaction': 'Alpha Carbon Distance', 'name': 'ILE:P6:121-(Ca)-LYS:P6:122'}
ARG:P3:127 SER:P3:131 {'distance': '6.043', 'interaction': 'Alpha Carbon Distance', 'name': 'ARG:P3:127-(Ca)-SER:P3:131'}
ARG:P3:127 SER:P3:131 {'distance': '2.05', 'interaction': 'Hydrogen Bond', 'angle': '130.206', 'name': 'SER:P3:131:HN-(HB)-ARG:P3:127:O'}
ARG:P3:127 GLY:P3:130 {'distance': '4.641', 'interaction': 'Alpha Carbon Distance', 'name': 'ARG:P3:127-(Ca)-GLY:P3:130'}
ARG:P3:127 LYS:P3:125 {'distance': '5.295', 'interaction': 'Alpha Carbon Distance', 'name': 'LYS:P3:125-(Ca)-ARG:P3:127'}
ARG:P3:127 THR:P3:123 {'distance': '5.87', 'interaction': 'Alpha Carbon Distance', 'name': 'THR:P3:123-(Ca)-ARG:P3:127'}
ARG:P3:127 THR:P3:123 {'distance': '2.011', 'interaction': 'Hydrogen Bond', 'angle': '146.486', 'name': 'ARG:P3:127:HN-(HB)-THR:P3:123:O'}
ARG:P3:127 GLN:P3:124 {'distance': '5.195', 'interaction': 'Alpha Carbon Distance', 'name': 'GLN:P3:124-(Ca)-ARG:P3:127'}
ARG:P3:127 GLN:P3:124 {'distance': '2.665', 'interaction': 'Hydrogen Bond', 'angle': '121.185', 'name': 'ARG:P3:127:HN-(HB)-GLN:P3:124:O'}
ARG:P3:127 ILE:P3:128 {'distance': '3.987', 'interaction': 'Alpha Carbon Distance', 'name': 'ARG:P3:127-(Ca)-ILE:P3:128'}
ARG:P3:127 VAL:P3:126 {'distance': '3.819', 'interaction': 'Alpha Carbon Distance', 'name': 'VAL:P3:126-(Ca)-ARG:P3:127'}
LEU:P1:90 VAL:P1:91 {'distance': '3.745', 'interaction': 'Alpha Carbon Distance', 'name': 'LEU:P1:90-(Ca)-VAL:P1:91'}
LEU:P1:90 ILE:P6:23 {'distance': '7.709', 'interaction': 'Alpha Carbon Distance', 'name': 'LEU:P1:90-(Ca)-ILE:P6:23'}
LEU:P1:90 PRO:P1:87 {'distance': '5.443', 'interaction': 'Alpha Carbon Distance', 'name': 'PRO:P1:87-(Ca)-LEU:P1:90'}
LEU:P1:90 ALA:P1:88 {'distance': '5.494', 'interaction': 'Alpha Carbon Distance', 'name': 'ALA:P1:88-(Ca)-LEU:P1:90'}
LEU:P1:90 VAL:P6:27 {'distance': '7.553', 'interaction': 'Alpha Carbon Distance', 'name': 'LEU:P1:90-(Ca)-VAL:P6:27'}
LEU:P1:90 ALA:P1:92 {'distance': '5.308', 'interaction': 'Alpha Carbon Distance', 'name': 'LEU:P1:90-(Ca)-ALA:P1:92'}
LEU:P1:90 MET:P1:93 {'distance': '5.03', 'interaction': 'Alpha Carbon Distance', 'name': 'LEU:P1:90-(Ca)-MET:P1:93'}
LEU:P1:90 LEU:P1:89 {'distance': '3.797', 'interaction': 'Alpha Carbon Distance', 'name': 'LEU:P1:89-(Ca)-LEU:P1:90'}
LEU:P1:90 THR:P1:86 {'distance': '6.17', 'interaction': 'Alpha Carbon Distance', 'name': 'THR:P1:86-(Ca)-LEU:P1:90'}
LEU:P1:90 THR:P1:86 {'distance': '2.11', 'interaction': 'Hydrogen Bond', 'angle': '171.206', 'name': 'LEU:P1:90:HN-(HB)-THR:P1:86:O'}
LEU:P1:90 HSD:P1:94 {'distance': '6.162', 'interaction': 'Alpha Carbon Distance', 'name': 'LEU:P1:90-(Ca)-HSD:P1:94'}
LEU:P1:90 HSD:P1:94 {'distance': '1.899', 'interaction': 'Hydrogen Bond', 'angle': '169.842', 'name': 'HSD:P1:94:HN-(HB)-LEU:P1:90:O'}
MET:P10:195 PHE:P10:191 {'distance': '6.239', 'interaction': 'Alpha Carbon Distance', 'name': 'PHE:P10:191-(Ca)-MET:P10:195'}
MET:P10:195 PHE:P10:191 {'distance': '2.043', 'interaction': 'Hydrogen Bond', 'angle': '154.011', 'name': 'MET:P10:195:HN-(HB)-PHE:P10:191:O'}
MET:P10:195 ILE:P10:35 {'distance': '6.306', 'interaction': 'Alpha Carbon Distance', 'name': 'ILE:P10:35-(Ca)-MET:P10:195'}
MET:P10:195 ILE:P10:196 {'distance': '3.805', 'interaction': 'Alpha Carbon Distance', 'name': 'MET:P10:195-(Ca)-ILE:P10:196'}
MET:P10:195 LEU:P10:36 {'distance': '7.238', 'interaction': 'Alpha Carbon Distance', 'name': 'LEU:P10:36-(Ca)-MET:P10:195'}
MET:P10:195 PHE:P10:194 {'distance': '3.91', 'interaction': 'Alpha Carbon Distance', 'name': 'PHE:P10:194-(Ca)-MET:P10:195'}
MET:P10:195 ARG:P10:32 {'distance': '6.364', 'interaction': 'Alpha Carbon Distance', 'name': 'ARG:P10:32-(Ca)-MET:P10:195'}
MET:P10:195 ALA:P10:197 {'distance': '5.52', 'interaction': 'Alpha Carbon Distance', 'name': 'MET:P10:195-(Ca)-ALA:P10:197'}
MET:P10:195 VAL:P10:198 {'distance': '5.465', 'interaction': 'Alpha Carbon Distance', 'name': 'MET:P10:195-(Ca)-VAL:P10:198'}
MET:P10:195 VAL:P10:193 {'distance': '5.516', 'interaction': 'Alpha Carbon Distance', 'name': 'VAL:P10:193-(Ca)-MET:P10:195'}
MET:P10:195 SER:P10:199 {'distance': '6.044', 'interaction': 'Alpha Carbon Distance', 'name': 'MET:P10:195-(Ca)-SER:P10:199'}
MET:P10:195 SER:P10:199 {'distance': '2.333', 'interaction': 'Hydrogen Bond', 'angle': '128.826', 'name': 'SER:P10:199:HN-(HB)-MET:P10:195:O'}
MET:P10:195 SER:P10:199 {'distance': '1.724', 'interaction': 'Hydrogen Bond', 'angle': '162.618', 'name': 'SER:P10:199:HG1-(HB)-MET:P10:195:O'}
ILE:P6:128 ARG:P6:127 {'distance': '3.772', 'interaction': 'Alpha Carbon Distance', 'name': 'ARG:P6:127-(Ca)-ILE:P6:128'}
ILE:P6:128 GLU:P6:129 {'distance': '3.916', 'interaction': 'Alpha Carbon Distance', 'name': 'ILE:P6:128-(Ca)-GLU:P6:129'}
ILE:P6:128 SER:P6:131 {'distance': '7.143', 'interaction': 'Alpha Carbon Distance', 'name': 'ILE:P6:128-(Ca)-SER:P6:131'}
ILE:P6:128 LYS:P6:125 {'distance': '6.273', 'interaction': 'Alpha Carbon Distance', 'name': 'LYS:P6:125-(Ca)-ILE:P6:128'}
ILE:P6:128 GLY:P6:130 {'distance': '4.986', 'interaction': 'Alpha Carbon Distance', 'name': 'ILE:P6:128-(Ca)-GLY:P6:130'}
ILE:P6:128 GLN:P6:124 {'distance': '7.132', 'interaction': 'Alpha Carbon Distance', 'name': 'GLN:P6:124-(Ca)-ILE:P6:128'}
ILE:P6:128 GLN:P6:124 {'distance': '2.814', 'interaction': 'Hydrogen Bond', 'angle': '146.227', 'name': 'ILE:P6:128:HN-(HB)-GLN:P6:124:O'}
ILE:P6:128 VAL:P6:126 {'distance': '5.502', 'interaction': 'Alpha Carbon Distance', 'name': 'VAL:P6:126-(Ca)-ILE:P6:128'}
ARG:P2:143 ILE:P2:140 {'distance': '4.374', 'interaction': 'Alpha Carbon Distance', 'name': 'ILE:P2:140-(Ca)-ARG:P2:143'}
ARG:P2:143 ILE:P2:145 {'distance': '5.379', 'interaction': 'Alpha Carbon Distance', 'name': 'ARG:P2:143-(Ca)-ILE:P2:145'}
ARG:P2:143 GLU:P2:147 {'distance': '6.218', 'interaction': 'Alpha Carbon Distance', 'name': 'ARG:P2:143-(Ca)-GLU:P2:147'}
ARG:P2:143 GLU:P2:147 {'distance': '1.792', 'interaction': 'Hydrogen Bond', 'angle': '153.257', 'name': 'ARG:P2:143:HE-(HB)-GLU:P2:147:OE2'}
ARG:P2:143 GLU:P2:147 {'distance': '2.121', 'interaction': 'Hydrogen Bond', 'angle': '146.6', 'name': 'ARG:P2:143:HH22-(HB)-GLU:P2:147:OE2'}
ARG:P2:143 GLU:P2:147 {'distance': '2.103', 'interaction': 'Hydrogen Bond', 'angle': '175.552', 'name': 'GLU:P2:147:HN-(HB)-ARG:P2:143:O'}
ARG:P2:143 GLU:P2:147 {'distance': '5.697', 'interaction': 'Salt Bridge', 'name': 'GLU:P2:147:OE1-(salt)-ARG:P2:143:NH1'}
ARG:P2:143 GLU:P2:147 {'distance': '3.919', 'interaction': 'Salt Bridge', 'name': 'GLU:P2:147:OE1-(salt)-ARG:P2:143:NH2'}
ARG:P2:143 GLU:P2:147 {'distance': '4.616', 'interaction': 'Salt Bridge', 'name': 'GLU:P2:147:OE2-(salt)-ARG:P2:143:NH1'}
ARG:P2:143 GLU:P2:147 {'distance': '3.007', 'interaction': 'Salt Bridge', 'name': 'GLU:P2:147:OE2-(salt)-ARG:P2:143:NH2'}
ARG:P2:143 GLU:P2:209 {'distance': '5.771', 'interaction': 'Salt Bridge', 'name': 'GLU:P2:209:OE2-(salt)-ARG:P2:143:NH1'}
ARG:P2:143 VAL:P2:144 {'distance': '3.804', 'interaction': 'Alpha Carbon Distance', 'name': 'ARG:P2:143-(Ca)-VAL:P2:144'}
ARG:P2:143 PHE:P2:142 {'distance': '3.752', 'interaction': 'Alpha Carbon Distance', 'name': 'PHE:P2:142-(Ca)-ARG:P2:143'}
ARG:P2:143 VAL:P2:84 {'distance': '5.635', 'interaction': 'Alpha Carbon Distance', 'name': 'VAL:P2:84-(Ca)-ARG:P2:143'}
ARG:P2:143 PHE:P2:141 {'distance': '5.286', 'interaction': 'Alpha Carbon Distance', 'name': 'PHE:P2:141-(Ca)-ARG:P2:143'}
ARG:P2:143 PHE:P2:146 {'distance': '5.122', 'interaction': 'Alpha Carbon Distance', 'name': 'ARG:P2:143-(Ca)-PHE:P2:146'}
ARG:P2:143 ASN:P2:206 {'distance': '7.048', 'interaction': 'Alpha Carbon Distance', 'name': 'ARG:P2:143-(Ca)-ASN:P2:206'}
ARG:P2:143 SER:P2:139 {'distance': '6.412', 'interaction': 'Alpha Carbon Distance', 'name': 'SER:P2:139-(Ca)-ARG:P2:143'}
ARG:P2:143 SER:P2:139 {'distance': '2.089', 'interaction': 'Hydrogen Bond', 'angle': '155.947', 'name': 'ARG:P2:143:HN-(HB)-SER:P2:139:O'}
GLY:P1:21 SER:P1:19 {'distance': '5.212', 'interaction': 'Alpha Carbon Distance', 'name': 'SER:P1:19-(Ca)-GLY:P1:21'}
GLY:P1:21 SER:P1:19 {'distance': '2.176', 'interaction': 'Hydrogen Bond', 'angle': '142.581', 'name': 'GLY:P1:21:HN-(HB)-SER:P1:19:OG'}
GLY:P1:21 LYS:P1:22 {'distance': '3.839', 'interaction': 'Alpha Carbon Distance', 'name': 'GLY:P1:21-(Ca)-LYS:P1:22'}
GLY:P1:21 TRP:P1:24 {'distance': '5.273', 'interaction': 'Alpha Carbon Distance', 'name': 'GLY:P1:21-(Ca)-TRP:P1:24'}
GLY:P1:21 ILE:P1:20 {'distance': '3.867', 'interaction': 'Alpha Carbon Distance', 'name': 'ILE:P1:20-(Ca)-GLY:P1:21'}
GLY:P1:21 ILE:P1:23 {'distance': '5.558', 'interaction': 'Alpha Carbon Distance', 'name': 'GLY:P1:21-(Ca)-ILE:P1:23'}
GLY:P1:21 LEU:P1:25 {'distance': '6.328', 'interaction': 'Alpha Carbon Distance', 'name': 'GLY:P1:21-(Ca)-LEU:P1:25'}
GLY:P1:21 LEU:P1:25 {'distance': '2.239', 'interaction': 'Hydrogen Bond', 'angle': '171.773', 'name': 'LEU:P1:25:HN-(HB)-GLY:P1:21:O'}
LYS:P1:168 VAL:P1:178 {'distance': '5.943', 'interaction': 'Alpha Carbon Distance', 'name': 'LYS:P1:168-(Ca)-VAL:P1:178'}
LYS:P1:168 THR:P1:177 {'distance': '6.541', 'interaction': 'Alpha Carbon Distance', 'name': 'LYS:P1:168-(Ca)-THR:P1:177'}
LYS:P1:168 VAL:P1:167 {'distance': '3.798', 'interaction': 'Alpha Carbon Distance', 'name': 'VAL:P1:167-(Ca)-LYS:P1:168'}
LYS:P1:168 LEU:P1:166 {'distance': '6.942', 'interaction': 'Alpha Carbon Distance', 'name': 'LEU:P1:166-(Ca)-LYS:P1:168'}
LYS:P1:168 CYS:P1:169 {'distance': '3.838', 'interaction': 'Alpha Carbon Distance', 'name': 'LYS:P1:168-(Ca)-CYS:P1:169'}
LYS:P1:168 ASN:P1:170 {'distance': '7.037', 'interaction': 'Alpha Carbon Distance', 'name': 'LYS:P1:168-(Ca)-ASN:P1:170'}
LYS:P1:168 CYS:P1:180 {'distance': '6.239', 'interaction': 'Alpha Carbon Distance', 'name': 'LYS:P1:168-(Ca)-CYS:P1:180'}
LYS:P1:168 TYR:P1:68 {'distance': '1.678', 'interaction': 'Hydrogen Bond', 'angle': '168.235', 'name': 'TYR:P1:68:HH-(HB)-LYS:P1:168:O'}
VAL:P5:91 SER:P5:139 {'distance': '6.783', 'interaction': 'Alpha Carbon Distance', 'name': 'VAL:P5:91-(Ca)-SER:P5:139'}
VAL:P5:91 LEU:P5:90 {'distance': '3.849', 'interaction': 'Alpha Carbon Distance', 'name': 'LEU:P5:90-(Ca)-VAL:P5:91'}
VAL:P5:91 THR:P5:135 {'distance': '5.704', 'interaction': 'Alpha Carbon Distance', 'name': 'VAL:P5:91-(Ca)-THR:P5:135'}
VAL:P5:91 TYR:P5:136 {'distance': '6.314', 'interaction': 'Alpha Carbon Distance', 'name': 'VAL:P5:91-(Ca)-TYR:P5:136'}
VAL:P5:91 ALA:P5:88 {'distance': '5.66', 'interaction': 'Alpha Carbon Distance', 'name': 'ALA:P5:88-(Ca)-VAL:P5:91'}
VAL:P5:91 LEU:P5:132 {'distance': '7.469', 'interaction': 'Alpha Carbon Distance', 'name': 'VAL:P5:91-(Ca)-LEU:P5:132'}
VAL:P5:91 LEU:P5:89 {'distance': '5.614', 'interaction': 'Alpha Carbon Distance', 'name': 'LEU:P5:89-(Ca)-VAL:P5:91'}
VAL:P5:91 VAL:P5:95 {'distance': '6.165', 'interaction': 'Alpha Carbon Distance', 'name': 'VAL:P5:91-(Ca)-VAL:P5:95'}
VAL:P5:91 VAL:P5:95 {'distance': '1.969', 'interaction': 'Hydrogen Bond', 'angle': '162.522', 'name': 'VAL:P5:95:HN-(HB)-VAL:P5:91:O'}
VAL:P5:91 ALA:P5:92 {'distance': '3.799', 'interaction': 'Alpha Carbon Distance', 'name': 'VAL:P5:91-(Ca)-ALA:P5:92'}
VAL:P5:91 MET:P5:93 {'distance': '5.651', 'interaction': 'Alpha Carbon Distance', 'name': 'VAL:P5:91-(Ca)-MET:P5:93'}
VAL:P5:91 ASN:P5:14 {'distance': '7.974', 'interaction': 'Alpha Carbon Distance', 'name': 'ASN:P5:14-(Ca)-VAL:P5:91'}
VAL:P5:91 PRO:P5:87 {'distance': '6.183', 'interaction': 'Alpha Carbon Distance', 'name': 'PRO:P5:87-(Ca)-VAL:P5:91'}
VAL:P5:91 PRO:P5:87 {'distance': '2.237', 'interaction': 'Hydrogen Bond', 'angle': '154.008', 'name': 'VAL:P5:91:HN-(HB)-PRO:P5:87:O'}
TYR:P6:97 ALA:P6:96 {'distance': '3.868', 'interaction': 'Alpha Carbon Distance', 'name': 'ALA:P6:96-(Ca)-TYR:P6:97'}
TYR:P6:97 ARG:P6:98 {'distance': '3.862', 'interaction': 'Alpha Carbon Distance', 'name': 'TYR:P6:97-(Ca)-ARG:P6:98'}
TYR:P6:97 MET:P6:93 {'distance': '5.86', 'interaction': 'Alpha Carbon Distance', 'name': 'MET:P6:93-(Ca)-TYR:P6:97'}
TYR:P6:97 MET:P6:93 {'distance': '1.792', 'interaction': 'Hydrogen Bond', 'angle': '172.978', 'name': 'TYR:P6:97:HN-(HB)-MET:P6:93:O'}
TYR:P6:97 HSD:P5:16 {'distance': '6.722', 'interaction': 'Alpha Carbon Distance', 'name': 'HSD:P5:16-(Ca)-TYR:P6:97'}
TYR:P6:97 HSD:P5:16 {'distance': '2.436', 'interaction': 'Hydrogen Bond', 'angle': '164.064', 'name': 'HSD:P5:16:HD1-(HB)-TYR:P6:97:OH'}
TYR:P6:97 HSD:P5:16 {'distance': '4.81973728965', 'interaction': 'Pi-Pi', 'name': 'HSD:P5:16-(pi-pi)-TYR:P6:97', 'orientation': 'T-orientation with the edge to face'}
TYR:P6:97 THR:P5:18 {'distance': '5.809', 'interaction': 'Alpha Carbon Distance', 'name': 'THR:P5:18-(Ca)-TYR:P6:97'}
TYR:P6:97 SER:P5:17 {'distance': '6.718', 'interaction': 'Alpha Carbon Distance', 'name': 'SER:P5:17-(Ca)-TYR:P6:97'}
TYR:P6:97 HSD:P6:94 {'distance': '5.02', 'interaction': 'Alpha Carbon Distance', 'name': 'HSD:P6:94-(Ca)-TYR:P6:97'}
TYR:P6:97 HSD:P6:100 {'distance': '5.194', 'interaction': 'Alpha Carbon Distance', 'name': 'TYR:P6:97-(Ca)-HSD:P6:100'}
TYR:P6:97 ARG:P6:99 {'distance': '5.502', 'interaction': 'Alpha Carbon Distance', 'name': 'TYR:P6:97-(Ca)-ARG:P6:99'}
MET:P11:93 ALA:P11:92 {'distance': '3.89', 'interaction': 'Alpha Carbon Distance', 'name': 'ALA:P11:92-(Ca)-MET:P11:93'}
MET:P11:93 ILE:P10:23 {'distance': '5.824', 'interaction': 'Alpha Carbon Distance', 'name': 'ILE:P10:23-(Ca)-MET:P11:93'}
MET:P11:93 ALA:P11:96 {'distance': '5.125', 'interaction': 'Alpha Carbon Distance', 'name': 'MET:P11:93-(Ca)-ALA:P11:96'}
MET:P11:93 VAL:P11:91 {'distance': '5.677', 'interaction': 'Alpha Carbon Distance', 'name': 'VAL:P11:91-(Ca)-MET:P11:93'}
MET:P11:93 HSD:P11:94 {'distance': '3.764', 'interaction': 'Alpha Carbon Distance', 'name': 'MET:P11:93-(Ca)-HSD:P11:94'}
MET:P11:93 VAL:P10:27 {'distance': '7.439', 'interaction': 'Alpha Carbon Distance', 'name': 'VAL:P10:27-(Ca)-MET:P11:93'}
MET:P11:93 VAL:P11:95 {'distance': '5.416', 'interaction': 'Alpha Carbon Distance', 'name': 'MET:P11:93-(Ca)-VAL:P11:95'}
MET:P11:93 LEU:P11:90 {'distance': '5.585', 'interaction': 'Alpha Carbon Distance', 'name': 'LEU:P11:90-(Ca)-MET:P11:93'}
MET:P11:93 TYR:P11:97 {'distance': '6.014', 'interaction': 'Alpha Carbon Distance', 'name': 'MET:P11:93-(Ca)-TYR:P11:97'}
MET:P11:93 TYR:P11:97 {'distance': '2.094', 'interaction': 'Hydrogen Bond', 'angle': '176.534', 'name': 'TYR:P11:97:HN-(HB)-MET:P11:93:O'}
MET:P11:93 THR:P10:26 {'distance': '7.48', 'interaction': 'Alpha Carbon Distance', 'name': 'THR:P10:26-(Ca)-MET:P11:93'}
MET:P11:93 LEU:P11:89 {'distance': '6.0', 'interaction': 'Alpha Carbon Distance', 'name': 'LEU:P11:89-(Ca)-MET:P11:93'}
MET:P11:93 LEU:P11:89 {'distance': '1.82', 'interaction': 'Hydrogen Bond', 'angle': '174.518', 'name': 'MET:P11:93:HN-(HB)-LEU:P11:89:O'}
VAL:P11:182 VAL:P11:52 {'distance': '7.126', 'interaction': 'Alpha Carbon Distance', 'name': 'VAL:P11:52-(Ca)-VAL:P11:182'}
VAL:P11:182 VAL:P11:167 {'distance': '7.602', 'interaction': 'Alpha Carbon Distance', 'name': 'VAL:P11:167-(Ca)-VAL:P11:182'}
VAL:P11:182 GLN:P11:164 {'distance': '7.731', 'interaction': 'Alpha Carbon Distance', 'name': 'GLN:P11:164-(Ca)-VAL:P11:182'}
VAL:P11:182 PHE:P11:51 {'distance': '5.041', 'interaction': 'Alpha Carbon Distance', 'name': 'PHE:P11:51-(Ca)-VAL:P11:182'}
VAL:P11:182 LEU:P11:166 {'distance': '7.28', 'interaction': 'Alpha Carbon Distance', 'name': 'LEU:P11:166-(Ca)-VAL:P11:182'}
VAL:P11:182 PHE:P11:181 {'distance': '3.874', 'interaction': 'Alpha Carbon Distance', 'name': 'PHE:P11:181-(Ca)-VAL:P11:182'}
VAL:P11:182 SER:P11:183 {'distance': '3.745', 'interaction': 'Alpha Carbon Distance', 'name': 'VAL:P11:182-(Ca)-SER:P11:183'}
VAL:P11:182 CYS:P11:180 {'distance': '7.148', 'interaction': 'Alpha Carbon Distance', 'name': 'CYS:P11:180-(Ca)-VAL:P11:182'}
VAL:P11:182 PRO:P11:185 {'distance': '6.699', 'interaction': 'Alpha Carbon Distance', 'name': 'VAL:P11:182-(Ca)-PRO:P11:185'}
VAL:P11:182 ASP:P11:50 {'distance': '6.672', 'interaction': 'Alpha Carbon Distance', 'name': 'ASP:P11:50-(Ca)-VAL:P11:182'}
VAL:P11:182 GLY:P12:59 {'distance': '7.989', 'interaction': 'Alpha Carbon Distance', 'name': 'VAL:P11:182-(Ca)-GLY:P12:59'}
VAL:P11:182 ASN:P12:62 {'distance': '6.854', 'interaction': 'Alpha Carbon Distance', 'name': 'VAL:P11:182-(Ca)-ASN:P12:62'}
VAL:P11:182 ASN:P12:62 {'distance': '2.628', 'interaction': 'Hydrogen Bond', 'angle': '140.548', 'name': 'ASN:P12:62:HD22-(HB)-VAL:P11:182:O'}
MET:P3:195 SER:P3:199 {'distance': '6.197', 'interaction': 'Alpha Carbon Distance', 'name': 'MET:P3:195-(Ca)-SER:P3:199'}
MET:P3:195 SER:P3:199 {'distance': '2.142', 'interaction': 'Hydrogen Bond', 'angle': '155.369', 'name': 'SER:P3:199:HN-(HB)-MET:P3:195:O'}
MET:P3:195 VAL:P3:193 {'distance': '5.509', 'interaction': 'Alpha Carbon Distance', 'name': 'VAL:P3:193-(Ca)-MET:P3:195'}
MET:P3:195 LEU:P3:36 {'distance': '7.953', 'interaction': 'Alpha Carbon Distance', 'name': 'LEU:P3:36-(Ca)-MET:P3:195'}
MET:P3:195 THR:P3:192 {'distance': '5.286', 'interaction': 'Alpha Carbon Distance', 'name': 'THR:P3:192-(Ca)-MET:P3:195'}
MET:P3:195 THR:P3:192 {'distance': '2.702', 'interaction': 'Hydrogen Bond', 'angle': '123.079', 'name': 'MET:P3:195:HN-(HB)-THR:P3:192:O'}
MET:P3:195 VAL:P3:198 {'distance': '5.51', 'interaction': 'Alpha Carbon Distance', 'name': 'MET:P3:195-(Ca)-VAL:P3:198'}
MET:P3:195 ARG:P3:32 {'distance': '6.308', 'interaction': 'Alpha Carbon Distance', 'name': 'ARG:P3:32-(Ca)-MET:P3:195'}
MET:P3:195 ILE:P3:196 {'distance': '3.819', 'interaction': 'Alpha Carbon Distance', 'name': 'MET:P3:195-(Ca)-ILE:P3:196'}
MET:P3:195 PHE:P3:194 {'distance': '3.94', 'interaction': 'Alpha Carbon Distance', 'name': 'PHE:P3:194-(Ca)-MET:P3:195'}
MET:P3:195 ALA:P3:197 {'distance': '5.667', 'interaction': 'Alpha Carbon Distance', 'name': 'MET:P3:195-(Ca)-ALA:P3:197'}
MET:P3:195 PHE:P3:191 {'distance': '5.897', 'interaction': 'Alpha Carbon Distance', 'name': 'PHE:P3:191-(Ca)-MET:P3:195'}
SER:P1:219 GLY:P1:220 {'distance': '3.753', 'interaction': 'Alpha Carbon Distance', 'name': 'SER:P1:219-(Ca)-GLY:P1:220'}
SER:P1:219 TYR:P1:217 {'distance': '6.41', 'interaction': 'Alpha Carbon Distance', 'name': 'TYR:P1:217-(Ca)-SER:P1:219'}
SER:P1:219 CYS:P1:218 {'distance': '3.867', 'interaction': 'Alpha Carbon Distance', 'name': 'CYS:P1:218-(Ca)-SER:P1:219'}
SER:P1:219 PRO:P1:225 {'distance': '5.975', 'interaction': 'Alpha Carbon Distance', 'name': 'SER:P1:219-(Ca)-PRO:P1:225'}
SER:P1:219 LYS:P1:221 {'distance': '5.264', 'interaction': 'Alpha Carbon Distance', 'name': 'SER:P1:219-(Ca)-LYS:P1:221'}
SER:P1:219 LYS:P1:221 {'distance': '2.036', 'interaction': 'Hydrogen Bond', 'angle': '148.541', 'name': 'LYS:P1:221:HN-(HB)-SER:P1:219:OG'}
MET:P2:151 TYR:P2:155 {'distance': '6.431', 'interaction': 'Alpha Carbon Distance', 'name': 'MET:P2:151-(Ca)-TYR:P2:155'}
MET:P2:151 TYR:P2:155 {'distance': '2.506', 'interaction': 'Hydrogen Bond', 'angle': '144.321', 'name': 'TYR:P2:155:HN-(HB)-MET:P2:151:O'}
MET:P2:151 TYR:P2:152 {'distance': '3.811', 'interaction': 'Alpha Carbon Distance', 'name': 'MET:P2:151-(Ca)-TYR:P2:152'}
MET:P2:151 GLU:P2:147 {'distance': '6.008', 'interaction': 'Alpha Carbon Distance', 'name': 'GLU:P2:147-(Ca)-MET:P2:151'}
MET:P2:151 GLU:P2:147 {'distance': '2.019', 'interaction': 'Hydrogen Bond', 'angle': '155.332', 'name': 'MET:P2:151:HN-(HB)-GLU:P2:147:O'}
MET:P2:151 ALA:P2:148 {'distance': '5.256', 'interaction': 'Alpha Carbon Distance', 'name': 'ALA:P2:148-(Ca)-MET:P2:151'}
MET:P2:151 VAL:P2:153 {'distance': '5.431', 'interaction': 'Alpha Carbon Distance', 'name': 'MET:P2:151-(Ca)-VAL:P2:153'}
MET:P2:151 GLY:P2:200 {'distance': '7.774', 'interaction': 'Alpha Carbon Distance', 'name': 'MET:P2:151-(Ca)-GLY:P2:200'}
MET:P2:151 PHE:P2:150 {'distance': '3.798', 'interaction': 'Alpha Carbon Distance', 'name': 'PHE:P2:150-(Ca)-MET:P2:151'}
MET:P2:151 ALA:P2:149 {'distance': '5.466', 'interaction': 'Alpha Carbon Distance', 'name': 'ALA:P2:149-(Ca)-MET:P2:151'}
MET:P2:151 PHE:P2:154 {'distance': '5.068', 'interaction': 'Alpha Carbon Distance', 'name': 'MET:P2:151-(Ca)-PHE:P2:154'}
GLU:P8:119 ILE:P8:118 {'distance': '3.847', 'interaction': 'Alpha Carbon Distance', 'name': 'ILE:P8:118-(Ca)-GLU:P8:119'}
GLU:P8:119 ILE:P8:111 {'distance': '5.966', 'interaction': 'Alpha Carbon Distance', 'name': 'ILE:P8:111-(Ca)-GLU:P8:119'}
GLU:P8:119 GLU:P8:120 {'distance': '3.801', 'interaction': 'Alpha Carbon Distance', 'name': 'GLU:P8:119-(Ca)-GLU:P8:120'}
GLU:P8:119 ILE:P8:121 {'distance': '6.715', 'interaction': 'Alpha Carbon Distance', 'name': 'GLU:P8:119-(Ca)-ILE:P8:121'}
GLU:P8:119 ASP:P8:117 {'distance': '7.24', 'interaction': 'Alpha Carbon Distance', 'name': 'ASP:P8:117-(Ca)-GLU:P8:119'}
ARG:P4:104 HSD:P4:100 {'distance': '5.97', 'interaction': 'Alpha Carbon Distance', 'name': 'HSD:P4:100-(Ca)-ARG:P4:104'}
ARG:P4:104 HSD:P4:100 {'distance': '1.743', 'interaction': 'Hydrogen Bond', 'angle': '153.159', 'name': 'ARG:P4:104:HN-(HB)-HSD:P4:100:O'}
ARG:P4:104 GLU:P4:101 {'distance': '4.867', 'interaction': 'Alpha Carbon Distance', 'name': 'GLU:P4:101-(Ca)-ARG:P4:104'}
ARG:P4:104 SER:P3:17 {'distance': '2.534', 'interaction': 'Hydrogen Bond', 'angle': '145.451', 'name': 'ARG:P4:104:HH11-(HB)-SER:P3:17:OG'}
ARG:P4:104 PHE:P4:106 {'distance': '5.282', 'interaction': 'Alpha Carbon Distance', 'name': 'ARG:P4:104-(Ca)-PHE:P4:106'}
MET:P2:157 TYR:P2:158 {'distance': '3.744', 'interaction': 'Alpha Carbon Distance', 'name': 'MET:P2:157-(Ca)-TYR:P2:158'}
MET:P2:157 ASP:P2:159 {'distance': '5.644', 'interaction': 'Alpha Carbon Distance', 'name': 'MET:P2:157-(Ca)-ASP:P2:159'}
MET:P2:157 TYR:P2:155 {'distance': '5.973', 'interaction': 'Alpha Carbon Distance', 'name': 'TYR:P2:155-(Ca)-MET:P2:157'}
MET:P2:157 VAL:P2:153 {'distance': '5.703', 'interaction': 'Alpha Carbon Distance', 'name': 'VAL:P2:153-(Ca)-MET:P2:157'}
MET:P2:157 VAL:P2:153 {'distance': '1.967', 'interaction': 'Hydrogen Bond', 'angle': '169.372', 'name': 'MET:P2:157:HN-(HB)-VAL:P2:153:O'}
MET:P2:157 VAL:P2:156 {'distance': '3.766', 'interaction': 'Alpha Carbon Distance', 'name': 'VAL:P2:156-(Ca)-MET:P2:157'}
MET:P2:157 PHE:P2:154 {'distance': '5.808', 'interaction': 'Alpha Carbon Distance', 'name': 'PHE:P2:154-(Ca)-MET:P2:157'}
ARG:P12:165 THR:P12:189 {'distance': '2.247', 'interaction': 'Hydrogen Bond', 'angle': '129.87', 'name': 'ARG:P12:165:HH12-(HB)-THR:P12:189:OG1'}
ARG:P12:165 ASP:P7:66 {'distance': '1.748', 'interaction': 'Hydrogen Bond', 'angle': '169.818', 'name': 'ARG:P12:165:HH22-(HB)-ASP:P7:66:OD1'}
ARG:P12:165 ASP:P7:66 {'distance': '2.971', 'interaction': 'Hydrogen Bond', 'angle': '129.258', 'name': 'ARG:P12:165:HH22-(HB)-ASP:P7:66:OD2'}
ARG:P12:165 ASP:P7:66 {'distance': '4.943', 'interaction': 'Salt Bridge', 'name': 'ASP:P7:66:OD1-(salt)-ARG:P12:165:NH1'}
ARG:P12:165 ASP:P7:66 {'distance': '2.738', 'interaction': 'Salt Bridge', 'name': 'ASP:P7:66:OD1-(salt)-ARG:P12:165:NH2'}
ARG:P12:165 ASP:P7:66 {'distance': '5.726', 'interaction': 'Salt Bridge', 'name': 'ASP:P7:66:OD2-(salt)-ARG:P12:165:NH1'}
ARG:P12:165 ASP:P7:66 {'distance': '3.686', 'interaction': 'Salt Bridge', 'name': 'ASP:P7:66:OD2-(salt)-ARG:P12:165:NH2'}
ARG:P12:165 LEU:P12:166 {'distance': '3.811', 'interaction': 'Alpha Carbon Distance', 'name': 'ARG:P12:165-(Ca)-LEU:P12:166'}
ARG:P12:165 VAL:P12:182 {'distance': '7.382', 'interaction': 'Alpha Carbon Distance', 'name': 'ARG:P12:165-(Ca)-VAL:P12:182'}
ARG:P12:165 PRO:P12:185 {'distance': '5.741', 'interaction': 'Alpha Carbon Distance', 'name': 'ARG:P12:165-(Ca)-PRO:P12:185'}
ARG:P12:165 GLN:P12:164 {'distance': '3.797', 'interaction': 'Alpha Carbon Distance', 'name': 'GLN:P12:164-(Ca)-ARG:P12:165'}
ARG:P12:165 VAL:P12:167 {'distance': '6.104', 'interaction': 'Alpha Carbon Distance', 'name': 'ARG:P12:165-(Ca)-VAL:P12:167'}
ARG:P12:165 MET:P12:163 {'distance': '6.2', 'interaction': 'Alpha Carbon Distance', 'name': 'MET:P12:163-(Ca)-ARG:P12:165'}
ASP:P1:66 ARG:P6:184 {'distance': '4.895', 'interaction': 'Alpha Carbon Distance', 'name': 'ASP:P1:66-(Ca)-ARG:P6:184'}
ASP:P1:66 PRO:P6:185 {'distance': '6.044', 'interaction': 'Alpha Carbon Distance', 'name': 'ASP:P1:66-(Ca)-PRO:P6:185'}
ASP:P1:66 THR:P6:186 {'distance': '5.289', 'interaction': 'Alpha Carbon Distance', 'name': 'ASP:P1:66-(Ca)-THR:P6:186'}
ASP:P1:66 THR:P6:186 {'distance': '2.498', 'interaction': 'Hydrogen Bond', 'angle': '135.483', 'name': 'THR:P6:186:HN-(HB)-ASP:P1:66:OD1'}
ASP:P1:66 SER:P6:183 {'distance': '7.898', 'interaction': 'Alpha Carbon Distance', 'name': 'ASP:P1:66-(Ca)-SER:P6:183'}
ASP:P1:66 PHE:P1:69 {'distance': '5.623', 'interaction': 'Alpha Carbon Distance', 'name': 'ASP:P1:66-(Ca)-PHE:P1:69'}
ASP:P1:66 PRO:P1:70 {'distance': '6.551', 'interaction': 'Alpha Carbon Distance', 'name': 'ASP:P1:66-(Ca)-PRO:P1:70'}
ASP:P1:66 ASN:P1:62 {'distance': '6.323', 'interaction': 'Alpha Carbon Distance', 'name': 'ASN:P1:62-(Ca)-ASP:P1:66'}
ASP:P1:66 ASN:P1:62 {'distance': '2.458', 'interaction': 'Hydrogen Bond', 'angle': '171.826', 'name': 'ASP:P1:66:HN-(HB)-ASN:P1:62:O'}
ASP:P1:66 VAL:P1:63 {'distance': '5.047', 'interaction': 'Alpha Carbon Distance', 'name': 'VAL:P1:63-(Ca)-ASP:P1:66'}
ASP:P1:66 HSD:P1:67 {'distance': '3.97', 'interaction': 'Alpha Carbon Distance', 'name': 'ASP:P1:66-(Ca)-HSD:P1:67'}
ASP:P1:66 TYR:P1:65 {'distance': '3.791', 'interaction': 'Alpha Carbon Distance', 'name': 'TYR:P1:65-(Ca)-ASP:P1:66'}
ASP:P1:66 CYS:P1:64 {'distance': '5.302', 'interaction': 'Alpha Carbon Distance', 'name': 'CYS:P1:64-(Ca)-ASP:P1:66'}
ASP:P1:66 GLU:P6:187 {'distance': '7.879', 'interaction': 'Alpha Carbon Distance', 'name': 'ASP:P1:66-(Ca)-GLU:P6:187'}
ASP:P1:66 ARG:P6:165 {'distance': '1.842', 'interaction': 'Hydrogen Bond', 'angle': '170.315', 'name': 'ARG:P6:165:HH22-(HB)-ASP:P1:66:OD1'}
ASP:P1:66 ARG:P6:165 {'distance': '4.965', 'interaction': 'Salt Bridge', 'name': 'ASP:P1:66:OD1-(salt)-ARG:P6:165:NH1'}
ASP:P1:66 ARG:P6:165 {'distance': '2.833', 'interaction': 'Salt Bridge', 'name': 'ASP:P1:66:OD1-(salt)-ARG:P6:165:NH2'}
ASP:P1:66 ARG:P6:165 {'distance': '5.81', 'interaction': 'Salt Bridge', 'name': 'ASP:P1:66:OD2-(salt)-ARG:P6:165:NH1'}
ASP:P1:66 ARG:P6:165 {'distance': '3.797', 'interaction': 'Salt Bridge', 'name': 'ASP:P1:66:OD2-(salt)-ARG:P6:165:NH2'}
ASP:P1:66 TYR:P1:68 {'distance': '6.007', 'interaction': 'Alpha Carbon Distance', 'name': 'ASP:P1:66-(Ca)-TYR:P1:68'}
MET:P6:195 VAL:P6:193 {'distance': '5.446', 'interaction': 'Alpha Carbon Distance', 'name': 'VAL:P6:193-(Ca)-MET:P6:195'}
MET:P6:195 TRP:P6:77 {'distance': '7.681', 'interaction': 'Alpha Carbon Distance', 'name': 'TRP:P6:77-(Ca)-MET:P6:195'}
MET:P6:195 ALA:P6:197 {'distance': '5.43', 'interaction': 'Alpha Carbon Distance', 'name': 'MET:P6:195-(Ca)-ALA:P6:197'}
MET:P6:195 THR:P6:192 {'distance': '5.142', 'interaction': 'Alpha Carbon Distance', 'name': 'THR:P6:192-(Ca)-MET:P6:195'}
MET:P6:195 SER:P6:199 {'distance': '5.94', 'interaction': 'Alpha Carbon Distance', 'name': 'MET:P6:195-(Ca)-SER:P6:199'}
MET:P6:195 SER:P6:199 {'distance': '2.167', 'interaction': 'Hydrogen Bond', 'angle': '157.987', 'name': 'SER:P6:199:HN-(HB)-MET:P6:195:O'}
MET:P6:195 SER:P6:199 {'distance': '1.911', 'interaction': 'Hydrogen Bond', 'angle': '151.982', 'name': 'SER:P6:199:HG1-(HB)-MET:P6:195:O'}
MET:P6:195 ILE:P6:196 {'distance': '3.853', 'interaction': 'Alpha Carbon Distance', 'name': 'MET:P6:195-(Ca)-ILE:P6:196'}
MET:P6:195 VAL:P6:198 {'distance': '5.117', 'interaction': 'Alpha Carbon Distance', 'name': 'MET:P6:195-(Ca)-VAL:P6:198'}
MET:P6:195 PHE:P6:191 {'distance': '6.693', 'interaction': 'Alpha Carbon Distance', 'name': 'PHE:P6:191-(Ca)-MET:P6:195'}
MET:P6:195 PHE:P6:191 {'distance': '2.554', 'interaction': 'Hydrogen Bond', 'angle': '150.616', 'name': 'MET:P6:195:HN-(HB)-PHE:P6:191:O'}
MET:P6:195 ARG:P6:32 {'distance': '7.035', 'interaction': 'Alpha Carbon Distance', 'name': 'ARG:P6:32-(Ca)-MET:P6:195'}
MET:P6:195 PHE:P6:194 {'distance': '3.813', 'interaction': 'Alpha Carbon Distance', 'name': 'PHE:P6:194-(Ca)-MET:P6:195'}
LEU:P11:10 GLN:P11:7 {'distance': '4.87', 'interaction': 'Alpha Carbon Distance', 'name': 'GLN:P11:7-(Ca)-LEU:P11:10'}
LEU:P11:10 ALA:P11:88 {'distance': '6.526', 'interaction': 'Alpha Carbon Distance', 'name': 'LEU:P11:10-(Ca)-ALA:P11:88'}
LEU:P11:10 THR:P11:8 {'distance': '5.612', 'interaction': 'Alpha Carbon Distance', 'name': 'THR:P11:8-(Ca)-LEU:P11:10'}
LEU:P11:10 ILE:P11:9 {'distance': '3.748', 'interaction': 'Alpha Carbon Distance', 'name': 'ILE:P11:9-(Ca)-LEU:P11:10'}
LEU:P11:10 GLY:P11:11 {'distance': '3.775', 'interaction': 'Alpha Carbon Distance', 'name': 'LEU:P11:10-(Ca)-GLY:P11:11'}
LEU:P11:10 LEU:P11:6 {'distance': '5.969', 'interaction': 'Alpha Carbon Distance', 'name': 'LEU:P11:6-(Ca)-LEU:P11:10'}
LEU:P11:10 LEU:P11:6 {'distance': '1.816', 'interaction': 'Hydrogen Bond', 'angle': '176.411', 'name': 'LEU:P11:10:HN-(HB)-LEU:P11:6:O'}
LEU:P11:10 GLY:P11:12 {'distance': '5.571', 'interaction': 'Alpha Carbon Distance', 'name': 'LEU:P11:10-(Ca)-GLY:P11:12'}
LEU:P11:10 LEU:P11:89 {'distance': '6.522', 'interaction': 'Alpha Carbon Distance', 'name': 'LEU:P11:10-(Ca)-LEU:P11:89'}
TYR:P3:152 MET:P3:151 {'distance': '3.836', 'interaction': 'Alpha Carbon Distance', 'name': 'MET:P3:151-(Ca)-TYR:P3:152'}
TYR:P3:152 TYR:P3:155 {'distance': '5.44', 'interaction': 'Alpha Carbon Distance', 'name': 'TYR:P3:152-(Ca)-TYR:P3:155'}
TYR:P3:152 TYR:P3:155 {'distance': '2.593', 'interaction': 'Hydrogen Bond', 'angle': '125.838', 'name': 'TYR:P3:155:HN-(HB)-TYR:P3:152:O'}
TYR:P3:152 PHE:P3:150 {'distance': '5.399', 'interaction': 'Alpha Carbon Distance', 'name': 'PHE:P3:150-(Ca)-TYR:P3:152'}
TYR:P3:152 PHE:P3:154 {'distance': '5.755', 'interaction': 'Alpha Carbon Distance', 'name': 'TYR:P3:152-(Ca)-PHE:P3:154'}
SER:P3:17 SER:P3:19 {'distance': '5.866', 'interaction': 'Alpha Carbon Distance', 'name': 'SER:P3:17-(Ca)-SER:P3:19'}
SER:P3:17 THR:P3:18 {'distance': '3.896', 'interaction': 'Alpha Carbon Distance', 'name': 'SER:P3:17-(Ca)-THR:P3:18'}
SER:P3:17 HSD:P3:16 {'distance': '3.838', 'interaction': 'Alpha Carbon Distance', 'name': 'HSD:P3:16-(Ca)-SER:P3:17'}
GLN:P2:124 GLN:P2:124 {'distance': '2.191', 'interaction': 'Hydrogen Bond', 'angle': '162.539', 'name': 'GLN:P2:124:HN-(HB)-GLN:P2:124:OE1'}
GLN:P2:124 GLN:P2:124 {'distance': '2.799', 'interaction': 'Hydrogen Bond', 'angle': '123.223', 'name': 'GLN:P2:124:HN-(HB)-GLN:P2:124:NE2'}
GLN:P2:124 VAL:P2:126 {'distance': '5.541', 'interaction': 'Alpha Carbon Distance', 'name': 'GLN:P2:124-(Ca)-VAL:P2:126'}
GLN:P2:124 ARG:P2:127 {'distance': '5.833', 'interaction': 'Alpha Carbon Distance', 'name': 'GLN:P2:124-(Ca)-ARG:P2:127'}
GLN:P2:124 ARG:P2:127 {'distance': '2.509', 'interaction': 'Hydrogen Bond', 'angle': '135.732', 'name': 'ARG:P2:127:HN-(HB)-GLN:P2:124:O'}
GLN:P2:124 THR:P2:123 {'distance': '3.714', 'interaction': 'Alpha Carbon Distance', 'name': 'THR:P2:123-(Ca)-GLN:P2:124'}
GLN:P2:124 ILE:P2:128 {'distance': '6.924', 'interaction': 'Alpha Carbon Distance', 'name': 'GLN:P2:124-(Ca)-ILE:P2:128'}
GLN:P2:124 ILE:P2:128 {'distance': '2.933', 'interaction': 'Hydrogen Bond', 'angle': '144.84', 'name': 'ILE:P2:128:HN-(HB)-GLN:P2:124:O'}
GLN:P2:124 LYS:P2:122 {'distance': '6.424', 'interaction': 'Alpha Carbon Distance', 'name': 'LYS:P2:122-(Ca)-GLN:P2:124'}
GLN:P2:124 LYS:P2:125 {'distance': '3.819', 'interaction': 'Alpha Carbon Distance', 'name': 'GLN:P2:124-(Ca)-LYS:P2:125'}
TYR:P3:155 MET:P3:151 {'distance': '7.284', 'interaction': 'Alpha Carbon Distance', 'name': 'MET:P3:151-(Ca)-TYR:P3:155'}
TYR:P3:155 GLY:P3:160 {'distance': '4.434', 'interaction': 'Alpha Carbon Distance', 'name': 'TYR:P3:155-(Ca)-GLY:P3:160'}
TYR:P3:155 GLY:P3:160 {'distance': '2.049', 'interaction': 'Hydrogen Bond', 'angle': '165.183', 'name': 'GLY:P3:160:HN-(HB)-TYR:P3:155:O'}
TYR:P3:155 MET:P3:157 {'distance': '5.75', 'interaction': 'Alpha Carbon Distance', 'name': 'TYR:P3:155-(Ca)-MET:P3:157'}
TYR:P3:155 TYR:P3:158 {'distance': '5.904', 'interaction': 'Alpha Carbon Distance', 'name': 'TYR:P3:155-(Ca)-TYR:P3:158'}
TYR:P3:155 PHE:P3:154 {'distance': '3.861', 'interaction': 'Alpha Carbon Distance', 'name': 'PHE:P3:154-(Ca)-TYR:P3:155'}
TYR:P3:155 ASP:P3:159 {'distance': '5.607', 'interaction': 'Alpha Carbon Distance', 'name': 'TYR:P3:155-(Ca)-ASP:P3:159'}
TYR:P3:155 PHE:P3:161 {'distance': '5.77', 'interaction': 'Alpha Carbon Distance', 'name': 'TYR:P3:155-(Ca)-PHE:P3:161'}
TYR:P3:155 PHE:P3:161 {'distance': '5.31230931911', 'interaction': 'Pi-Pi', 'name': 'TYR:P3:155-(pi-pi)-PHE:P3:161', 'orientation': 'T-orientation with the edge to face'}
TYR:P3:158 GLY:P3:160 {'distance': '5.574', 'interaction': 'Alpha Carbon Distance', 'name': 'TYR:P3:158-(Ca)-GLY:P3:160'}
TYR:P3:158 MET:P3:157 {'distance': '3.867', 'interaction': 'Alpha Carbon Distance', 'name': 'MET:P3:157-(Ca)-TYR:P3:158'}
TYR:P3:158 PHE:P3:154 {'distance': '6.054', 'interaction': 'Alpha Carbon Distance', 'name': 'PHE:P3:154-(Ca)-TYR:P3:158'}
TYR:P3:158 PHE:P3:154 {'distance': '2.23', 'interaction': 'Hydrogen Bond', 'angle': '155.087', 'name': 'TYR:P3:158:HN-(HB)-PHE:P3:154:O'}
TYR:P3:158 ILE:P3:71 {'distance': '2.054', 'interaction': 'Hydrogen Bond', 'angle': '142.128', 'name': 'TYR:P3:158:HH-(HB)-ILE:P3:71:O'}
TYR:P3:158 PHE:P3:161 {'distance': '6.704', 'interaction': 'Alpha Carbon Distance', 'name': 'TYR:P3:158-(Ca)-PHE:P3:161'}
TYR:P3:158 ASP:P3:159 {'distance': '3.777', 'interaction': 'Alpha Carbon Distance', 'name': 'TYR:P3:158-(Ca)-ASP:P3:159'}
TYR:P3:158 HSD:P3:73 {'distance': '4.80363160503', 'interaction': 'Pi-Pi', 'name': 'HSD:P3:73-(pi-pi)-TYR:P3:158', 'orientation': 'T-orientation with the edge to face'}
PRO:P7:70 HSD:P7:67 {'distance': '7.684', 'interaction': 'Alpha Carbon Distance', 'name': 'HSD:P7:67-(Ca)-PRO:P7:70'}
PRO:P7:70 TYR:P7:68 {'distance': '6.751', 'interaction': 'Alpha Carbon Distance', 'name': 'TYR:P7:68-(Ca)-PRO:P7:70'}
PRO:P7:70 GLU:P12:187 {'distance': '6.407', 'interaction': 'Alpha Carbon Distance', 'name': 'PRO:P7:70-(Ca)-GLU:P12:187'}
PRO:P7:70 PHE:P7:69 {'distance': '3.857', 'interaction': 'Alpha Carbon Distance', 'name': 'PHE:P7:69-(Ca)-PRO:P7:70'}
PRO:P7:70 ILE:P7:71 {'distance': '3.817', 'interaction': 'Alpha Carbon Distance', 'name': 'PRO:P7:70-(Ca)-ILE:P7:71'}
PRO:P7:70 ASP:P7:66 {'distance': '6.885', 'interaction': 'Alpha Carbon Distance', 'name': 'ASP:P7:66-(Ca)-PRO:P7:70'}
PRO:P7:70 THR:P12:186 {'distance': '5.356', 'interaction': 'Alpha Carbon Distance', 'name': 'PRO:P7:70-(Ca)-THR:P12:186'}
PHE:P11:191 VAL:P11:193 {'distance': '5.315', 'interaction': 'Alpha Carbon Distance', 'name': 'PHE:P11:191-(Ca)-VAL:P11:193'}
PHE:P11:191 VAL:P11:190 {'distance': '3.858', 'interaction': 'Alpha Carbon Distance', 'name': 'VAL:P11:190-(Ca)-PHE:P11:191'}
PHE:P11:191 MET:P11:195 {'distance': '6.253', 'interaction': 'Alpha Carbon Distance', 'name': 'PHE:P11:191-(Ca)-MET:P11:195'}
PHE:P11:191 MET:P11:195 {'distance': '2.013', 'interaction': 'Hydrogen Bond', 'angle': '158.203', 'name': 'MET:P11:195:HN-(HB)-PHE:P11:191:O'}
PHE:P11:191 GLU:P11:187 {'distance': '7.819', 'interaction': 'Alpha Carbon Distance', 'name': 'GLU:P11:187-(Ca)-PHE:P11:191'}
PHE:P11:191 PHE:P11:194 {'distance': '5.107', 'interaction': 'Alpha Carbon Distance', 'name': 'PHE:P11:191-(Ca)-PHE:P11:194'}
PHE:P11:191 LEU:P11:36 {'distance': '7.78', 'interaction': 'Alpha Carbon Distance', 'name': 'LEU:P11:36-(Ca)-PHE:P11:191'}
PHE:P11:191 THR:P11:189 {'distance': '5.325', 'interaction': 'Alpha Carbon Distance', 'name': 'THR:P11:189-(Ca)-PHE:P11:191'}
PHE:P11:191 ILE:P11:35 {'distance': '6.715', 'interaction': 'Alpha Carbon Distance', 'name': 'ILE:P11:35-(Ca)-PHE:P11:191'}
PHE:P11:191 ALA:P11:39 {'distance': '7.037', 'interaction': 'Alpha Carbon Distance', 'name': 'ALA:P11:39-(Ca)-PHE:P11:191'}
PHE:P11:191 THR:P11:192 {'distance': '3.748', 'interaction': 'Alpha Carbon Distance', 'name': 'PHE:P11:191-(Ca)-THR:P11:192'}
ASP:P7:2 THR:P8:5 {'distance': '7.754', 'interaction': 'Alpha Carbon Distance', 'name': 'ASP:P7:2-(Ca)-THR:P8:5'}
ASP:P7:2 MET:P7:1 {'distance': '3.859', 'interaction': 'Alpha Carbon Distance', 'name': 'MET:P7:1-(Ca)-ASP:P7:2'}
ASP:P7:2 LEU:P7:6 {'distance': '6.06', 'interaction': 'Alpha Carbon Distance', 'name': 'ASP:P7:2-(Ca)-LEU:P7:6'}
ASP:P7:2 LEU:P7:6 {'distance': '2.048', 'interaction': 'Hydrogen Bond', 'angle': '155.796', 'name': 'LEU:P7:6:HN-(HB)-ASP:P7:2:O'}
ASP:P7:2 GLY:P7:4 {'distance': '5.67', 'interaction': 'Alpha Carbon Distance', 'name': 'ASP:P7:2-(Ca)-GLY:P7:4'}
ASP:P7:2 TRP:P7:3 {'distance': '3.844', 'interaction': 'Alpha Carbon Distance', 'name': 'ASP:P7:2-(Ca)-TRP:P7:3'}
PHE:P11:194 VAL:P11:190 {'distance': '6.527', 'interaction': 'Alpha Carbon Distance', 'name': 'VAL:P11:190-(Ca)-PHE:P11:194'}
PHE:P11:194 VAL:P11:190 {'distance': '2.197', 'interaction': 'Hydrogen Bond', 'angle': '163.226', 'name': 'PHE:P11:194:HN-(HB)-VAL:P11:190:O'}
PHE:P11:194 THR:P11:192 {'distance': '5.397', 'interaction': 'Alpha Carbon Distance', 'name': 'THR:P11:192-(Ca)-PHE:P11:194'}
PHE:P11:194 VAL:P11:193 {'distance': '3.804', 'interaction': 'Alpha Carbon Distance', 'name': 'VAL:P11:193-(Ca)-PHE:P11:194'}
PHE:P11:194 MET:P11:195 {'distance': '3.883', 'interaction': 'Alpha Carbon Distance', 'name': 'PHE:P11:194-(Ca)-MET:P11:195'}
PHE:P11:194 VAL:P11:198 {'distance': '5.993', 'interaction': 'Alpha Carbon Distance', 'name': 'PHE:P11:194-(Ca)-VAL:P11:198'}
PHE:P11:194 VAL:P11:198 {'distance': '2.054', 'interaction': 'Hydrogen Bond', 'angle': '150.18', 'name': 'VAL:P11:198:HN-(HB)-PHE:P11:194:O'}
PHE:P11:194 PHE:P12:83 {'distance': '5.46705466053', 'interaction': 'Pi-Pi', 'name': 'PHE:P11:194-(pi-pi)-PHE:P12:83', 'orientation': 'L-orientation'}
PHE:P11:194 ILE:P11:35 {'distance': '7.513', 'interaction': 'Alpha Carbon Distance', 'name': 'ILE:P11:35-(Ca)-PHE:P11:194'}
PHE:P11:194 ARG:P11:32 {'distance': '7.828', 'interaction': 'Alpha Carbon Distance', 'name': 'ARG:P11:32-(Ca)-PHE:P11:194'}
ARG:P2:216 LEU:P2:213 {'distance': '5.887', 'interaction': 'Alpha Carbon Distance', 'name': 'LEU:P2:213-(Ca)-ARG:P2:216'}
ARG:P2:216 TYR:P2:217 {'distance': '3.851', 'interaction': 'Alpha Carbon Distance', 'name': 'ARG:P2:216-(Ca)-TYR:P2:217'}
ARG:P2:216 TYR:P2:212 {'distance': '5.864', 'interaction': 'Alpha Carbon Distance', 'name': 'TYR:P2:212-(Ca)-ARG:P2:216'}
ARG:P2:216 TYR:P2:212 {'distance': '2.752', 'interaction': 'Hydrogen Bond', 'angle': '141.58', 'name': 'ARG:P2:216:HN-(HB)-TYR:P2:212:O'}
ARG:P2:216 LEU:P2:214 {'distance': '5.76', 'interaction': 'Alpha Carbon Distance', 'name': 'LEU:P2:214-(Ca)-ARG:P2:216'}
ARG:P2:216 CYS:P2:218 {'distance': '6.814', 'interaction': 'Alpha Carbon Distance', 'name': 'ARG:P2:216-(Ca)-CYS:P2:218'}
ARG:P2:216 ILE:P2:215 {'distance': '3.923', 'interaction': 'Alpha Carbon Distance', 'name': 'ILE:P2:215-(Ca)-ARG:P2:216'}
GLY:P9:12 THR:P9:8 {'distance': '6.267', 'interaction': 'Alpha Carbon Distance', 'name': 'THR:P9:8-(Ca)-GLY:P9:12'}
GLY:P9:12 ALA:P9:92 {'distance': '7.902', 'interaction': 'Alpha Carbon Distance', 'name': 'GLY:P9:12-(Ca)-ALA:P9:92'}
GLY:P9:12 ASN:P9:14 {'distance': '6.634', 'interaction': 'Alpha Carbon Distance', 'name': 'GLY:P9:12-(Ca)-ASN:P9:14'}
GLY:P9:12 ALA:P9:88 {'distance': '6.077', 'interaction': 'Alpha Carbon Distance', 'name': 'GLY:P9:12-(Ca)-ALA:P9:88'}
GLY:P9:12 GLY:P9:11 {'distance': '3.777', 'interaction': 'Alpha Carbon Distance', 'name': 'GLY:P9:11-(Ca)-GLY:P9:12'}
GLY:P9:12 LEU:P9:10 {'distance': '5.693', 'interaction': 'Alpha Carbon Distance', 'name': 'LEU:P9:10-(Ca)-GLY:P9:12'}
GLY:P9:12 VAL:P9:91 {'distance': '7.421', 'interaction': 'Alpha Carbon Distance', 'name': 'GLY:P9:12-(Ca)-VAL:P9:91'}
GLY:P9:12 VAL:P9:13 {'distance': '3.79', 'interaction': 'Alpha Carbon Distance', 'name': 'GLY:P9:12-(Ca)-VAL:P9:13'}
GLY:P9:12 ILE:P9:23 {'distance': '7.915', 'interaction': 'Alpha Carbon Distance', 'name': 'GLY:P9:12-(Ca)-ILE:P9:23'}
GLY:P9:12 THR:P9:26 {'distance': '7.049', 'interaction': 'Alpha Carbon Distance', 'name': 'GLY:P9:12-(Ca)-THR:P9:26'}
GLY:P9:11 THR:P9:8 {'distance': '5.506', 'interaction': 'Alpha Carbon Distance', 'name': 'THR:P9:8-(Ca)-GLY:P9:11'}
GLY:P9:11 THR:P9:8 {'distance': '2.901', 'interaction': 'Hydrogen Bond', 'angle': '128.506', 'name': 'GLY:P9:11:HN-(HB)-THR:P9:8:O'}
GLY:P9:11 LEU:P9:10 {'distance': '3.908', 'interaction': 'Alpha Carbon Distance', 'name': 'LEU:P9:10-(Ca)-GLY:P9:11'}
GLY:P9:11 ALA:P9:92 {'distance': '4.617', 'interaction': 'Alpha Carbon Distance', 'name': 'GLY:P9:11-(Ca)-ALA:P9:92'}
GLY:P9:11 GLN:P9:7 {'distance': '5.785', 'interaction': 'Alpha Carbon Distance', 'name': 'GLN:P9:7-(Ca)-GLY:P9:11'}
GLY:P9:11 GLN:P9:7 {'distance': '2.088', 'interaction': 'Hydrogen Bond', 'angle': '147.663', 'name': 'GLY:P9:11:HN-(HB)-GLN:P9:7:O'}
GLY:P9:11 ALA:P9:88 {'distance': '3.743', 'interaction': 'Alpha Carbon Distance', 'name': 'GLY:P9:11-(Ca)-ALA:P9:88'}
GLY:P9:11 VAL:P9:13 {'distance': '6.917', 'interaction': 'Alpha Carbon Distance', 'name': 'GLY:P9:11-(Ca)-VAL:P9:13'}
GLY:P9:11 VAL:P9:91 {'distance': '5.27', 'interaction': 'Alpha Carbon Distance', 'name': 'GLY:P9:11-(Ca)-VAL:P9:91'}
GLY:P9:11 LEU:P9:89 {'distance': '5.953', 'interaction': 'Alpha Carbon Distance', 'name': 'GLY:P9:11-(Ca)-LEU:P9:89'}
GLY:P9:11 PRO:P9:87 {'distance': '7.271', 'interaction': 'Alpha Carbon Distance', 'name': 'GLY:P9:11-(Ca)-PRO:P9:87'}
HSD:P2:16 GLU:P2:129 {'distance': '6.394', 'interaction': 'Alpha Carbon Distance', 'name': 'HSD:P2:16-(Ca)-GLU:P2:129'}
HSD:P2:16 SER:P2:17 {'distance': '3.797', 'interaction': 'Alpha Carbon Distance', 'name': 'HSD:P2:16-(Ca)-SER:P2:17'}
HSD:P2:16 GLY:P2:130 {'distance': '7.803', 'interaction': 'Alpha Carbon Distance', 'name': 'HSD:P2:16-(Ca)-GLY:P2:130'}
HSD:P2:16 LYS:P2:22 {'distance': '1.86', 'interaction': 'Hydrogen Bond', 'angle': '165.863', 'name': 'LYS:P2:22:HZ3-(HB)-HSD:P2:16:NE2'}
HSD:P2:16 THR:P2:18 {'distance': '7.137', 'interaction': 'Alpha Carbon Distance', 'name': 'HSD:P2:16-(Ca)-THR:P2:18'}
HSD:P2:16 TRP:P2:133 {'distance': '4.755', 'interaction': 'Alpha Carbon Distance', 'name': 'HSD:P2:16-(Ca)-TRP:P2:133'}
HSD:P2:16 ASN:P2:14 {'distance': '6.358', 'interaction': 'Alpha Carbon Distance', 'name': 'ASN:P2:14-(Ca)-HSD:P2:16'}
HSD:P2:16 ASN:P2:14 {'distance': '2.111', 'interaction': 'Hydrogen Bond', 'angle': '153.997', 'name': 'HSD:P2:16:HD1-(HB)-ASN:P2:14:O'}
HSD:P2:16 TYR:P2:136 {'distance': '6.913', 'interaction': 'Alpha Carbon Distance', 'name': 'HSD:P2:16-(Ca)-TYR:P2:136'}
HSD:P2:16 TYR:P2:136 {'distance': '4.51330357428', 'interaction': 'Pi-Pi', 'name': 'HSD:P2:16-(pi-pi)-TYR:P2:136', 'orientation': 'T-orientation with the edge to face'}
ILE:P2:118 ASP:P2:117 {'distance': '3.836', 'interaction': 'Alpha Carbon Distance', 'name': 'ASP:P2:117-(Ca)-ILE:P2:118'}
ILE:P2:118 GLU:P2:119 {'distance': '3.862', 'interaction': 'Alpha Carbon Distance', 'name': 'ILE:P2:118-(Ca)-GLU:P2:119'}
ILE:P2:118 GLU:P2:120 {'distance': '6.749', 'interaction': 'Alpha Carbon Distance', 'name': 'ILE:P2:118-(Ca)-GLU:P2:120'}
ILE:P2:118 ILE:P2:111 {'distance': '6.683', 'interaction': 'Alpha Carbon Distance', 'name': 'ILE:P2:111-(Ca)-ILE:P2:118'}
ASP:P5:2 TRP:P5:3 {'distance': '3.741', 'interaction': 'Alpha Carbon Distance', 'name': 'ASP:P5:2-(Ca)-TRP:P5:3'}
ASP:P5:2 ASP:P6:2 {'distance': '7.123', 'interaction': 'Alpha Carbon Distance', 'name': 'ASP:P5:2-(Ca)-ASP:P6:2'}
ASP:P5:2 ASP:P4:2 {'distance': '7.932', 'interaction': 'Alpha Carbon Distance', 'name': 'ASP:P4:2-(Ca)-ASP:P5:2'}
ASP:P5:2 MET:P6:1 {'distance': '7.703', 'interaction': 'Alpha Carbon Distance', 'name': 'ASP:P5:2-(Ca)-MET:P6:1'}
ASP:P5:2 MET:P5:1 {'distance': '3.86', 'interaction': 'Alpha Carbon Distance', 'name': 'MET:P5:1-(Ca)-ASP:P5:2'}
ASP:P5:2 GLY:P5:4 {'distance': '6.096', 'interaction': 'Alpha Carbon Distance', 'name': 'ASP:P5:2-(Ca)-GLY:P5:4'}
PRO:P4:175 VAL:P4:178 {'distance': '6.887', 'interaction': 'Alpha Carbon Distance', 'name': 'PRO:P4:175-(Ca)-VAL:P4:178'}
PRO:P4:175 TRP:P4:172 {'distance': '7.318', 'interaction': 'Alpha Carbon Distance', 'name': 'TRP:P4:172-(Ca)-PRO:P4:175'}
PRO:P4:175 THR:P4:177 {'distance': '6.498', 'interaction': 'Alpha Carbon Distance', 'name': 'PRO:P4:175-(Ca)-THR:P4:177'}
PRO:P4:175 THR:P4:55 {'distance': '7.779', 'interaction': 'Alpha Carbon Distance', 'name': 'THR:P4:55-(Ca)-PRO:P4:175'}
PRO:P4:175 TRP:P8:172 {'distance': '5.594', 'interaction': 'Alpha Carbon Distance', 'name': 'PRO:P4:175-(Ca)-TRP:P8:172'}
PRO:P4:175 ASN:P4:176 {'distance': '3.851', 'interaction': 'Alpha Carbon Distance', 'name': 'PRO:P4:175-(Ca)-ASN:P4:176'}
PRO:P4:175 ASN:P4:170 {'distance': '7.906', 'interaction': 'Alpha Carbon Distance', 'name': 'ASN:P4:170-(Ca)-PRO:P4:175'}
PRO:P4:175 PRO:P8:173 {'distance': '4.89', 'interaction': 'Alpha Carbon Distance', 'name': 'PRO:P4:175-(Ca)-PRO:P8:173'}
PRO:P4:175 CYS:P8:174 {'distance': '5.639', 'interaction': 'Alpha Carbon Distance', 'name': 'PRO:P4:175-(Ca)-CYS:P8:174'}
PRO:P4:175 PRO:P8:175 {'distance': '5.07', 'interaction': 'Alpha Carbon Distance', 'name': 'PRO:P4:175-(Ca)-PRO:P8:175'}
PRO:P4:175 PRO:P4:173 {'distance': '6.621', 'interaction': 'Alpha Carbon Distance', 'name': 'PRO:P4:173-(Ca)-PRO:P4:175'}
PRO:P4:175 ALA:P4:171 {'distance': '7.662', 'interaction': 'Alpha Carbon Distance', 'name': 'ALA:P4:171-(Ca)-PRO:P4:175'}
PRO:P4:175 ASN:P8:176 {'distance': '7.895', 'interaction': 'Alpha Carbon Distance', 'name': 'PRO:P4:175-(Ca)-ASN:P8:176'}
PRO:P4:175 CYS:P4:174 {'distance': '3.746', 'interaction': 'Alpha Carbon Distance', 'name': 'CYS:P4:174-(Ca)-PRO:P4:175'}
ILE:P3:82 TRP:P3:3 {'distance': '6.828', 'interaction': 'Alpha Carbon Distance', 'name': 'TRP:P3:3-(Ca)-ILE:P3:82'}
ILE:P3:82 GLN:P3:80 {'distance': '5.569', 'interaction': 'Alpha Carbon Distance', 'name': 'GLN:P3:80-(Ca)-ILE:P3:82'}
ILE:P3:82 SER:P3:85 {'distance': '5.056', 'interaction': 'Alpha Carbon Distance', 'name': 'ILE:P3:82-(Ca)-SER:P3:85'}
ILE:P3:82 SER:P3:85 {'distance': '2.722', 'interaction': 'Hydrogen Bond', 'angle': '126.624', 'name': 'SER:P3:85:HN-(HB)-ILE:P3:82:O'}
ILE:P3:82 THR:P3:86 {'distance': '5.871', 'interaction': 'Alpha Carbon Distance', 'name': 'ILE:P3:82-(Ca)-THR:P3:86'}
ILE:P3:82 THR:P3:86 {'distance': '1.919', 'interaction': 'Hydrogen Bond', 'angle': '140.777', 'name': 'THR:P3:86:HN-(HB)-ILE:P3:82:O'}
ILE:P3:82 THR:P3:86 {'distance': '1.908', 'interaction': 'Hydrogen Bond', 'angle': '153.023', 'name': 'THR:P3:86:HG1-(HB)-ILE:P3:82:O'}
ILE:P3:82 ALA:P3:78 {'distance': '6.574', 'interaction': 'Alpha Carbon Distance', 'name': 'ALA:P3:78-(Ca)-ILE:P3:82'}
ILE:P3:82 ALA:P3:78 {'distance': '2.091', 'interaction': 'Hydrogen Bond', 'angle': '163.864', 'name': 'ILE:P3:82:HN-(HB)-ALA:P3:78:O'}
ILE:P3:82 LEU:P3:79 {'distance': '5.356', 'interaction': 'Alpha Carbon Distance', 'name': 'LEU:P3:79-(Ca)-ILE:P3:82'}
ILE:P3:82 LEU:P3:81 {'distance': '3.853', 'interaction': 'Alpha Carbon Distance', 'name': 'LEU:P3:81-(Ca)-ILE:P3:82'}
ILE:P3:82 MET:P2:34 {'distance': '7.176', 'interaction': 'Alpha Carbon Distance', 'name': 'MET:P2:34-(Ca)-ILE:P3:82'}
ILE:P3:82 VAL:P3:84 {'distance': '5.69', 'interaction': 'Alpha Carbon Distance', 'name': 'ILE:P3:82-(Ca)-VAL:P3:84'}
ILE:P3:82 PHE:P3:83 {'distance': '3.931', 'interaction': 'Alpha Carbon Distance', 'name': 'ILE:P3:82-(Ca)-PHE:P3:83'}
GLU:P9:42 TRP:P9:44 {'distance': '5.649', 'interaction': 'Alpha Carbon Distance', 'name': 'GLU:P9:42-(Ca)-TRP:P9:44'}
GLU:P9:42 VAL:P9:43 {'distance': '3.764', 'interaction': 'Alpha Carbon Distance', 'name': 'GLU:P9:42-(Ca)-VAL:P9:43'}
GLU:P9:42 ALA:P9:39 {'distance': '5.467', 'interaction': 'Alpha Carbon Distance', 'name': 'ALA:P9:39-(Ca)-GLU:P9:42'}
GLU:P9:42 LYS:P9:41 {'distance': '3.914', 'interaction': 'Alpha Carbon Distance', 'name': 'LYS:P9:41-(Ca)-GLU:P9:42'}
GLU:P9:42 ALA:P9:40 {'distance': '5.417', 'interaction': 'Alpha Carbon Distance', 'name': 'ALA:P9:40-(Ca)-GLU:P9:42'}
GLU:P9:42 GLY:P9:45 {'distance': '5.034', 'interaction': 'Alpha Carbon Distance', 'name': 'GLU:P9:42-(Ca)-GLY:P9:45'}
GLU:P9:42 GLY:P9:45 {'distance': '2.394', 'interaction': 'Hydrogen Bond', 'angle': '148.782', 'name': 'GLY:P9:45:HN-(HB)-GLU:P9:42:O'}
GLU:P9:42 VAL:P9:38 {'distance': '6.639', 'interaction': 'Alpha Carbon Distance', 'name': 'VAL:P9:38-(Ca)-GLU:P9:42'}
GLU:P9:42 ARG:P10:75 {'distance': '1.617', 'interaction': 'Hydrogen Bond', 'angle': '165.728', 'name': 'ARG:P10:75:HH22-(HB)-GLU:P9:42:OE1'}
GLU:P9:42 ARG:P10:75 {'distance': '4.714', 'interaction': 'Salt Bridge', 'name': 'GLU:P9:42:OE1-(salt)-ARG:P10:75:NH1'}
GLU:P9:42 ARG:P10:75 {'distance': '2.597', 'interaction': 'Salt Bridge', 'name': 'GLU:P9:42:OE1-(salt)-ARG:P10:75:NH2'}
GLU:P9:42 ARG:P10:75 {'distance': '4.741', 'interaction': 'Salt Bridge', 'name': 'GLU:P9:42:OE2-(salt)-ARG:P10:75:NH2'}
GLU:P9:42 VAL:P9:37 {'distance': '7.495', 'interaction': 'Alpha Carbon Distance', 'name': 'VAL:P9:37-(Ca)-GLU:P9:42'}
ASN:P10:14 ALA:P10:92 {'distance': '6.881', 'interaction': 'Alpha Carbon Distance', 'name': 'ASN:P10:14-(Ca)-ALA:P10:92'}
ASN:P10:14 GLY:P10:12 {'distance': '6.508', 'interaction': 'Alpha Carbon Distance', 'name': 'GLY:P10:12-(Ca)-ASN:P10:14'}
ASN:P10:14 HSD:P10:16 {'distance': '5.879', 'interaction': 'Alpha Carbon Distance', 'name': 'ASN:P10:14-(Ca)-HSD:P10:16'}
ASN:P10:14 TYR:P11:97 {'distance': '7.928', 'interaction': 'Alpha Carbon Distance', 'name': 'ASN:P10:14-(Ca)-TYR:P11:97'}
CYS:P1:180 VAL:P1:178 {'distance': '6.404', 'interaction': 'Alpha Carbon Distance', 'name': 'VAL:P1:178-(Ca)-CYS:P1:180'}
CYS:P1:180 VAL:P1:182 {'distance': '6.793', 'interaction': 'Alpha Carbon Distance', 'name': 'CYS:P1:180-(Ca)-VAL:P1:182'}
CYS:P1:180 VAL:P1:52 {'distance': '5.677', 'interaction': 'Alpha Carbon Distance', 'name': 'VAL:P1:52-(Ca)-CYS:P1:180'}
CYS:P1:180 ASN:P1:54 {'distance': '5.823', 'interaction': 'Alpha Carbon Distance', 'name': 'ASN:P1:54-(Ca)-CYS:P1:180'}
CYS:P1:180 VAL:P1:167 {'distance': '5.508', 'interaction': 'Alpha Carbon Distance', 'name': 'VAL:P1:167-(Ca)-CYS:P1:180'}
CYS:P1:180 VAL:P1:167 {'distance': '2.027', 'interaction': 'Hydrogen Bond', 'angle': '140.666', 'name': 'VAL:P1:167:HN-(HB)-CYS:P1:180:O'}
CYS:P1:180 VAL:P1:167 {'distance': '2.028', 'interaction': 'Hydrogen Bond', 'angle': '174.751', 'name': 'CYS:P1:180:HN-(HB)-VAL:P1:167:O'}
CYS:P1:180 LYS:P1:61 {'distance': '7.846', 'interaction': 'Alpha Carbon Distance', 'name': 'LYS:P1:61-(Ca)-CYS:P1:180'}
CYS:P1:180 LEU:P1:166 {'distance': '5.606', 'interaction': 'Alpha Carbon Distance', 'name': 'LEU:P1:166-(Ca)-CYS:P1:180'}
CYS:P1:180 CYS:P1:169 {'distance': '7.034', 'interaction': 'Alpha Carbon Distance', 'name': 'CYS:P1:169-(Ca)-CYS:P1:180'}
CYS:P1:180 CYS:P1:53 {'distance': '3.964', 'interaction': 'Alpha Carbon Distance', 'name': 'CYS:P1:53-(Ca)-CYS:P1:180'}
CYS:P1:180 PHE:P1:51 {'distance': '7.11', 'interaction': 'Alpha Carbon Distance', 'name': 'PHE:P1:51-(Ca)-CYS:P1:180'}
CYS:P1:180 GLY:P2:59 {'distance': '7.377', 'interaction': 'Alpha Carbon Distance', 'name': 'CYS:P1:180-(Ca)-GLY:P2:59'}
LYS:P3:41 ILE:P3:74 {'distance': '6.567', 'interaction': 'Alpha Carbon Distance', 'name': 'LYS:P3:41-(Ca)-ILE:P3:74'}
LYS:P3:41 GLU:P3:42 {'distance': '3.863', 'interaction': 'Alpha Carbon Distance', 'name': 'LYS:P3:41-(Ca)-GLU:P3:42'}
LYS:P3:41 TRP:P3:44 {'distance': '5.174', 'interaction': 'Alpha Carbon Distance', 'name': 'LYS:P3:41-(Ca)-TRP:P3:44'}
LYS:P3:41 LEU:P3:36 {'distance': '6.131', 'interaction': 'Alpha Carbon Distance', 'name': 'LEU:P3:36-(Ca)-LYS:P3:41'}
LYS:P3:41 LEU:P3:36 {'distance': '2.169', 'interaction': 'Hydrogen Bond', 'angle': '163.36', 'name': 'LYS:P3:41:HN-(HB)-LEU:P3:36:O'}
LYS:P3:41 GLY:P3:45 {'distance': '5.741', 'interaction': 'Alpha Carbon Distance', 'name': 'LYS:P3:41-(Ca)-GLY:P3:45'}
LYS:P3:41 ALA:P3:40 {'distance': '3.777', 'interaction': 'Alpha Carbon Distance', 'name': 'ALA:P3:40-(Ca)-LYS:P3:41'}
LYS:P3:41 GLU:P3:47 {'distance': '5.159', 'interaction': 'Salt Bridge', 'name': 'GLU:P3:47:OE1-(salt)-LYS:P3:41:NZ'}
LYS:P3:41 GLU:P2:42 {'distance': '1.606', 'interaction': 'Hydrogen Bond', 'angle': '175.483', 'name': 'LYS:P3:41:HZ1-(HB)-GLU:P2:42:OE1'}
LYS:P3:41 GLU:P2:42 {'distance': '2.644', 'interaction': 'Salt Bridge', 'name': 'GLU:P2:42:OE1-(salt)-LYS:P3:41:NZ'}
LYS:P3:41 GLU:P2:42 {'distance': '2.97', 'interaction': 'Salt Bridge', 'name': 'GLU:P2:42:OE2-(salt)-LYS:P3:41:NZ'}
LYS:P3:41 ALA:P3:39 {'distance': '5.577', 'interaction': 'Alpha Carbon Distance', 'name': 'ALA:P3:39-(Ca)-LYS:P3:41'}
PHE:P6:51 VAL:P6:182 {'distance': '5.682', 'interaction': 'Alpha Carbon Distance', 'name': 'PHE:P6:51-(Ca)-VAL:P6:182'}
PHE:P6:51 TYR:P6:65 {'distance': '5.99595126606', 'interaction': 'Pi-Pi', 'name': 'PHE:P6:51-(pi-pi)-TYR:P6:65', 'orientation': 'L-orientation'}
PHE:P6:51 CYS:P6:180 {'distance': '7.553', 'interaction': 'Alpha Carbon Distance', 'name': 'PHE:P6:51-(Ca)-CYS:P6:180'}
PHE:P6:51 VAL:P6:52 {'distance': '3.872', 'interaction': 'Alpha Carbon Distance', 'name': 'PHE:P6:51-(Ca)-VAL:P6:52'}
PHE:P6:51 SER:P6:183 {'distance': '7.648', 'interaction': 'Alpha Carbon Distance', 'name': 'PHE:P6:51-(Ca)-SER:P6:183'}
PHE:P6:51 GLN:P6:48 {'distance': '5.162', 'interaction': 'Alpha Carbon Distance', 'name': 'GLN:P6:48-(Ca)-PHE:P6:51'}
PHE:P6:51 GLN:P6:48 {'distance': '2.341', 'interaction': 'Hydrogen Bond', 'angle': '129.78', 'name': 'PHE:P6:51:HN-(HB)-GLN:P6:48:O'}
PHE:P6:51 LYS:P6:61 {'distance': '6.727', 'interaction': 'Alpha Carbon Distance', 'name': 'PHE:P6:51-(Ca)-LYS:P6:61'}
PHE:P6:51 ASP:P6:50 {'distance': '3.881', 'interaction': 'Alpha Carbon Distance', 'name': 'ASP:P6:50-(Ca)-PHE:P6:51'}
PHE:P6:51 GLU:P6:47 {'distance': '6.542', 'interaction': 'Alpha Carbon Distance', 'name': 'GLU:P6:47-(Ca)-PHE:P6:51'}
PHE:P6:51 GLU:P6:47 {'distance': '2.733', 'interaction': 'Hydrogen Bond', 'angle': '145.915', 'name': 'PHE:P6:51:HN-(HB)-GLU:P6:47:O'}
PHE:P6:51 PHE:P6:181 {'distance': '6.16', 'interaction': 'Alpha Carbon Distance', 'name': 'PHE:P6:51-(Ca)-PHE:P6:181'}
PHE:P6:51 CYS:P6:53 {'distance': '7.294', 'interaction': 'Alpha Carbon Distance', 'name': 'PHE:P6:51-(Ca)-CYS:P6:53'}
ILE:P1:128 VAL:P1:95 {'distance': '7.421', 'interaction': 'Alpha Carbon Distance', 'name': 'VAL:P1:95-(Ca)-ILE:P1:128'}
ILE:P1:128 GLU:P1:129 {'distance': '3.965', 'interaction': 'Alpha Carbon Distance', 'name': 'ILE:P1:128-(Ca)-GLU:P1:129'}
ILE:P1:128 LEU:P1:132 {'distance': '7.155', 'interaction': 'Alpha Carbon Distance', 'name': 'ILE:P1:128-(Ca)-LEU:P1:132'}
ILE:P1:128 LYS:P1:125 {'distance': '7.98', 'interaction': 'Alpha Carbon Distance', 'name': 'LYS:P1:125-(Ca)-ILE:P1:128'}
ILE:P1:128 GLY:P1:130 {'distance': '5.641', 'interaction': 'Alpha Carbon Distance', 'name': 'ILE:P1:128-(Ca)-GLY:P1:130'}
ILE:P1:128 ARG:P1:99 {'distance': '7.608', 'interaction': 'Alpha Carbon Distance', 'name': 'ARG:P1:99-(Ca)-ILE:P1:128'}
ILE:P1:128 ARG:P1:98 {'distance': '7.152', 'interaction': 'Alpha Carbon Distance', 'name': 'ARG:P1:98-(Ca)-ILE:P1:128'}
ILE:P1:128 ARG:P1:127 {'distance': '3.852', 'interaction': 'Alpha Carbon Distance', 'name': 'ARG:P1:127-(Ca)-ILE:P1:128'}
ALA:P1:40 VAL:P1:43 {'distance': '6.695', 'interaction': 'Alpha Carbon Distance', 'name': 'ALA:P1:40-(Ca)-VAL:P1:43'}
ALA:P1:40 ARG:P1:75 {'distance': '7.453', 'interaction': 'Alpha Carbon Distance', 'name': 'ALA:P1:40-(Ca)-ARG:P1:75'}
ALA:P1:40 GLU:P1:42 {'distance': '5.849', 'interaction': 'Alpha Carbon Distance', 'name': 'ALA:P1:40-(Ca)-GLU:P1:42'}
ALA:P1:40 TRP:P1:44 {'distance': '5.037', 'interaction': 'Alpha Carbon Distance', 'name': 'ALA:P1:40-(Ca)-TRP:P1:44'}
ALA:P1:40 ILE:P1:74 {'distance': '6.381', 'interaction': 'Alpha Carbon Distance', 'name': 'ALA:P1:40-(Ca)-ILE:P1:74'}
ALA:P1:40 GLY:P1:45 {'distance': '5.763', 'interaction': 'Alpha Carbon Distance', 'name': 'ALA:P1:40-(Ca)-GLY:P1:45'}
ALA:P1:40 VAL:P1:37 {'distance': '5.337', 'interaction': 'Alpha Carbon Distance', 'name': 'VAL:P1:37-(Ca)-ALA:P1:40'}
ALA:P1:40 VAL:P1:38 {'distance': '5.819', 'interaction': 'Alpha Carbon Distance', 'name': 'VAL:P1:38-(Ca)-ALA:P1:40'}
ALA:P1:40 LEU:P1:36 {'distance': '5.988', 'interaction': 'Alpha Carbon Distance', 'name': 'LEU:P1:36-(Ca)-ALA:P1:40'}
ALA:P1:40 LEU:P1:36 {'distance': '1.82', 'interaction': 'Hydrogen Bond', 'angle': '172.473', 'name': 'ALA:P1:40:HN-(HB)-LEU:P1:36:O'}
SER:P4:222 GLY:P4:220 {'distance': '5.98', 'interaction': 'Alpha Carbon Distance', 'name': 'GLY:P4:220-(Ca)-SER:P4:222'}
SER:P4:222 LYS:P4:223 {'distance': '3.813', 'interaction': 'Alpha Carbon Distance', 'name': 'SER:P4:222-(Ca)-LYS:P4:223'}
SER:P4:222 LYS:P4:221 {'distance': '3.833', 'interaction': 'Alpha Carbon Distance', 'name': 'LYS:P4:221-(Ca)-SER:P4:222'}
SER:P4:222 LYS:P4:224 {'distance': '7.092', 'interaction': 'Alpha Carbon Distance', 'name': 'SER:P4:222-(Ca)-LYS:P4:224'}
TRP:P11:77 HSD:P11:73 {'distance': '6.585', 'interaction': 'Alpha Carbon Distance', 'name': 'HSD:P11:73-(Ca)-TRP:P11:77'}
TRP:P11:77 HSD:P11:73 {'distance': '2.329', 'interaction': 'Hydrogen Bond', 'angle': '167.211', 'name': 'TRP:P11:77:HN-(HB)-HSD:P11:73:O'}
TRP:P11:77 HSD:P11:73 {'distance': '1.906', 'interaction': 'Hydrogen Bond', 'angle': '150.042', 'name': 'TRP:P11:77:HE1-(HB)-HSD:P11:73:NE2'}
TRP:P11:77 HSD:P11:73 {'distance': '5.25756570749', 'interaction': 'Pi-Pi', 'name': 'HSD:P11:73-(pi-pi)-TRP:P11:77', 'orientation': 'T-orientation with the face to the edge'}
TRP:P11:77 ALA:P11:78 {'distance': '3.796', 'interaction': 'Alpha Carbon Distance', 'name': 'TRP:P11:77-(Ca)-ALA:P11:78'}
TRP:P11:77 GLN:P11:80 {'distance': '4.958', 'interaction': 'Alpha Carbon Distance', 'name': 'TRP:P11:77-(Ca)-GLN:P11:80'}
TRP:P11:77 ARG:P11:75 {'distance': '5.194', 'interaction': 'Alpha Carbon Distance', 'name': 'ARG:P11:75-(Ca)-TRP:P11:77'}
TRP:P11:77 LEU:P11:36 {'distance': '7.843', 'interaction': 'Alpha Carbon Distance', 'name': 'LEU:P11:36-(Ca)-TRP:P11:77'}
TRP:P11:77 LEU:P11:79 {'distance': '5.459', 'interaction': 'Alpha Carbon Distance', 'name': 'TRP:P11:77-(Ca)-LEU:P11:79'}
TRP:P11:77 LEU:P11:81 {'distance': '6.323', 'interaction': 'Alpha Carbon Distance', 'name': 'TRP:P11:77-(Ca)-LEU:P11:81'}
TRP:P11:77 LEU:P11:81 {'distance': '2.458', 'interaction': 'Hydrogen Bond', 'angle': '137.349', 'name': 'LEU:P11:81:HN-(HB)-TRP:P11:77:O'}
TRP:P11:77 PHE:P11:154 {'distance': '4.07051007833', 'interaction': 'Pi-Pi', 'name': 'TRP:P11:77-(pi-pi)-PHE:P11:154', 'orientation': 'T-orientation with the edge to face'}
TRP:P11:77 LEU:P11:76 {'distance': '3.832', 'interaction': 'Alpha Carbon Distance', 'name': 'LEU:P11:76-(Ca)-TRP:P11:77'}
TRP:P11:77 ILE:P11:74 {'distance': '5.225', 'interaction': 'Alpha Carbon Distance', 'name': 'ILE:P11:74-(Ca)-TRP:P11:77'}
ILE:P1:121 LYS:P1:122 {'distance': '3.897', 'interaction': 'Alpha Carbon Distance', 'name': 'ILE:P1:121-(Ca)-LYS:P1:122'}
ILE:P1:121 GLU:P1:120 {'distance': '3.881', 'interaction': 'Alpha Carbon Distance', 'name': 'GLU:P1:120-(Ca)-ILE:P1:121'}
ILE:P1:121 GLU:P1:119 {'distance': '6.798', 'interaction': 'Alpha Carbon Distance', 'name': 'GLU:P1:119-(Ca)-ILE:P1:121'}
ILE:P1:121 THR:P1:123 {'distance': '6.682', 'interaction': 'Alpha Carbon Distance', 'name': 'ILE:P1:121-(Ca)-THR:P1:123'}
CYS:P1:169 VAL:P1:178 {'distance': '5.24', 'interaction': 'Alpha Carbon Distance', 'name': 'CYS:P1:169-(Ca)-VAL:P1:178'}
CYS:P1:169 VAL:P1:178 {'distance': '2.077', 'interaction': 'Hydrogen Bond', 'angle': '164.451', 'name': 'CYS:P1:169:HN-(HB)-VAL:P1:178:O'}
CYS:P1:169 VAL:P1:178 {'distance': '2.01', 'interaction': 'Hydrogen Bond', 'angle': '153.036', 'name': 'VAL:P1:178:HN-(HB)-CYS:P1:169:O'}
CYS:P1:169 THR:P1:177 {'distance': '5.734', 'interaction': 'Alpha Carbon Distance', 'name': 'CYS:P1:169-(Ca)-THR:P1:177'}
CYS:P1:169 VAL:P1:167 {'distance': '6.34', 'interaction': 'Alpha Carbon Distance', 'name': 'VAL:P1:167-(Ca)-CYS:P1:169'}
CYS:P1:169 HSD:P1:67 {'distance': '7.893', 'interaction': 'Alpha Carbon Distance', 'name': 'HSD:P1:67-(Ca)-CYS:P1:169'}
CYS:P1:169 ASN:P1:170 {'distance': '3.777', 'interaction': 'Alpha Carbon Distance', 'name': 'CYS:P1:169-(Ca)-ASN:P1:170'}
CYS:P1:169 CYS:P1:64 {'distance': '6.215', 'interaction': 'Alpha Carbon Distance', 'name': 'CYS:P1:64-(Ca)-CYS:P1:169'}
CYS:P1:169 ALA:P1:171 {'distance': '6.662', 'interaction': 'Alpha Carbon Distance', 'name': 'CYS:P1:169-(Ca)-ALA:P1:171'}
LEU:P5:213 TYR:P5:217 {'distance': '5.675', 'interaction': 'Alpha Carbon Distance', 'name': 'LEU:P5:213-(Ca)-TYR:P5:217'}
LEU:P5:213 TYR:P5:217 {'distance': '1.998', 'interaction': 'Hydrogen Bond', 'angle': '165.664', 'name': 'TYR:P5:217:HN-(HB)-LEU:P5:213:O'}
LEU:P5:213 ILE:P5:215 {'distance': '5.793', 'interaction': 'Alpha Carbon Distance', 'name': 'LEU:P5:213-(Ca)-ILE:P5:215'}
LEU:P5:213 THR:P5:137 {'distance': '6.612', 'interaction': 'Alpha Carbon Distance', 'name': 'THR:P5:137-(Ca)-LEU:P5:213'}
LEU:P5:213 TYR:P5:212 {'distance': '3.937', 'interaction': 'Alpha Carbon Distance', 'name': 'TYR:P5:212-(Ca)-LEU:P5:213'}
LEU:P5:213 LEU:P5:210 {'distance': '5.293', 'interaction': 'Alpha Carbon Distance', 'name': 'LEU:P5:210-(Ca)-LEU:P5:213'}
LEU:P5:213 LEU:P5:214 {'distance': '3.888', 'interaction': 'Alpha Carbon Distance', 'name': 'LEU:P5:213-(Ca)-LEU:P5:214'}
LEU:P5:213 CYS:P5:211 {'distance': '5.645', 'interaction': 'Alpha Carbon Distance', 'name': 'CYS:P5:211-(Ca)-LEU:P5:213'}
LEU:P5:213 GLU:P5:209 {'distance': '6.293', 'interaction': 'Alpha Carbon Distance', 'name': 'GLU:P5:209-(Ca)-LEU:P5:213'}
LEU:P5:213 GLU:P5:209 {'distance': '2.024', 'interaction': 'Hydrogen Bond', 'angle': '168.481', 'name': 'LEU:P5:213:HN-(HB)-GLU:P5:209:O'}
LEU:P5:213 ARG:P5:216 {'distance': '5.542', 'interaction': 'Alpha Carbon Distance', 'name': 'LEU:P5:213-(Ca)-ARG:P5:216'}
LEU:P5:213 TRP:P5:133 {'distance': '7.522', 'interaction': 'Alpha Carbon Distance', 'name': 'TRP:P5:133-(Ca)-LEU:P5:213'}
LEU:P5:213 TRP:P5:133 {'distance': '2.301', 'interaction': 'Hydrogen Bond', 'angle': '168.562', 'name': 'TRP:P5:133:HE1-(HB)-LEU:P5:213:O'}
LEU:P5:214 TYR:P5:217 {'distance': '5.707', 'interaction': 'Alpha Carbon Distance', 'name': 'LEU:P5:214-(Ca)-TYR:P5:217'}
LEU:P5:214 ILE:P5:215 {'distance': '3.877', 'interaction': 'Alpha Carbon Distance', 'name': 'LEU:P5:214-(Ca)-ILE:P5:215'}
LEU:P5:214 THR:P5:137 {'distance': '7.533', 'interaction': 'Alpha Carbon Distance', 'name': 'THR:P5:137-(Ca)-LEU:P5:214'}
LEU:P5:214 TYR:P5:212 {'distance': '5.538', 'interaction': 'Alpha Carbon Distance', 'name': 'TYR:P5:212-(Ca)-LEU:P5:214'}
LEU:P5:214 LEU:P5:210 {'distance': '6.117', 'interaction': 'Alpha Carbon Distance', 'name': 'LEU:P5:210-(Ca)-LEU:P5:214'}
LEU:P5:214 LEU:P5:210 {'distance': '2.093', 'interaction': 'Hydrogen Bond', 'angle': '167.079', 'name': 'LEU:P5:214:HN-(HB)-LEU:P5:210:O'}
LEU:P5:214 ARG:P5:216 {'distance': '5.843', 'interaction': 'Alpha Carbon Distance', 'name': 'LEU:P5:214-(Ca)-ARG:P5:216'}
LEU:P5:214 CYS:P5:211 {'distance': '5.062', 'interaction': 'Alpha Carbon Distance', 'name': 'CYS:P5:211-(Ca)-LEU:P5:214'}
LEU:P2:90 MET:P2:93 {'distance': '5.398', 'interaction': 'Alpha Carbon Distance', 'name': 'LEU:P2:90-(Ca)-MET:P2:93'}
LEU:P2:90 MET:P2:93 {'distance': '2.831', 'interaction': 'Hydrogen Bond', 'angle': '135.042', 'name': 'MET:P2:93:HN-(HB)-LEU:P2:90:O'}
LEU:P2:90 PRO:P2:87 {'distance': '5.21', 'interaction': 'Alpha Carbon Distance', 'name': 'PRO:P2:87-(Ca)-LEU:P2:90'}
LEU:P2:90 PRO:P2:87 {'distance': '2.07', 'interaction': 'Hydrogen Bond', 'angle': '141.067', 'name': 'LEU:P2:90:HN-(HB)-PRO:P2:87:O'}
LEU:P2:90 VAL:P2:91 {'distance': '3.841', 'interaction': 'Alpha Carbon Distance', 'name': 'LEU:P2:90-(Ca)-VAL:P2:91'}
LEU:P2:90 TRP:P1:24 {'distance': '7.734', 'interaction': 'Alpha Carbon Distance', 'name': 'TRP:P1:24-(Ca)-LEU:P2:90'}
LEU:P2:90 THR:P2:86 {'distance': '7.67', 'interaction': 'Alpha Carbon Distance', 'name': 'THR:P2:86-(Ca)-LEU:P2:90'}
LEU:P2:90 ALA:P2:92 {'distance': '5.682', 'interaction': 'Alpha Carbon Distance', 'name': 'LEU:P2:90-(Ca)-ALA:P2:92'}
LEU:P2:90 VAL:P1:27 {'distance': '7.761', 'interaction': 'Alpha Carbon Distance', 'name': 'VAL:P1:27-(Ca)-LEU:P2:90'}
LEU:P2:90 ALA:P2:88 {'distance': '5.343', 'interaction': 'Alpha Carbon Distance', 'name': 'ALA:P2:88-(Ca)-LEU:P2:90'}
LEU:P2:90 HSD:P2:94 {'distance': '6.015', 'interaction': 'Alpha Carbon Distance', 'name': 'LEU:P2:90-(Ca)-HSD:P2:94'}
LEU:P2:90 HSD:P2:94 {'distance': '1.972', 'interaction': 'Hydrogen Bond', 'angle': '144.729', 'name': 'HSD:P2:94:HN-(HB)-LEU:P2:90:O'}
LEU:P2:90 THR:P2:135 {'distance': '6.559', 'interaction': 'Alpha Carbon Distance', 'name': 'LEU:P2:90-(Ca)-THR:P2:135'}
LEU:P2:90 LEU:P2:89 {'distance': '3.827', 'interaction': 'Alpha Carbon Distance', 'name': 'LEU:P2:89-(Ca)-LEU:P2:90'}
LEU:P2:90 TYR:P2:136 {'distance': '7.822', 'interaction': 'Alpha Carbon Distance', 'name': 'LEU:P2:90-(Ca)-TYR:P2:136'}
LEU:P2:90 SER:P2:139 {'distance': '7.052', 'interaction': 'Alpha Carbon Distance', 'name': 'LEU:P2:90-(Ca)-SER:P2:139'}
ASN:P12:14 ALA:P12:92 {'distance': '7.389', 'interaction': 'Alpha Carbon Distance', 'name': 'ASN:P12:14-(Ca)-ALA:P12:92'}
ASN:P12:14 GLY:P12:12 {'distance': '6.836', 'interaction': 'Alpha Carbon Distance', 'name': 'GLY:P12:12-(Ca)-ASN:P12:14'}
ASN:P12:14 LEU:P12:10 {'distance': '7.549', 'interaction': 'Alpha Carbon Distance', 'name': 'LEU:P12:10-(Ca)-ASN:P12:14'}
ASN:P12:14 VAL:P12:13 {'distance': '3.834', 'interaction': 'Alpha Carbon Distance', 'name': 'VAL:P12:13-(Ca)-ASN:P12:14'}
ASN:P12:14 HSD:P12:16 {'distance': '6.609', 'interaction': 'Alpha Carbon Distance', 'name': 'ASN:P12:14-(Ca)-HSD:P12:16'}
ASN:P12:14 HSD:P12:16 {'distance': '2.429', 'interaction': 'Hydrogen Bond', 'angle': '144.042', 'name': 'HSD:P12:16:HD1-(HB)-ASN:P12:14:O'}
PHE:P4:51 VAL:P4:182 {'distance': '5.379', 'interaction': 'Alpha Carbon Distance', 'name': 'PHE:P4:51-(Ca)-VAL:P4:182'}
PHE:P4:51 GLN:P4:48 {'distance': '4.958', 'interaction': 'Alpha Carbon Distance', 'name': 'GLN:P4:48-(Ca)-PHE:P4:51'}
PHE:P4:51 GLN:P4:48 {'distance': '2.045', 'interaction': 'Hydrogen Bond', 'angle': '149.389', 'name': 'PHE:P4:51:HN-(HB)-GLN:P4:48:O'}
PHE:P4:51 CYS:P4:180 {'distance': '7.706', 'interaction': 'Alpha Carbon Distance', 'name': 'PHE:P4:51-(Ca)-CYS:P4:180'}
PHE:P4:51 VAL:P4:52 {'distance': '3.923', 'interaction': 'Alpha Carbon Distance', 'name': 'PHE:P4:51-(Ca)-VAL:P4:52'}
PHE:P4:51 ASP:P4:50 {'distance': '3.836', 'interaction': 'Alpha Carbon Distance', 'name': 'ASP:P4:50-(Ca)-PHE:P4:51'}
PHE:P4:51 ALA:P4:49 {'distance': '5.571', 'interaction': 'Alpha Carbon Distance', 'name': 'ALA:P4:49-(Ca)-PHE:P4:51'}
PHE:P4:51 ALA:P4:49 {'distance': '2.849', 'interaction': 'Hydrogen Bond', 'angle': '123.124', 'name': 'PHE:P4:51:HN-(HB)-ALA:P4:49:O'}
PHE:P4:51 PHE:P4:181 {'distance': '6.794', 'interaction': 'Alpha Carbon Distance', 'name': 'PHE:P4:51-(Ca)-PHE:P4:181'}
PHE:P4:51 GLU:P4:47 {'distance': '6.318', 'interaction': 'Alpha Carbon Distance', 'name': 'GLU:P4:47-(Ca)-PHE:P4:51'}
PHE:P4:51 LYS:P4:61 {'distance': '6.284', 'interaction': 'Alpha Carbon Distance', 'name': 'PHE:P4:51-(Ca)-LYS:P4:61'}
GLY:P8:21 ILE:P8:23 {'distance': '5.305', 'interaction': 'Alpha Carbon Distance', 'name': 'GLY:P8:21-(Ca)-ILE:P8:23'}
GLY:P8:21 ILE:P8:20 {'distance': '3.891', 'interaction': 'Alpha Carbon Distance', 'name': 'ILE:P8:20-(Ca)-GLY:P8:21'}
GLY:P8:21 SER:P8:19 {'distance': '6.392', 'interaction': 'Alpha Carbon Distance', 'name': 'SER:P8:19-(Ca)-GLY:P8:21'}
GLY:P8:21 TRP:P8:24 {'distance': '5.284', 'interaction': 'Alpha Carbon Distance', 'name': 'GLY:P8:21-(Ca)-TRP:P8:24'}
GLY:P8:21 TRP:P8:24 {'distance': '2.156', 'interaction': 'Hydrogen Bond', 'angle': '146.481', 'name': 'TRP:P8:24:HN-(HB)-GLY:P8:21:O'}
GLY:P8:21 LEU:P8:25 {'distance': '6.676', 'interaction': 'Alpha Carbon Distance', 'name': 'GLY:P8:21-(Ca)-LEU:P8:25'}
GLY:P8:21 LEU:P8:25 {'distance': '2.364', 'interaction': 'Hydrogen Bond', 'angle': '171.389', 'name': 'LEU:P8:25:HN-(HB)-GLY:P8:21:O'}
GLY:P8:21 LYS:P8:22 {'distance': '3.838', 'interaction': 'Alpha Carbon Distance', 'name': 'GLY:P8:21-(Ca)-LYS:P8:22'}
GLY:P4:59 CYS:P4:60 {'distance': '3.9', 'interaction': 'Alpha Carbon Distance', 'name': 'GLY:P4:59-(Ca)-CYS:P4:60'}
GLY:P4:59 CYS:P3:53 {'distance': '7.349', 'interaction': 'Alpha Carbon Distance', 'name': 'CYS:P3:53-(Ca)-GLY:P4:59'}
GLY:P4:59 VAL:P3:52 {'distance': '6.453', 'interaction': 'Alpha Carbon Distance', 'name': 'VAL:P3:52-(Ca)-GLY:P4:59'}
GLY:P4:59 ASN:P4:62 {'distance': '5.474', 'interaction': 'Alpha Carbon Distance', 'name': 'GLY:P4:59-(Ca)-ASN:P4:62'}
GLY:P4:59 ASN:P4:62 {'distance': '2.086', 'interaction': 'Hydrogen Bond', 'angle': '162.133', 'name': 'ASN:P4:62:HN-(HB)-GLY:P4:59:O'}
GLY:P4:59 GLN:P4:57 {'distance': '5.647', 'interaction': 'Alpha Carbon Distance', 'name': 'GLN:P4:57-(Ca)-GLY:P4:59'}
GLY:P4:59 GLN:P4:57 {'distance': '2.342', 'interaction': 'Hydrogen Bond', 'angle': '154.754', 'name': 'GLY:P4:59:HN-(HB)-GLN:P4:57:OE1'}
GLY:P4:59 CYS:P3:180 {'distance': '7.557', 'interaction': 'Alpha Carbon Distance', 'name': 'CYS:P3:180-(Ca)-GLY:P4:59'}
GLY:P4:59 SER:P3:183 {'distance': '7.95', 'interaction': 'Alpha Carbon Distance', 'name': 'SER:P3:183-(Ca)-GLY:P4:59'}
GLY:P4:59 PHE:P3:181 {'distance': '5.551', 'interaction': 'Alpha Carbon Distance', 'name': 'PHE:P3:181-(Ca)-GLY:P4:59'}
GLY:P4:59 VAL:P4:63 {'distance': '6.806', 'interaction': 'Alpha Carbon Distance', 'name': 'GLY:P4:59-(Ca)-VAL:P4:63'}
GLY:P4:59 VAL:P4:63 {'distance': '2.594', 'interaction': 'Hydrogen Bond', 'angle': '148.459', 'name': 'VAL:P4:63:HN-(HB)-GLY:P4:59:O'}
GLY:P4:59 PRO:P4:58 {'distance': '3.914', 'interaction': 'Alpha Carbon Distance', 'name': 'PRO:P4:58-(Ca)-GLY:P4:59'}
GLY:P4:59 ASN:P3:54 {'distance': '7.221', 'interaction': 'Alpha Carbon Distance', 'name': 'ASN:P3:54-(Ca)-GLY:P4:59'}
GLY:P4:59 LYS:P4:61 {'distance': '5.567', 'interaction': 'Alpha Carbon Distance', 'name': 'GLY:P4:59-(Ca)-LYS:P4:61'}
LYS:P12:61 TYR:P12:65 {'distance': '5.928', 'interaction': 'Alpha Carbon Distance', 'name': 'LYS:P12:61-(Ca)-TYR:P12:65'}
LYS:P12:61 TYR:P12:65 {'distance': '2.307', 'interaction': 'Hydrogen Bond', 'angle': '146.025', 'name': 'TYR:P12:65:HN-(HB)-LYS:P12:61:O'}
LYS:P12:61 CYS:P12:180 {'distance': '7.47', 'interaction': 'Alpha Carbon Distance', 'name': 'LYS:P12:61-(Ca)-CYS:P12:180'}
LYS:P12:61 VAL:P12:63 {'distance': '5.575', 'interaction': 'Alpha Carbon Distance', 'name': 'LYS:P12:61-(Ca)-VAL:P12:63'}
LYS:P12:61 CYS:P12:53 {'distance': '5.077', 'interaction': 'Alpha Carbon Distance', 'name': 'CYS:P12:53-(Ca)-LYS:P12:61'}
LYS:P12:61 GLN:P12:48 {'distance': '2.453', 'interaction': 'Hydrogen Bond', 'angle': '175.193', 'name': 'GLN:P12:48:HE21-(HB)-LYS:P12:61:O'}
LYS:P12:61 CYS:P12:64 {'distance': '4.907', 'interaction': 'Alpha Carbon Distance', 'name': 'LYS:P12:61-(Ca)-CYS:P12:64'}
LYS:P12:61 ASN:P12:62 {'distance': '3.865', 'interaction': 'Alpha Carbon Distance', 'name': 'LYS:P12:61-(Ca)-ASN:P12:62'}
LYS:P12:61 GLY:P12:59 {'distance': '5.654', 'interaction': 'Alpha Carbon Distance', 'name': 'GLY:P12:59-(Ca)-LYS:P12:61'}
LYS:P12:61 CYS:P12:60 {'distance': '3.863', 'interaction': 'Alpha Carbon Distance', 'name': 'CYS:P12:60-(Ca)-LYS:P12:61'}
LYS:P12:61 VAL:P12:52 {'distance': '5.412', 'interaction': 'Alpha Carbon Distance', 'name': 'VAL:P12:52-(Ca)-LYS:P12:61'}
ASP:P12:50 ALA:P12:49 {'distance': '3.84', 'interaction': 'Alpha Carbon Distance', 'name': 'ALA:P12:49-(Ca)-ASP:P12:50'}
ASP:P12:50 ASP:P12:46 {'distance': '5.375', 'interaction': 'Alpha Carbon Distance', 'name': 'ASP:P12:46-(Ca)-ASP:P12:50'}
ASP:P12:50 ASP:P12:46 {'distance': '2.305', 'interaction': 'Hydrogen Bond', 'angle': '129.895', 'name': 'ASP:P12:50:HN-(HB)-ASP:P12:46:O'}
ASP:P12:50 SER:P12:183 {'distance': '7.614', 'interaction': 'Alpha Carbon Distance', 'name': 'ASP:P12:50-(Ca)-SER:P12:183'}
ASP:P12:50 SER:P12:183 {'distance': '1.794', 'interaction': 'Hydrogen Bond', 'angle': '156.89', 'name': 'SER:P12:183:HG1-(HB)-ASP:P12:50:OD2'}
ASP:P12:50 VAL:P12:182 {'distance': '7.33', 'interaction': 'Alpha Carbon Distance', 'name': 'ASP:P12:50-(Ca)-VAL:P12:182'}
ASP:P12:50 GLN:P12:48 {'distance': '5.538', 'interaction': 'Alpha Carbon Distance', 'name': 'GLN:P12:48-(Ca)-ASP:P12:50'}
ASP:P12:50 VAL:P12:52 {'distance': '6.467', 'interaction': 'Alpha Carbon Distance', 'name': 'ASP:P12:50-(Ca)-VAL:P12:52'}
GLU:P4:129 VAL:P4:126 {'distance': '5.544', 'interaction': 'Alpha Carbon Distance', 'name': 'VAL:P4:126-(Ca)-GLU:P4:129'}
GLU:P4:129 ILE:P4:128 {'distance': '3.972', 'interaction': 'Alpha Carbon Distance', 'name': 'ILE:P4:128-(Ca)-GLU:P4:129'}
GLU:P4:129 TRP:P4:133 {'distance': '6.227', 'interaction': 'Alpha Carbon Distance', 'name': 'GLU:P4:129-(Ca)-TRP:P4:133'}
GLU:P4:129 TRP:P4:133 {'distance': '1.936', 'interaction': 'Hydrogen Bond', 'angle': '171.022', 'name': 'TRP:P4:133:HN-(HB)-GLU:P4:129:O'}
GLU:P4:129 LYS:P4:125 {'distance': '6.426', 'interaction': 'Alpha Carbon Distance', 'name': 'LYS:P4:125-(Ca)-GLU:P4:129'}
GLU:P4:129 LYS:P4:125 {'distance': '1.617', 'interaction': 'Hydrogen Bond', 'angle': '173.008', 'name': 'LYS:P4:125:HZ2-(HB)-GLU:P4:129:OE2'}
GLU:P4:129 LYS:P4:125 {'distance': '2.174', 'interaction': 'Hydrogen Bond', 'angle': '161.976', 'name': 'GLU:P4:129:HN-(HB)-LYS:P4:125:O'}
GLU:P4:129 LYS:P4:125 {'distance': '4.625', 'interaction': 'Salt Bridge', 'name': 'GLU:P4:129:OE1-(salt)-LYS:P4:125:NZ'}
GLU:P4:129 LYS:P4:125 {'distance': '2.652', 'interaction': 'Salt Bridge', 'name': 'GLU:P4:129:OE2-(salt)-LYS:P4:125:NZ'}
GLU:P4:129 SER:P4:131 {'distance': '5.642', 'interaction': 'Alpha Carbon Distance', 'name': 'GLU:P4:129-(Ca)-SER:P4:131'}
GLU:P4:129 GLY:P4:130 {'distance': '3.938', 'interaction': 'Alpha Carbon Distance', 'name': 'GLU:P4:129-(Ca)-GLY:P4:130'}
GLU:P4:129 ARG:P4:127 {'distance': '5.698', 'interaction': 'Alpha Carbon Distance', 'name': 'ARG:P4:127-(Ca)-GLU:P4:129'}
GLU:P4:129 LEU:P4:132 {'distance': '5.103', 'interaction': 'Alpha Carbon Distance', 'name': 'GLU:P4:129-(Ca)-LEU:P4:132'}
GLY:P2:200 ILE:P2:196 {'distance': '6.081', 'interaction': 'Alpha Carbon Distance', 'name': 'ILE:P2:196-(Ca)-GLY:P2:200'}
GLY:P2:200 ILE:P2:196 {'distance': '2.15', 'interaction': 'Hydrogen Bond', 'angle': '155.235', 'name': 'GLY:P2:200:HN-(HB)-ILE:P2:196:O'}
GLY:P2:200 VAL:P2:198 {'distance': '5.48', 'interaction': 'Alpha Carbon Distance', 'name': 'VAL:P2:198-(Ca)-GLY:P2:200'}
GLY:P2:200 LEU:P2:204 {'distance': '7.655', 'interaction': 'Alpha Carbon Distance', 'name': 'GLY:P2:200-(Ca)-LEU:P2:204'}
GLY:P2:200 CYS:P2:202 {'distance': '5.491', 'interaction': 'Alpha Carbon Distance', 'name': 'GLY:P2:200-(Ca)-CYS:P2:202'}
GLY:P2:200 ALA:P2:197 {'distance': '5.037', 'interaction': 'Alpha Carbon Distance', 'name': 'ALA:P2:197-(Ca)-GLY:P2:200'}
GLY:P2:200 SER:P2:199 {'distance': '3.767', 'interaction': 'Alpha Carbon Distance', 'name': 'SER:P2:199-(Ca)-GLY:P2:200'}
GLY:P2:200 ILE:P2:203 {'distance': '5.691', 'interaction': 'Alpha Carbon Distance', 'name': 'GLY:P2:200-(Ca)-ILE:P2:203'}
GLY:P2:200 ILE:P2:203 {'distance': '2.856', 'interaction': 'Hydrogen Bond', 'angle': '127.806', 'name': 'ILE:P2:203:HN-(HB)-GLY:P2:200:O'}
GLY:P2:200 ILE:P2:201 {'distance': '3.936', 'interaction': 'Alpha Carbon Distance', 'name': 'GLY:P2:200-(Ca)-ILE:P2:201'}
GLU:P4:120 ILE:P4:121 {'distance': '3.928', 'interaction': 'Alpha Carbon Distance', 'name': 'GLU:P4:120-(Ca)-ILE:P4:121'}
GLU:P4:120 GLU:P4:119 {'distance': '3.915', 'interaction': 'Alpha Carbon Distance', 'name': 'GLU:P4:119-(Ca)-GLU:P4:120'}
GLU:P4:120 ILE:P4:118 {'distance': '5.622', 'interaction': 'Alpha Carbon Distance', 'name': 'ILE:P4:118-(Ca)-GLU:P4:120'}
GLU:P4:120 LYS:P4:122 {'distance': '6.492', 'interaction': 'Alpha Carbon Distance', 'name': 'GLU:P4:120-(Ca)-LYS:P4:122'}
VAL:P7:182 VAL:P7:52 {'distance': '7.045', 'interaction': 'Alpha Carbon Distance', 'name': 'VAL:P7:52-(Ca)-VAL:P7:182'}
VAL:P7:182 ARG:P7:165 {'distance': '5.232', 'interaction': 'Alpha Carbon Distance', 'name': 'ARG:P7:165-(Ca)-VAL:P7:182'}
VAL:P7:182 ARG:P7:165 {'distance': '1.989', 'interaction': 'Hydrogen Bond', 'angle': '153.498', 'name': 'VAL:P7:182:HN-(HB)-ARG:P7:165:O'}
VAL:P7:182 ARG:P7:184 {'distance': '6.395', 'interaction': 'Alpha Carbon Distance', 'name': 'VAL:P7:182-(Ca)-ARG:P7:184'}
VAL:P7:182 GLN:P7:164 {'distance': '7.698', 'interaction': 'Alpha Carbon Distance', 'name': 'GLN:P7:164-(Ca)-VAL:P7:182'}
VAL:P7:182 PRO:P7:185 {'distance': '5.896', 'interaction': 'Alpha Carbon Distance', 'name': 'VAL:P7:182-(Ca)-PRO:P7:185'}
VAL:P7:182 CYS:P7:180 {'distance': '6.931', 'interaction': 'Alpha Carbon Distance', 'name': 'CYS:P7:180-(Ca)-VAL:P7:182'}
VAL:P7:182 LEU:P7:166 {'distance': '5.577', 'interaction': 'Alpha Carbon Distance', 'name': 'LEU:P7:166-(Ca)-VAL:P7:182'}
VAL:P7:182 SER:P7:183 {'distance': '3.819', 'interaction': 'Alpha Carbon Distance', 'name': 'VAL:P7:182-(Ca)-SER:P7:183'}
VAL:P7:182 PHE:P7:51 {'distance': '5.855', 'interaction': 'Alpha Carbon Distance', 'name': 'PHE:P7:51-(Ca)-VAL:P7:182'}
VAL:P7:182 PHE:P7:181 {'distance': '3.848', 'interaction': 'Alpha Carbon Distance', 'name': 'PHE:P7:181-(Ca)-VAL:P7:182'}
ASN:P8:62 VAL:P7:52 {'distance': '7.667', 'interaction': 'Alpha Carbon Distance', 'name': 'VAL:P7:52-(Ca)-ASN:P8:62'}
ASN:P8:62 GLN:P8:48 {'distance': '6.899', 'interaction': 'Alpha Carbon Distance', 'name': 'GLN:P8:48-(Ca)-ASN:P8:62'}
ASN:P8:62 LYS:P8:61 {'distance': '3.846', 'interaction': 'Alpha Carbon Distance', 'name': 'LYS:P8:61-(Ca)-ASN:P8:62'}
ASN:P8:62 ARG:P7:184 {'distance': '7.988', 'interaction': 'Alpha Carbon Distance', 'name': 'ARG:P7:184-(Ca)-ASN:P8:62'}
ASN:P8:62 TYR:P8:65 {'distance': '5.032', 'interaction': 'Alpha Carbon Distance', 'name': 'ASN:P8:62-(Ca)-TYR:P8:65'}
ASN:P8:62 TYR:P8:65 {'distance': '2.179', 'interaction': 'Hydrogen Bond', 'angle': '122.075', 'name': 'TYR:P8:65:HN-(HB)-ASN:P8:62:O'}
ASN:P8:62 CYS:P8:64 {'distance': '5.461', 'interaction': 'Alpha Carbon Distance', 'name': 'ASN:P8:62-(Ca)-CYS:P8:64'}
ASN:P8:62 VAL:P8:63 {'distance': '3.868', 'interaction': 'Alpha Carbon Distance', 'name': 'ASN:P8:62-(Ca)-VAL:P8:63'}
ASN:P8:62 CYS:P8:60 {'distance': '5.752', 'interaction': 'Alpha Carbon Distance', 'name': 'CYS:P8:60-(Ca)-ASN:P8:62'}
ASN:P8:62 SER:P7:183 {'distance': '7.363', 'interaction': 'Alpha Carbon Distance', 'name': 'SER:P7:183-(Ca)-ASN:P8:62'}
ASN:P8:62 ASP:P8:66 {'distance': '5.884', 'interaction': 'Alpha Carbon Distance', 'name': 'ASN:P8:62-(Ca)-ASP:P8:66'}
ASN:P8:62 ASP:P8:66 {'distance': '1.855', 'interaction': 'Hydrogen Bond', 'angle': '175.243', 'name': 'ASP:P8:66:HN-(HB)-ASN:P8:62:O'}
ASN:P8:62 GLY:P8:59 {'distance': '6.933', 'interaction': 'Alpha Carbon Distance', 'name': 'GLY:P8:59-(Ca)-ASN:P8:62'}
HSD:P11:94 ALA:P11:92 {'distance': '5.522', 'interaction': 'Alpha Carbon Distance', 'name': 'ALA:P11:92-(Ca)-HSD:P11:94'}
HSD:P11:94 ILE:P10:23 {'distance': '6.189', 'interaction': 'Alpha Carbon Distance', 'name': 'ILE:P10:23-(Ca)-HSD:P11:94'}
HSD:P11:94 ALA:P11:96 {'distance': '5.592', 'interaction': 'Alpha Carbon Distance', 'name': 'HSD:P11:94-(Ca)-ALA:P11:96'}
HSD:P11:94 VAL:P11:91 {'distance': '5.186', 'interaction': 'Alpha Carbon Distance', 'name': 'VAL:P11:91-(Ca)-HSD:P11:94'}
HSD:P11:94 VAL:P11:95 {'distance': '3.735', 'interaction': 'Alpha Carbon Distance', 'name': 'HSD:P11:94-(Ca)-VAL:P11:95'}
HSD:P11:94 ARG:P11:98 {'distance': '6.068', 'interaction': 'Alpha Carbon Distance', 'name': 'HSD:P11:94-(Ca)-ARG:P11:98'}
HSD:P11:94 ARG:P11:98 {'distance': '2.317', 'interaction': 'Hydrogen Bond', 'angle': '152.231', 'name': 'ARG:P11:98:HN-(HB)-HSD:P11:94:O'}
HSD:P11:94 ARG:P11:98 {'distance': '2.098', 'interaction': 'Hydrogen Bond', 'angle': '155.91', 'name': 'ARG:P11:98:HH22-(HB)-HSD:P11:94:NE2'}
HSD:P11:94 LEU:P11:90 {'distance': '6.436', 'interaction': 'Alpha Carbon Distance', 'name': 'LEU:P11:90-(Ca)-HSD:P11:94'}
HSD:P11:94 LEU:P11:90 {'distance': '2.448', 'interaction': 'Hydrogen Bond', 'angle': '150.796', 'name': 'HSD:P11:94:HN-(HB)-LEU:P11:90:O'}
HSD:P11:94 TYR:P11:97 {'distance': '5.589', 'interaction': 'Alpha Carbon Distance', 'name': 'HSD:P11:94-(Ca)-TYR:P11:97'}
HSD:P11:94 LEU:P11:132 {'distance': '7.417', 'interaction': 'Alpha Carbon Distance', 'name': 'HSD:P11:94-(Ca)-LEU:P11:132'}
VAL:P1:63 ARG:P6:184 {'distance': '7.097', 'interaction': 'Alpha Carbon Distance', 'name': 'VAL:P1:63-(Ca)-ARG:P6:184'}
VAL:P1:63 SER:P6:183 {'distance': '7.778', 'interaction': 'Alpha Carbon Distance', 'name': 'VAL:P1:63-(Ca)-SER:P6:183'}
VAL:P1:63 LYS:P1:61 {'distance': '5.44', 'interaction': 'Alpha Carbon Distance', 'name': 'LYS:P1:61-(Ca)-VAL:P1:63'}
VAL:P1:63 ASN:P1:62 {'distance': '3.937', 'interaction': 'Alpha Carbon Distance', 'name': 'ASN:P1:62-(Ca)-VAL:P1:63'}
VAL:P1:63 PRO:P1:173 {'distance': '7.913', 'interaction': 'Alpha Carbon Distance', 'name': 'VAL:P1:63-(Ca)-PRO:P1:173'}
VAL:P1:63 TYR:P1:65 {'distance': '5.58', 'interaction': 'Alpha Carbon Distance', 'name': 'VAL:P1:63-(Ca)-TYR:P1:65'}
VAL:P1:63 CYS:P1:64 {'distance': '3.803', 'interaction': 'Alpha Carbon Distance', 'name': 'VAL:P1:63-(Ca)-CYS:P1:64'}
VAL:P1:63 GLY:P1:59 {'distance': '6.475', 'interaction': 'Alpha Carbon Distance', 'name': 'GLY:P1:59-(Ca)-VAL:P1:63'}
VAL:P1:63 GLY:P1:59 {'distance': '2.296', 'interaction': 'Hydrogen Bond', 'angle': '156.609', 'name': 'VAL:P1:63:HN-(HB)-GLY:P1:59:O'}
VAL:P1:63 CYS:P1:60 {'distance': '5.325', 'interaction': 'Alpha Carbon Distance', 'name': 'CYS:P1:60-(Ca)-VAL:P1:63'}
VAL:P1:63 ALA:P1:171 {'distance': '7.263', 'interaction': 'Alpha Carbon Distance', 'name': 'VAL:P1:63-(Ca)-ALA:P1:171'}
VAL:P1:63 HSD:P1:67 {'distance': '5.966', 'interaction': 'Alpha Carbon Distance', 'name': 'VAL:P1:63-(Ca)-HSD:P1:67'}
VAL:P1:63 HSD:P1:67 {'distance': '1.953', 'interaction': 'Hydrogen Bond', 'angle': '136.708', 'name': 'HSD:P1:67:HN-(HB)-VAL:P1:63:O'}
HSD:P1:73 ARG:P1:75 {'distance': '5.461', 'interaction': 'Alpha Carbon Distance', 'name': 'HSD:P1:73-(Ca)-ARG:P1:75'}
HSD:P1:73 TYR:P1:158 {'distance': '2.872', 'interaction': 'Hydrogen Bond', 'angle': '153.327', 'name': 'HSD:P1:73:HD1-(HB)-TYR:P1:158:OH'}
HSD:P1:73 TYR:P1:158 {'distance': '3.92544252203', 'interaction': 'Pi-Pi', 'name': 'HSD:P1:73-(pi-pi)-TYR:P1:158', 'orientation': 'T-orientation with the edge to face'}
HSD:P1:73 SER:P1:72 {'distance': '3.975', 'interaction': 'Alpha Carbon Distance', 'name': 'SER:P1:72-(Ca)-HSD:P1:73'}
HSD:P1:73 PHE:P1:69 {'distance': '5.4670594001', 'interaction': 'Pi-Pi', 'name': 'PHE:P1:69-(pi-pi)-HSD:P1:73', 'orientation': 'L-orientation'}
HSD:P1:73 ILE:P1:71 {'distance': '6.979', 'interaction': 'Alpha Carbon Distance', 'name': 'ILE:P1:71-(Ca)-HSD:P1:73'}
HSD:P1:73 TRP:P1:44 {'distance': '5.95498968303', 'interaction': 'Pi-Pi', 'name': 'TRP:P1:44-(pi-pi)-HSD:P1:73', 'orientation': 'T-orientation with the edge to face'}
HSD:P1:73 ILE:P1:74 {'distance': '3.915', 'interaction': 'Alpha Carbon Distance', 'name': 'HSD:P1:73-(Ca)-ILE:P1:74'}
HSD:P1:73 LEU:P1:76 {'distance': '5.525', 'interaction': 'Alpha Carbon Distance', 'name': 'HSD:P1:73-(Ca)-LEU:P1:76'}
HSD:P1:73 TRP:P1:77 {'distance': '6.681', 'interaction': 'Alpha Carbon Distance', 'name': 'HSD:P1:73-(Ca)-TRP:P1:77'}
HSD:P1:73 TRP:P1:77 {'distance': '2.434', 'interaction': 'Hydrogen Bond', 'angle': '156.652', 'name': 'TRP:P1:77:HN-(HB)-HSD:P1:73:O'}
HSD:P1:73 PHE:P1:154 {'distance': '7.544', 'interaction': 'Alpha Carbon Distance', 'name': 'HSD:P1:73-(Ca)-PHE:P1:154'}
HSD:P1:73 PHE:P1:154 {'distance': '5.42080909569', 'interaction': 'Pi-Pi', 'name': 'HSD:P1:73-(pi-pi)-PHE:P1:154', 'orientation': 'L-orientation'}
ASP:P10:50 GLN:P10:48 {'distance': '5.674', 'interaction': 'Alpha Carbon Distance', 'name': 'GLN:P10:48-(Ca)-ASP:P10:50'}
ASP:P10:50 PHE:P10:51 {'distance': '3.813', 'interaction': 'Alpha Carbon Distance', 'name': 'ASP:P10:50-(Ca)-PHE:P10:51'}
ASP:P10:50 GLU:P10:47 {'distance': '5.932', 'interaction': 'Alpha Carbon Distance', 'name': 'GLU:P10:47-(Ca)-ASP:P10:50'}
ASP:P10:50 ASN:P11:62 {'distance': '2.15', 'interaction': 'Hydrogen Bond', 'angle': '132.917', 'name': 'ASN:P11:62:HD21-(HB)-ASP:P10:50:O'}
ASP:P10:50 VAL:P10:52 {'distance': '5.768', 'interaction': 'Alpha Carbon Distance', 'name': 'ASP:P10:50-(Ca)-VAL:P10:52'}
ASP:P10:50 ASP:P10:46 {'distance': '6.44', 'interaction': 'Alpha Carbon Distance', 'name': 'ASP:P10:46-(Ca)-ASP:P10:50'}
ASP:P10:50 VAL:P10:182 {'distance': '7.204', 'interaction': 'Alpha Carbon Distance', 'name': 'ASP:P10:50-(Ca)-VAL:P10:182'}
ASP:P10:50 ALA:P10:49 {'distance': '3.714', 'interaction': 'Alpha Carbon Distance', 'name': 'ALA:P10:49-(Ca)-ASP:P10:50'}
ALA:P11:39 ALA:P11:40 {'distance': '3.809', 'interaction': 'Alpha Carbon Distance', 'name': 'ALA:P11:39-(Ca)-ALA:P11:40'}
ALA:P11:39 VAL:P11:43 {'distance': '5.928', 'interaction': 'Alpha Carbon Distance', 'name': 'ALA:P11:39-(Ca)-VAL:P11:43'}
ALA:P11:39 VAL:P11:43 {'distance': '2.616', 'interaction': 'Hydrogen Bond', 'angle': '148.042', 'name': 'VAL:P11:43:HN-(HB)-ALA:P11:39:O'}
ALA:P11:39 GLU:P11:42 {'distance': '6.288', 'interaction': 'Alpha Carbon Distance', 'name': 'ALA:P11:39-(Ca)-GLU:P11:42'}
ALA:P11:39 LEU:P11:36 {'distance': '5.183', 'interaction': 'Alpha Carbon Distance', 'name': 'LEU:P11:36-(Ca)-ALA:P11:39'}
ALA:P11:39 TRP:P11:44 {'distance': '6.948', 'interaction': 'Alpha Carbon Distance', 'name': 'ALA:P11:39-(Ca)-TRP:P11:44'}
ALA:P11:39 VAL:P11:38 {'distance': '3.816', 'interaction': 'Alpha Carbon Distance', 'name': 'VAL:P11:38-(Ca)-ALA:P11:39'}
ALA:P11:39 VAL:P11:37 {'distance': '5.466', 'interaction': 'Alpha Carbon Distance', 'name': 'VAL:P11:37-(Ca)-ALA:P11:39'}
ALA:P11:39 ILE:P11:35 {'distance': '6.089', 'interaction': 'Alpha Carbon Distance', 'name': 'ILE:P11:35-(Ca)-ALA:P11:39'}
ALA:P11:39 ILE:P11:35 {'distance': '2.196', 'interaction': 'Hydrogen Bond', 'angle': '154.552', 'name': 'ALA:P11:39:HN-(HB)-ILE:P11:35:O'}
ALA:P11:39 LYS:P11:41 {'distance': '6.119', 'interaction': 'Alpha Carbon Distance', 'name': 'ALA:P11:39-(Ca)-LYS:P11:41'}
VAL:P6:156 TYR:P6:158 {'distance': '5.905', 'interaction': 'Alpha Carbon Distance', 'name': 'VAL:P6:156-(Ca)-TYR:P6:158'}
VAL:P6:156 TYR:P6:152 {'distance': '5.983', 'interaction': 'Alpha Carbon Distance', 'name': 'TYR:P6:152-(Ca)-VAL:P6:156'}
VAL:P6:156 TYR:P6:152 {'distance': '1.913', 'interaction': 'Hydrogen Bond', 'angle': '157.459', 'name': 'VAL:P6:156:HN-(HB)-TYR:P6:152:O'}
VAL:P6:156 TYR:P6:155 {'distance': '3.795', 'interaction': 'Alpha Carbon Distance', 'name': 'TYR:P6:155-(Ca)-VAL:P6:156'}
VAL:P6:156 ASP:P6:159 {'distance': '5.051', 'interaction': 'Alpha Carbon Distance', 'name': 'VAL:P6:156-(Ca)-ASP:P6:159'}
VAL:P6:156 ASP:P6:159 {'distance': '2.526', 'interaction': 'Hydrogen Bond', 'angle': '153.832', 'name': 'ASP:P6:159:HN-(HB)-VAL:P6:156:O'}
VAL:P6:156 VAL:P6:153 {'distance': '4.984', 'interaction': 'Alpha Carbon Distance', 'name': 'VAL:P6:153-(Ca)-VAL:P6:156'}
VAL:P6:156 PHE:P6:154 {'distance': '5.606', 'interaction': 'Alpha Carbon Distance', 'name': 'PHE:P6:154-(Ca)-VAL:P6:156'}
VAL:P6:156 MET:P6:157 {'distance': '3.909', 'interaction': 'Alpha Carbon Distance', 'name': 'VAL:P6:156-(Ca)-MET:P6:157'}
VAL:P6:153 ALA:P6:149 {'distance': '6.372', 'interaction': 'Alpha Carbon Distance', 'name': 'ALA:P6:149-(Ca)-VAL:P6:153'}
VAL:P6:153 ALA:P6:149 {'distance': '2.267', 'interaction': 'Hydrogen Bond', 'angle': '170.22', 'name': 'VAL:P6:153:HN-(HB)-ALA:P6:149:O'}
VAL:P6:153 TYR:P6:155 {'distance': '5.605', 'interaction': 'Alpha Carbon Distance', 'name': 'VAL:P6:153-(Ca)-TYR:P6:155'}
VAL:P6:153 TYR:P6:152 {'distance': '3.79', 'interaction': 'Alpha Carbon Distance', 'name': 'TYR:P6:152-(Ca)-VAL:P6:153'}
VAL:P6:153 PHE:P6:154 {'distance': '3.809', 'interaction': 'Alpha Carbon Distance', 'name': 'VAL:P6:153-(Ca)-PHE:P6:154'}
VAL:P6:153 MET:P6:151 {'distance': '5.284', 'interaction': 'Alpha Carbon Distance', 'name': 'MET:P6:151-(Ca)-VAL:P6:153'}
VAL:P6:153 MET:P6:157 {'distance': '5.411', 'interaction': 'Alpha Carbon Distance', 'name': 'VAL:P6:153-(Ca)-MET:P6:157'}
VAL:P6:153 MET:P6:157 {'distance': '1.841', 'interaction': 'Hydrogen Bond', 'angle': '159.228', 'name': 'MET:P6:157:HN-(HB)-VAL:P6:153:O'}
VAL:P6:153 PHE:P6:150 {'distance': '5.062', 'interaction': 'Alpha Carbon Distance', 'name': 'PHE:P6:150-(Ca)-VAL:P6:153'}
SER:P10:17 THR:P10:18 {'distance': '3.884', 'interaction': 'Alpha Carbon Distance', 'name': 'SER:P10:17-(Ca)-THR:P10:18'}
SER:P10:17 THR:P10:18 {'distance': '2.253', 'interaction': 'Hydrogen Bond', 'angle': '125.007', 'name': 'THR:P10:18:HN-(HB)-SER:P10:17:OG'}
SER:P10:17 SER:P10:19 {'distance': '6.569', 'interaction': 'Alpha Carbon Distance', 'name': 'SER:P10:17-(Ca)-SER:P10:19'}
SER:P10:17 TYR:P10:136 {'distance': '6.928', 'interaction': 'Alpha Carbon Distance', 'name': 'SER:P10:17-(Ca)-TYR:P10:136'}
SER:P10:17 TRP:P10:133 {'distance': '7.049', 'interaction': 'Alpha Carbon Distance', 'name': 'SER:P10:17-(Ca)-TRP:P10:133'}
SER:P10:17 HSD:P10:16 {'distance': '3.797', 'interaction': 'Alpha Carbon Distance', 'name': 'HSD:P10:16-(Ca)-SER:P10:17'}
LYS:P10:22 ILE:P10:20 {'distance': '6.256', 'interaction': 'Alpha Carbon Distance', 'name': 'ILE:P10:20-(Ca)-LYS:P10:22'}
LYS:P10:22 ILE:P10:23 {'distance': '3.795', 'interaction': 'Alpha Carbon Distance', 'name': 'LYS:P10:22-(Ca)-ILE:P10:23'}
LYS:P10:22 LEU:P10:25 {'distance': '5.645', 'interaction': 'Alpha Carbon Distance', 'name': 'LYS:P10:22-(Ca)-LEU:P10:25'}
LYS:P10:22 LEU:P10:25 {'distance': '2.642', 'interaction': 'Hydrogen Bond', 'angle': '132.118', 'name': 'LEU:P10:25:HN-(HB)-LYS:P10:22:O'}
LYS:P10:22 GLU:P10:209 {'distance': '2.326', 'interaction': 'Hydrogen Bond', 'angle': '127.271', 'name': 'LYS:P10:22:HZ1-(HB)-GLU:P10:209:OE1'}
LYS:P10:22 GLU:P10:209 {'distance': '1.732', 'interaction': 'Hydrogen Bond', 'angle': '170.524', 'name': 'LYS:P10:22:HZ1-(HB)-GLU:P10:209:OE2'}
LYS:P10:22 GLU:P10:209 {'distance': '3.07', 'interaction': 'Salt Bridge', 'name': 'GLU:P10:209:OE1-(salt)-LYS:P10:22:NZ'}
LYS:P10:22 GLU:P10:209 {'distance': '2.764', 'interaction': 'Salt Bridge', 'name': 'GLU:P10:209:OE2-(salt)-LYS:P10:22:NZ'}
LYS:P10:22 SER:P10:19 {'distance': '5.687', 'interaction': 'Alpha Carbon Distance', 'name': 'SER:P10:19-(Ca)-LYS:P10:22'}
LYS:P10:22 GLY:P10:21 {'distance': '3.792', 'interaction': 'Alpha Carbon Distance', 'name': 'GLY:P10:21-(Ca)-LYS:P10:22'}
LYS:P10:22 TRP:P10:24 {'distance': '5.51', 'interaction': 'Alpha Carbon Distance', 'name': 'LYS:P10:22-(Ca)-TRP:P10:24'}
LYS:P10:22 THR:P10:26 {'distance': '6.25', 'interaction': 'Alpha Carbon Distance', 'name': 'LYS:P10:22-(Ca)-THR:P10:26'}
LYS:P10:22 THR:P10:26 {'distance': '2.169', 'interaction': 'Hydrogen Bond', 'angle': '171.732', 'name': 'THR:P10:26:HN-(HB)-LYS:P10:22:O'}
MET:P4:163 GLY:P4:160 {'distance': '7.7', 'interaction': 'Alpha Carbon Distance', 'name': 'GLY:P4:160-(Ca)-MET:P4:163'}
MET:P4:163 ARG:P4:165 {'distance': '6.639', 'interaction': 'Alpha Carbon Distance', 'name': 'MET:P4:163-(Ca)-ARG:P4:165'}
MET:P4:163 PHE:P4:161 {'distance': '7.3', 'interaction': 'Alpha Carbon Distance', 'name': 'PHE:P4:161-(Ca)-MET:P4:163'}
MET:P4:163 GLN:P4:164 {'distance': '3.865', 'interaction': 'Alpha Carbon Distance', 'name': 'MET:P4:163-(Ca)-GLN:P4:164'}
MET:P4:163 TYR:P4:158 {'distance': '5.61', 'interaction': 'Alpha Carbon Distance', 'name': 'TYR:P4:158-(Ca)-MET:P4:163'}
MET:P4:163 HSD:P4:73 {'distance': '2.513', 'interaction': 'Hydrogen Bond', 'angle': '148.015', 'name': 'MET:P4:163:HN-(HB)-HSD:P4:73:NE2'}
MET:P4:163 SER:P4:162 {'distance': '3.842', 'interaction': 'Alpha Carbon Distance', 'name': 'SER:P4:162-(Ca)-MET:P4:163'}
PHE:P11:83 PHE:P10:194 {'distance': '5.65260545584', 'interaction': 'Pi-Pi', 'name': 'PHE:P10:194-(pi-pi)-PHE:P11:83', 'orientation': 'L-orientation'}
PHE:P11:83 ILE:P11:82 {'distance': '3.777', 'interaction': 'Alpha Carbon Distance', 'name': 'ILE:P11:82-(Ca)-PHE:P11:83'}
PHE:P11:83 VAL:P11:84 {'distance': '3.901', 'interaction': 'Alpha Carbon Distance', 'name': 'PHE:P11:83-(Ca)-VAL:P11:84'}
PHE:P11:83 PRO:P11:87 {'distance': '7.74', 'interaction': 'Alpha Carbon Distance', 'name': 'PHE:P11:83-(Ca)-PRO:P11:87'}
PHE:P11:83 GLN:P11:80 {'distance': '5.201', 'interaction': 'Alpha Carbon Distance', 'name': 'GLN:P11:80-(Ca)-PHE:P11:83'}
PHE:P11:83 PHE:P10:31 {'distance': '5.38751930267', 'interaction': 'Pi-Pi', 'name': 'PHE:P10:31-(pi-pi)-PHE:P11:83', 'orientation': 'T-orientation with the edge to face'}
PHE:P11:83 LEU:P11:79 {'distance': '6.063', 'interaction': 'Alpha Carbon Distance', 'name': 'LEU:P11:79-(Ca)-PHE:P11:83'}
PHE:P11:83 LEU:P11:79 {'distance': '2.052', 'interaction': 'Hydrogen Bond', 'angle': '162.608', 'name': 'PHE:P11:83:HN-(HB)-LEU:P11:79:O'}
PHE:P11:83 LEU:P11:81 {'distance': '5.479', 'interaction': 'Alpha Carbon Distance', 'name': 'LEU:P11:81-(Ca)-PHE:P11:83'}
PHE:P11:83 THR:P11:86 {'distance': '5.163', 'interaction': 'Alpha Carbon Distance', 'name': 'PHE:P11:83-(Ca)-THR:P11:86'}
PHE:P11:83 PHE:P11:150 {'distance': '5.76227532418', 'interaction': 'Pi-Pi', 'name': 'PHE:P11:83-(pi-pi)-PHE:P11:150', 'orientation': 'T-orientation with the edge to face'}
PHE:P11:83 PHE:P11:146 {'distance': '7.012', 'interaction': 'Alpha Carbon Distance', 'name': 'PHE:P11:83-(Ca)-PHE:P11:146'}
PHE:P11:83 PHE:P11:146 {'distance': '5.26581253979', 'interaction': 'Pi-Pi', 'name': 'PHE:P11:83-(pi-pi)-PHE:P11:146', 'orientation': 'L-orientation'}
VAL:P1:167 ARG:P1:165 {'distance': '6.889', 'interaction': 'Alpha Carbon Distance', 'name': 'ARG:P1:165-(Ca)-VAL:P1:167'}
VAL:P1:167 GLN:P1:164 {'distance': '6.72', 'interaction': 'Alpha Carbon Distance', 'name': 'GLN:P1:164-(Ca)-VAL:P1:167'}
VAL:P1:167 LEU:P1:166 {'distance': '3.816', 'interaction': 'Alpha Carbon Distance', 'name': 'LEU:P1:166-(Ca)-VAL:P1:167'}
PHE:P5:31 PHE:P5:29 {'distance': '5.493', 'interaction': 'Alpha Carbon Distance', 'name': 'PHE:P5:29-(Ca)-PHE:P5:31'}
PHE:P5:31 MET:P5:34 {'distance': '5.165', 'interaction': 'Alpha Carbon Distance', 'name': 'PHE:P5:31-(Ca)-MET:P5:34'}
PHE:P5:31 LEU:P5:28 {'distance': '5.068', 'interaction': 'Alpha Carbon Distance', 'name': 'LEU:P5:28-(Ca)-PHE:P5:31'}
PHE:P5:31 THR:P6:86 {'distance': '7.164', 'interaction': 'Alpha Carbon Distance', 'name': 'PHE:P5:31-(Ca)-THR:P6:86'}
PHE:P5:31 VAL:P5:27 {'distance': '6.173', 'interaction': 'Alpha Carbon Distance', 'name': 'VAL:P5:27-(Ca)-PHE:P5:31'}
PHE:P5:31 VAL:P5:27 {'distance': '1.842', 'interaction': 'Hydrogen Bond', 'angle': '174.804', 'name': 'PHE:P5:31:HN-(HB)-VAL:P5:27:O'}
PHE:P5:31 ARG:P5:32 {'distance': '3.849', 'interaction': 'Alpha Carbon Distance', 'name': 'PHE:P5:31-(Ca)-ARG:P5:32'}
PHE:P5:31 VAL:P5:198 {'distance': '7.943', 'interaction': 'Alpha Carbon Distance', 'name': 'PHE:P5:31-(Ca)-VAL:P5:198'}
PHE:P5:31 ILE:P5:33 {'distance': '5.375', 'interaction': 'Alpha Carbon Distance', 'name': 'PHE:P5:31-(Ca)-ILE:P5:33'}
PHE:P5:31 PHE:P6:83 {'distance': '5.52397793138', 'interaction': 'Pi-Pi', 'name': 'PHE:P5:31-(pi-pi)-PHE:P6:83', 'orientation': 'T-orientation with the edge to face'}
PHE:P5:31 ILE:P5:30 {'distance': '3.859', 'interaction': 'Alpha Carbon Distance', 'name': 'ILE:P5:30-(Ca)-PHE:P5:31'}
PHE:P5:31 ILE:P6:82 {'distance': '7.529', 'interaction': 'Alpha Carbon Distance', 'name': 'PHE:P5:31-(Ca)-ILE:P6:82'}
PHE:P5:31 ILE:P5:35 {'distance': '6.266', 'interaction': 'Alpha Carbon Distance', 'name': 'PHE:P5:31-(Ca)-ILE:P5:35'}
PHE:P5:31 ILE:P5:35 {'distance': '2.246', 'interaction': 'Hydrogen Bond', 'angle': '163.823', 'name': 'ILE:P5:35:HN-(HB)-PHE:P5:31:O'}
LEU:P9:81 VAL:P9:84 {'distance': '5.328', 'interaction': 'Alpha Carbon Distance', 'name': 'LEU:P9:81-(Ca)-VAL:P9:84'}
LEU:P9:81 ILE:P9:33 {'distance': '7.991', 'interaction': 'Alpha Carbon Distance', 'name': 'ILE:P9:33-(Ca)-LEU:P9:81'}
LEU:P9:81 SER:P9:85 {'distance': '5.84', 'interaction': 'Alpha Carbon Distance', 'name': 'LEU:P9:81-(Ca)-SER:P9:85'}
LEU:P9:81 SER:P9:85 {'distance': '2.009', 'interaction': 'Hydrogen Bond', 'angle': '158.501', 'name': 'SER:P9:85:HN-(HB)-LEU:P9:81:O'}
LEU:P9:81 GLN:P9:80 {'distance': '3.816', 'interaction': 'Alpha Carbon Distance', 'name': 'GLN:P9:80-(Ca)-LEU:P9:81'}
LEU:P9:81 TRP:P9:77 {'distance': '6.326', 'interaction': 'Alpha Carbon Distance', 'name': 'TRP:P9:77-(Ca)-LEU:P9:81'}
LEU:P9:81 TRP:P9:77 {'distance': '2.088', 'interaction': 'Hydrogen Bond', 'angle': '153.324', 'name': 'LEU:P9:81:HN-(HB)-TRP:P9:77:O'}
LEU:P9:81 GLY:P9:4 {'distance': '7.595', 'interaction': 'Alpha Carbon Distance', 'name': 'GLY:P9:4-(Ca)-LEU:P9:81'}
LEU:P9:81 LEU:P9:79 {'distance': '5.43', 'interaction': 'Alpha Carbon Distance', 'name': 'LEU:P9:79-(Ca)-LEU:P9:81'}
LEU:P9:81 PHE:P9:83 {'distance': '5.418', 'interaction': 'Alpha Carbon Distance', 'name': 'LEU:P9:81-(Ca)-PHE:P9:83'}
LEU:P9:81 ALA:P9:78 {'distance': '5.128', 'interaction': 'Alpha Carbon Distance', 'name': 'ALA:P9:78-(Ca)-LEU:P9:81'}
TYR:P9:212 LEU:P9:214 {'distance': '5.35', 'interaction': 'Alpha Carbon Distance', 'name': 'TYR:P9:212-(Ca)-LEU:P9:214'}
TYR:P9:212 LEU:P9:210 {'distance': '5.393', 'interaction': 'Alpha Carbon Distance', 'name': 'LEU:P9:210-(Ca)-TYR:P9:212'}
TYR:P9:212 LEU:P9:213 {'distance': '3.833', 'interaction': 'Alpha Carbon Distance', 'name': 'TYR:P9:212-(Ca)-LEU:P9:213'}
TYR:P9:212 THR:P9:208 {'distance': '7.018', 'interaction': 'Alpha Carbon Distance', 'name': 'THR:P9:208-(Ca)-TYR:P9:212'}
TYR:P9:212 THR:P9:208 {'distance': '2.775', 'interaction': 'Hydrogen Bond', 'angle': '168.36', 'name': 'TYR:P9:212:HN-(HB)-THR:P9:208:O'}
TYR:P9:212 ILE:P9:215 {'distance': '5.075', 'interaction': 'Alpha Carbon Distance', 'name': 'TYR:P9:212-(Ca)-ILE:P9:215'}
TYR:P9:212 ARG:P9:216 {'distance': '6.312', 'interaction': 'Alpha Carbon Distance', 'name': 'TYR:P9:212-(Ca)-ARG:P9:216'}
TYR:P9:212 ARG:P9:216 {'distance': '1.9', 'interaction': 'Hydrogen Bond', 'angle': '165.758', 'name': 'ARG:P9:216:HN-(HB)-TYR:P9:212:O'}
TYR:P9:212 CYS:P9:211 {'distance': '3.828', 'interaction': 'Alpha Carbon Distance', 'name': 'CYS:P9:211-(Ca)-TYR:P9:212'}
TYR:P9:212 GLU:P9:209 {'distance': '5.758', 'interaction': 'Alpha Carbon Distance', 'name': 'GLU:P9:209-(Ca)-TYR:P9:212'}
GLY:P2:21 ILE:P2:20 {'distance': '3.833', 'interaction': 'Alpha Carbon Distance', 'name': 'ILE:P2:20-(Ca)-GLY:P2:21'}
GLY:P2:21 ILE:P2:23 {'distance': '5.419', 'interaction': 'Alpha Carbon Distance', 'name': 'GLY:P2:21-(Ca)-ILE:P2:23'}
GLY:P2:21 SER:P2:19 {'distance': '6.32', 'interaction': 'Alpha Carbon Distance', 'name': 'SER:P2:19-(Ca)-GLY:P2:21'}
GLY:P2:21 LYS:P2:22 {'distance': '3.901', 'interaction': 'Alpha Carbon Distance', 'name': 'GLY:P2:21-(Ca)-LYS:P2:22'}
GLY:P2:21 TRP:P2:24 {'distance': '5.128', 'interaction': 'Alpha Carbon Distance', 'name': 'GLY:P2:21-(Ca)-TRP:P2:24'}
GLY:P2:21 TRP:P2:24 {'distance': '2.431', 'interaction': 'Hydrogen Bond', 'angle': '122.9', 'name': 'TRP:P2:24:HN-(HB)-GLY:P2:21:O'}
GLY:P2:21 LEU:P2:25 {'distance': '6.185', 'interaction': 'Alpha Carbon Distance', 'name': 'GLY:P2:21-(Ca)-LEU:P2:25'}
GLY:P2:21 LEU:P2:25 {'distance': '1.876', 'interaction': 'Hydrogen Bond', 'angle': '165.367', 'name': 'LEU:P2:25:HN-(HB)-GLY:P2:21:O'}
TYR:P9:217 LEU:P9:214 {'distance': '4.761', 'interaction': 'Alpha Carbon Distance', 'name': 'LEU:P9:214-(Ca)-TYR:P9:217'}
TYR:P9:217 LEU:P9:213 {'distance': '5.611', 'interaction': 'Alpha Carbon Distance', 'name': 'LEU:P9:213-(Ca)-TYR:P9:217'}
TYR:P9:217 LEU:P9:213 {'distance': '1.886', 'interaction': 'Hydrogen Bond', 'angle': '147.264', 'name': 'TYR:P9:217:HN-(HB)-LEU:P9:213:O'}
TYR:P9:217 TRP:P9:133 {'distance': '2.07', 'interaction': 'Hydrogen Bond', 'angle': '150.764', 'name': 'TRP:P9:133:HE1-(HB)-TYR:P9:217:O'}
TYR:P9:217 ILE:P9:215 {'distance': '5.381', 'interaction': 'Alpha Carbon Distance', 'name': 'ILE:P9:215-(Ca)-TYR:P9:217'}
TYR:P9:217 ARG:P9:216 {'distance': '3.883', 'interaction': 'Alpha Carbon Distance', 'name': 'ARG:P9:216-(Ca)-TYR:P9:217'}
TYR:P9:217 CYS:P9:218 {'distance': '3.813', 'interaction': 'Alpha Carbon Distance', 'name': 'TYR:P9:217-(Ca)-CYS:P9:218'}
TYR:P9:217 SER:P9:219 {'distance': '5.163', 'interaction': 'Alpha Carbon Distance', 'name': 'TYR:P9:217-(Ca)-SER:P9:219'}
LEU:P9:89 PRO:P9:87 {'distance': '5.374', 'interaction': 'Alpha Carbon Distance', 'name': 'PRO:P9:87-(Ca)-LEU:P9:89'}
LEU:P9:89 SER:P9:85 {'distance': '6.227', 'interaction': 'Alpha Carbon Distance', 'name': 'SER:P9:85-(Ca)-LEU:P9:89'}
LEU:P9:89 SER:P9:85 {'distance': '1.818', 'interaction': 'Hydrogen Bond', 'angle': '155.625', 'name': 'LEU:P9:89:HN-(HB)-SER:P9:85:O'}
LEU:P9:89 ALA:P9:92 {'distance': '5.171', 'interaction': 'Alpha Carbon Distance', 'name': 'LEU:P9:89-(Ca)-ALA:P9:92'}
LEU:P9:89 MET:P9:93 {'distance': '5.567', 'interaction': 'Alpha Carbon Distance', 'name': 'LEU:P9:89-(Ca)-MET:P9:93'}
LEU:P9:89 MET:P9:93 {'distance': '1.865', 'interaction': 'Hydrogen Bond', 'angle': '156.641', 'name': 'MET:P9:93:HN-(HB)-LEU:P9:89:O'}
LEU:P9:89 VAL:P8:27 {'distance': '7.099', 'interaction': 'Alpha Carbon Distance', 'name': 'VAL:P8:27-(Ca)-LEU:P9:89'}
LEU:P9:89 GLN:P9:7 {'distance': '6.89', 'interaction': 'Alpha Carbon Distance', 'name': 'GLN:P9:7-(Ca)-LEU:P9:89'}
LEU:P9:89 ALA:P9:88 {'distance': '3.846', 'interaction': 'Alpha Carbon Distance', 'name': 'ALA:P9:88-(Ca)-LEU:P9:89'}
LEU:P9:89 VAL:P9:91 {'distance': '5.716', 'interaction': 'Alpha Carbon Distance', 'name': 'LEU:P9:89-(Ca)-VAL:P9:91'}
LEU:P9:89 TRP:P9:3 {'distance': '7.878', 'interaction': 'Alpha Carbon Distance', 'name': 'TRP:P9:3-(Ca)-LEU:P9:89'}
LEU:P9:89 THR:P9:86 {'distance': '4.802', 'interaction': 'Alpha Carbon Distance', 'name': 'THR:P9:86-(Ca)-LEU:P9:89'}
ASP:P11:179 VAL:P11:178 {'distance': '3.789', 'interaction': 'Alpha Carbon Distance', 'name': 'VAL:P11:178-(Ca)-ASP:P11:179'}
ASP:P11:179 VAL:P11:167 {'distance': '5.829', 'interaction': 'Alpha Carbon Distance', 'name': 'VAL:P11:167-(Ca)-ASP:P11:179'}
ASP:P11:179 CYS:P11:53 {'distance': '6.086', 'interaction': 'Alpha Carbon Distance', 'name': 'CYS:P11:53-(Ca)-ASP:P11:179'}
ASP:P11:179 CYS:P11:169 {'distance': '6.273', 'interaction': 'Alpha Carbon Distance', 'name': 'CYS:P11:169-(Ca)-ASP:P11:179'}
ASP:P11:179 ASN:P11:54 {'distance': '5.723', 'interaction': 'Alpha Carbon Distance', 'name': 'ASN:P11:54-(Ca)-ASP:P11:179'}
ASP:P11:179 ASN:P11:54 {'distance': '1.991', 'interaction': 'Hydrogen Bond', 'angle': '152.247', 'name': 'ASN:P11:54:HN-(HB)-ASP:P11:179:O'}
ASP:P11:179 LEU:P11:166 {'distance': '6.514', 'interaction': 'Alpha Carbon Distance', 'name': 'LEU:P11:166-(Ca)-ASP:P11:179'}
ASP:P11:179 THR:P11:177 {'distance': '6.718', 'interaction': 'Alpha Carbon Distance', 'name': 'THR:P11:177-(Ca)-ASP:P11:179'}
ASP:P11:179 CYS:P11:180 {'distance': '3.9', 'interaction': 'Alpha Carbon Distance', 'name': 'ASP:P11:179-(Ca)-CYS:P11:180'}
ASP:P11:179 PHE:P11:181 {'distance': '6.823', 'interaction': 'Alpha Carbon Distance', 'name': 'ASP:P11:179-(Ca)-PHE:P11:181'}
ASP:P11:179 ASP:P11:179 {'distance': '2.56', 'interaction': 'Hydrogen Bond', 'angle': '125.376', 'name': 'ASP:P11:179:HN-(HB)-ASP:P11:179:OD1'}
TRP:P3:3 SER:P3:85 {'distance': '6.513', 'interaction': 'Alpha Carbon Distance', 'name': 'TRP:P3:3-(Ca)-SER:P3:85'}
TRP:P3:3 SER:P3:85 {'distance': '1.816', 'interaction': 'Hydrogen Bond', 'angle': '163.433', 'name': 'SER:P3:85:HG1-(HB)-TRP:P3:3:O'}
TRP:P3:3 LEU:P3:6 {'distance': '7.115', 'interaction': 'Alpha Carbon Distance', 'name': 'TRP:P3:3-(Ca)-LEU:P3:6'}
TRP:P3:3 THR:P3:8 {'distance': '7.259', 'interaction': 'Alpha Carbon Distance', 'name': 'TRP:P3:3-(Ca)-THR:P3:8'}
TRP:P3:3 LEU:P3:81 {'distance': '7.828', 'interaction': 'Alpha Carbon Distance', 'name': 'TRP:P3:3-(Ca)-LEU:P3:81'}
TRP:P3:3 THR:P3:5 {'distance': '6.889', 'interaction': 'Alpha Carbon Distance', 'name': 'TRP:P3:3-(Ca)-THR:P3:5'}
TRP:P3:3 GLY:P3:4 {'distance': '3.815', 'interaction': 'Alpha Carbon Distance', 'name': 'TRP:P3:3-(Ca)-GLY:P3:4'}
TRP:P3:3 ASP:P3:2 {'distance': '3.82', 'interaction': 'Alpha Carbon Distance', 'name': 'ASP:P3:2-(Ca)-TRP:P3:3'}
TRP:P3:3 LEU:P3:89 {'distance': '7.981', 'interaction': 'Alpha Carbon Distance', 'name': 'TRP:P3:3-(Ca)-LEU:P3:89'}
TRP:P3:3 MET:P3:1 {'distance': '6.927', 'interaction': 'Alpha Carbon Distance', 'name': 'MET:P3:1-(Ca)-TRP:P3:3'}
TRP:P3:3 GLN:P2:7 {'distance': '2.902', 'interaction': 'Hydrogen Bond', 'angle': '147.014', 'name': 'TRP:P3:3:HE1-(HB)-GLN:P2:7:NE2'}
TRP:P3:3 GLN:P3:7 {'distance': '5.26', 'interaction': 'Alpha Carbon Distance', 'name': 'TRP:P3:3-(Ca)-GLN:P3:7'}
PHE:P11:69 ILE:P11:71 {'distance': '5.019', 'interaction': 'Alpha Carbon Distance', 'name': 'PHE:P11:69-(Ca)-ILE:P11:71'}
PHE:P11:69 ASP:P11:66 {'distance': '5.936', 'interaction': 'Alpha Carbon Distance', 'name': 'ASP:P11:66-(Ca)-PHE:P11:69'}
PHE:P11:69 PRO:P11:70 {'distance': '3.842', 'interaction': 'Alpha Carbon Distance', 'name': 'PHE:P11:69-(Ca)-PRO:P11:70'}
PHE:P11:69 HSD:P11:67 {'distance': '6.019', 'interaction': 'Alpha Carbon Distance', 'name': 'HSD:P11:67-(Ca)-PHE:P11:69'}
PHE:P11:69 SER:P11:72 {'distance': '5.564', 'interaction': 'Alpha Carbon Distance', 'name': 'PHE:P11:69-(Ca)-SER:P11:72'}
PHE:P11:69 GLU:P10:187 {'distance': '7.575', 'interaction': 'Alpha Carbon Distance', 'name': 'GLU:P10:187-(Ca)-PHE:P11:69'}
PHE:P11:69 THR:P10:186 {'distance': '6.958', 'interaction': 'Alpha Carbon Distance', 'name': 'THR:P10:186-(Ca)-PHE:P11:69'}
PHE:P11:69 THR:P10:186 {'distance': '1.847', 'interaction': 'Hydrogen Bond', 'angle': '160.619', 'name': 'THR:P10:186:HG1-(HB)-PHE:P11:69:O'}
PHE:P9:31 ILE:P9:33 {'distance': '5.474', 'interaction': 'Alpha Carbon Distance', 'name': 'PHE:P9:31-(Ca)-ILE:P9:33'}
PHE:P9:31 ILE:P9:30 {'distance': '3.9', 'interaction': 'Alpha Carbon Distance', 'name': 'ILE:P9:30-(Ca)-PHE:P9:31'}
PHE:P9:31 ARG:P9:32 {'distance': '3.866', 'interaction': 'Alpha Carbon Distance', 'name': 'PHE:P9:31-(Ca)-ARG:P9:32'}
PHE:P9:31 LEU:P9:28 {'distance': '4.858', 'interaction': 'Alpha Carbon Distance', 'name': 'LEU:P9:28-(Ca)-PHE:P9:31'}
PHE:P9:31 PHE:P10:83 {'distance': '5.27756258673', 'interaction': 'Pi-Pi', 'name': 'PHE:P9:31-(pi-pi)-PHE:P10:83', 'orientation': 'T-orientation with the edge to face'}
PHE:P9:31 ILE:P10:82 {'distance': '7.613', 'interaction': 'Alpha Carbon Distance', 'name': 'PHE:P9:31-(Ca)-ILE:P10:82'}
PHE:P9:31 MET:P9:34 {'distance': '5.034', 'interaction': 'Alpha Carbon Distance', 'name': 'PHE:P9:31-(Ca)-MET:P9:34'}
PHE:P9:31 MET:P9:34 {'distance': '2.554', 'interaction': 'Hydrogen Bond', 'angle': '126.534', 'name': 'MET:P9:34:HN-(HB)-PHE:P9:31:O'}
PHE:P9:31 VAL:P9:27 {'distance': '6.165', 'interaction': 'Alpha Carbon Distance', 'name': 'VAL:P9:27-(Ca)-PHE:P9:31'}
PHE:P9:31 VAL:P9:27 {'distance': '1.835', 'interaction': 'Hydrogen Bond', 'angle': '163.126', 'name': 'PHE:P9:31:HN-(HB)-VAL:P9:27:O'}
GLN:P7:57 THR:P7:55 {'distance': '5.572', 'interaction': 'Alpha Carbon Distance', 'name': 'THR:P7:55-(Ca)-GLN:P7:57'}
GLN:P7:57 THR:P7:55 {'distance': '2.553', 'interaction': 'Hydrogen Bond', 'angle': '151.211', 'name': 'GLN:P7:57:HN-(HB)-THR:P7:55:OG1'}
GLN:P7:57 PRO:P7:173 {'distance': '6.925', 'interaction': 'Alpha Carbon Distance', 'name': 'GLN:P7:57-(Ca)-PRO:P7:173'}
GLN:P7:57 GLY:P7:59 {'distance': '5.956', 'interaction': 'Alpha Carbon Distance', 'name': 'GLN:P7:57-(Ca)-GLY:P7:59'}
GLN:P7:57 CYS:P7:60 {'distance': '6.083', 'interaction': 'Alpha Carbon Distance', 'name': 'GLN:P7:57-(Ca)-CYS:P7:60'}
GLN:P7:57 CYS:P7:60 {'distance': '2.869', 'interaction': 'Hydrogen Bond', 'angle': '172.13', 'name': 'CYS:P7:60:HN-(HB)-GLN:P7:57:O'}
GLN:P7:57 PRO:P7:58 {'distance': '3.862', 'interaction': 'Alpha Carbon Distance', 'name': 'GLN:P7:57-(Ca)-PRO:P7:58'}
GLN:P7:57 LEU:P7:56 {'distance': '3.811', 'interaction': 'Alpha Carbon Distance', 'name': 'LEU:P7:56-(Ca)-GLN:P7:57'}
THR:P6:208 CYS:P6:211 {'distance': '5.337', 'interaction': 'Alpha Carbon Distance', 'name': 'THR:P6:208-(Ca)-CYS:P6:211'}
THR:P6:208 VAL:P6:207 {'distance': '3.885', 'interaction': 'Alpha Carbon Distance', 'name': 'VAL:P6:207-(Ca)-THR:P6:208'}
THR:P6:208 LEU:P6:204 {'distance': '5.93', 'interaction': 'Alpha Carbon Distance', 'name': 'LEU:P6:204-(Ca)-THR:P6:208'}
THR:P6:208 LEU:P6:204 {'distance': '1.955', 'interaction': 'Hydrogen Bond', 'angle': '160.824', 'name': 'THR:P6:208:HN-(HB)-LEU:P6:204:O'}
THR:P6:208 LEU:P6:204 {'distance': '1.863', 'interaction': 'Hydrogen Bond', 'angle': '155.268', 'name': 'THR:P6:208:HG1-(HB)-LEU:P6:204:O'}
THR:P6:208 LEU:P6:205 {'distance': '4.808', 'interaction': 'Alpha Carbon Distance', 'name': 'LEU:P6:205-(Ca)-THR:P6:208'}
THR:P6:208 LEU:P6:210 {'distance': '5.419', 'interaction': 'Alpha Carbon Distance', 'name': 'THR:P6:208-(Ca)-LEU:P6:210'}
THR:P6:208 ASN:P6:206 {'distance': '5.279', 'interaction': 'Alpha Carbon Distance', 'name': 'ASN:P6:206-(Ca)-THR:P6:208'}
THR:P6:208 TYR:P6:212 {'distance': '6.596', 'interaction': 'Alpha Carbon Distance', 'name': 'THR:P6:208-(Ca)-TYR:P6:212'}
THR:P6:208 TYR:P6:212 {'distance': '2.394', 'interaction': 'Hydrogen Bond', 'angle': '169.824', 'name': 'TYR:P6:212:HN-(HB)-THR:P6:208:O'}
THR:P6:208 GLU:P6:209 {'distance': '3.899', 'interaction': 'Alpha Carbon Distance', 'name': 'THR:P6:208-(Ca)-GLU:P6:209'}
MET:P12:34 PHE:P12:31 {'distance': '5.067', 'interaction': 'Alpha Carbon Distance', 'name': 'PHE:P12:31-(Ca)-MET:P12:34'}
MET:P12:34 GLN:P7:7 {'distance': '2.978', 'interaction': 'Hydrogen Bond', 'angle': '127.047', 'name': 'GLN:P7:7:HE21-(HB)-MET:P12:34:SD'}
MET:P12:34 VAL:P12:37 {'distance': '5.048', 'interaction': 'Alpha Carbon Distance', 'name': 'MET:P12:34-(Ca)-VAL:P12:37'}
MET:P12:34 ILE:P12:35 {'distance': '3.878', 'interaction': 'Alpha Carbon Distance', 'name': 'MET:P12:34-(Ca)-ILE:P12:35'}
MET:P12:34 ARG:P12:32 {'distance': '5.584', 'interaction': 'Alpha Carbon Distance', 'name': 'ARG:P12:32-(Ca)-MET:P12:34'}
MET:P12:34 VAL:P12:38 {'distance': '6.03', 'interaction': 'Alpha Carbon Distance', 'name': 'MET:P12:34-(Ca)-VAL:P12:38'}
MET:P12:34 VAL:P12:38 {'distance': '1.796', 'interaction': 'Hydrogen Bond', 'angle': '165.518', 'name': 'VAL:P12:38:HN-(HB)-MET:P12:34:O'}
MET:P12:34 ILE:P12:30 {'distance': '6.018', 'interaction': 'Alpha Carbon Distance', 'name': 'ILE:P12:30-(Ca)-MET:P12:34'}
MET:P12:34 ILE:P12:30 {'distance': '1.88', 'interaction': 'Hydrogen Bond', 'angle': '166.994', 'name': 'MET:P12:34:HN-(HB)-ILE:P12:30:O'}
MET:P12:34 ILE:P12:33 {'distance': '3.948', 'interaction': 'Alpha Carbon Distance', 'name': 'ILE:P12:33-(Ca)-MET:P12:34'}
MET:P12:34 LEU:P12:36 {'distance': '5.452', 'interaction': 'Alpha Carbon Distance', 'name': 'MET:P12:34-(Ca)-LEU:P12:36'}
SER:P12:17 ILE:P12:20 {'distance': '7.194', 'interaction': 'Alpha Carbon Distance', 'name': 'SER:P12:17-(Ca)-ILE:P12:20'}
SER:P12:17 THR:P12:18 {'distance': '3.83', 'interaction': 'Alpha Carbon Distance', 'name': 'SER:P12:17-(Ca)-THR:P12:18'}
SER:P12:17 SER:P12:19 {'distance': '5.681', 'interaction': 'Alpha Carbon Distance', 'name': 'SER:P12:17-(Ca)-SER:P12:19'}
SER:P12:17 SER:P12:19 {'distance': '2.687', 'interaction': 'Hydrogen Bond', 'angle': '146.262', 'name': 'SER:P12:19:HN-(HB)-SER:P12:17:OG'}
SER:P12:17 HSD:P12:16 {'distance': '3.789', 'interaction': 'Alpha Carbon Distance', 'name': 'HSD:P12:16-(Ca)-SER:P12:17'}
PHE:P2:29 ILE:P2:33 {'distance': '7.202', 'interaction': 'Alpha Carbon Distance', 'name': 'PHE:P2:29-(Ca)-ILE:P2:33'}
PHE:P2:29 ILE:P2:30 {'distance': '3.748', 'interaction': 'Alpha Carbon Distance', 'name': 'PHE:P2:29-(Ca)-ILE:P2:30'}
PHE:P2:29 VAL:P2:27 {'distance': '5.408', 'interaction': 'Alpha Carbon Distance', 'name': 'VAL:P2:27-(Ca)-PHE:P2:29'}
PHE:P2:29 CYS:P2:202 {'distance': '7.408', 'interaction': 'Alpha Carbon Distance', 'name': 'PHE:P2:29-(Ca)-CYS:P2:202'}
PHE:P2:29 LEU:P2:25 {'distance': '6.592', 'interaction': 'Alpha Carbon Distance', 'name': 'LEU:P2:25-(Ca)-PHE:P2:29'}
PHE:P2:29 LEU:P2:25 {'distance': '2.344', 'interaction': 'Hydrogen Bond', 'angle': '138.252', 'name': 'PHE:P2:29:HN-(HB)-LEU:P2:25:O'}
PHE:P2:29 ARG:P2:32 {'distance': '5.806', 'interaction': 'Alpha Carbon Distance', 'name': 'PHE:P2:29-(Ca)-ARG:P2:32'}
PHE:P2:29 ARG:P2:32 {'distance': '2.994', 'interaction': 'Hydrogen Bond', 'angle': '131.961', 'name': 'ARG:P2:32:HN-(HB)-PHE:P2:29:O'}
PHE:P2:29 LEU:P2:28 {'distance': '3.859', 'interaction': 'Alpha Carbon Distance', 'name': 'LEU:P2:28-(Ca)-PHE:P2:29'}
MET:P8:34 ARG:P8:32 {'distance': '5.35', 'interaction': 'Alpha Carbon Distance', 'name': 'ARG:P8:32-(Ca)-MET:P8:34'}
MET:P8:34 VAL:P8:38 {'distance': '6.005', 'interaction': 'Alpha Carbon Distance', 'name': 'MET:P8:34-(Ca)-VAL:P8:38'}
MET:P8:34 VAL:P8:38 {'distance': '1.839', 'interaction': 'Hydrogen Bond', 'angle': '173.794', 'name': 'VAL:P8:38:HN-(HB)-MET:P8:34:O'}
MET:P8:34 ILE:P8:35 {'distance': '3.848', 'interaction': 'Alpha Carbon Distance', 'name': 'MET:P8:34-(Ca)-ILE:P8:35'}
MET:P8:34 VAL:P8:37 {'distance': '4.951', 'interaction': 'Alpha Carbon Distance', 'name': 'MET:P8:34-(Ca)-VAL:P8:37'}
MET:P8:34 ILE:P8:30 {'distance': '6.243', 'interaction': 'Alpha Carbon Distance', 'name': 'ILE:P8:30-(Ca)-MET:P8:34'}
MET:P8:34 ILE:P8:30 {'distance': '2.054', 'interaction': 'Hydrogen Bond', 'angle': '149.694', 'name': 'MET:P8:34:HN-(HB)-ILE:P8:30:O'}
MET:P8:34 ILE:P8:33 {'distance': '3.839', 'interaction': 'Alpha Carbon Distance', 'name': 'ILE:P8:33-(Ca)-MET:P8:34'}
MET:P8:34 LEU:P8:36 {'distance': '5.267', 'interaction': 'Alpha Carbon Distance', 'name': 'MET:P8:34-(Ca)-LEU:P8:36'}
MET:P8:34 PHE:P8:31 {'distance': '4.692', 'interaction': 'Alpha Carbon Distance', 'name': 'PHE:P8:31-(Ca)-MET:P8:34'}
CYS:P2:180 GLY:P3:59 {'distance': '7.299', 'interaction': 'Alpha Carbon Distance', 'name': 'CYS:P2:180-(Ca)-GLY:P3:59'}
CYS:P2:180 CYS:P2:64 {'distance': '7.972', 'interaction': 'Alpha Carbon Distance', 'name': 'CYS:P2:64-(Ca)-CYS:P2:180'}
CYS:P2:180 CYS:P2:169 {'distance': '7.246', 'interaction': 'Alpha Carbon Distance', 'name': 'CYS:P2:169-(Ca)-CYS:P2:180'}
CYS:P2:180 VAL:P2:182 {'distance': '6.659', 'interaction': 'Alpha Carbon Distance', 'name': 'CYS:P2:180-(Ca)-VAL:P2:182'}
CYS:P2:180 PHE:P2:181 {'distance': '3.743', 'interaction': 'Alpha Carbon Distance', 'name': 'CYS:P2:180-(Ca)-PHE:P2:181'}
CYS:P2:180 PHE:P2:51 {'distance': '7.76', 'interaction': 'Alpha Carbon Distance', 'name': 'PHE:P2:51-(Ca)-CYS:P2:180'}
CYS:P2:180 VAL:P2:167 {'distance': '4.903', 'interaction': 'Alpha Carbon Distance', 'name': 'VAL:P2:167-(Ca)-CYS:P2:180'}
[truncated: 1,472,085 more chars]
