# Supplementary material for: RIP-MD: a tool to study residue interaction networks in protein molecular dynamics
Source: PeerJ. 2018 Dec 7;6:e5998. doi: 10.7717/peerj.5998 (PMC6287582; doi:10.7717/peerj.5998)
Supplement: Supplemental Information 3 [file peerj-06-5998-s003.zip › supp_script_ripmd/pearson/README]

script that take as input the file where nodes are defined (given by RIP-MD as the "nodes" file), the pearson matrix (given by RIP-MD when you compute it for pearson correlations; It is located on the correlation folder, as example we provide the hb_hb for the MD2 dynemics in the open state), and a value "v" that the user defined.
absolute value for Pearson correlations between two nodes higher than "v" are reported
