# Supplementary material for: RIP-MD: a tool to study residue interaction networks in protein molecular dynamics
Source: PeerJ. 2018 Dec 7;6:e5998. doi: 10.7717/peerj.5998 (PMC6287582; doi:10.7717/peerj.5998)
Supplement: Supplemental Information 3 [file peerj-06-5998-s003.zip › supp_script_ripmd/pearson/hb_hb]

1.0	0.19705668187	0.164860618707	0.190031506038	-0.0159095745113	-0.00384739248066	0.00659923330448	-0.0143982105881	0.0234206689535	-0.0028708969338	0.0678145057625	-0.0161815311432	-0.00352319305855	0.0100168529255	0.0568220256742	-0.0911777659733	0.387039826513	0.369264473306	0.0208553510291	-0.0790593708084	0.0843426951468	0.0256344063805	0.140401116762	0.0445248074972	-0.0775734494265	-0.053853846979	-0.0848884248249	0.0257654983992	-0.0203331822443	-0.0676188945759	0.0572500334232	-0.0261761674242	-0.0157336763163	-0.00911081064443	-0.0659572642082	0.0254285915175	-0.0707622749642	0.0354531553633	0.0745152573159	-0.00876179493678	-0.0690750198547	0.00730525833264	-0.016312682783	0.0775131070356	-0.0523224521712	-0.0516486230197	0.00080930385419	-0.0780714566963	-0.00313218822515	-0.0121388815615
0.19705668187	1.0	0.0240980256327	0.212188213469	-0.0130245020516	-0.0146796618116	-0.0148517277281	0.0314056578914	0.0151632837578	0.0610970460368	0.187959806505	-0.0293247300717	0.0178941765715	0.00298630177859	0.114099088672	0.0530850862233	0.443268784802	-0.0118543041497	-0.0717576260216	0.125982055587	0.112325754856	0.112142677101	0.0842980238635	-0.0428703304332	0.0274165360282	0.108203357021	-0.00706883717331	-0.0523485956803	0.0411996325963	0.153078190855	0.0104889369755	-0.0242610602576	-0.00911547421032	-0.00648717048834	-0.0383923579428	0.0392176581437	-0.0817999862032	0.059250004105	-0.141394225127	-0.0331087782038	0.059588679467	-0.148455574379	-0.0261906721936	0.0864239249043	-0.016846522067	-0.0116666181668	-0.0155232201154	0.0271572328923	0.00386775560651	0.0270865939027
0.164860618707	0.0240980256327	1.0	-0.00374994526029	-0.00342296225609	-0.0127860411436	0.00892009152729	0.00544005370079	0.0191004756115	0.0152545340809	0.00127143075515	0.00995001998802	-0.0121027800154	0.00286689114654	0.51007264915	0.0511920438256	0.101746332838	0.0699047766802	0.0149893860967	-0.0690514041458	0.0284625297604	-0.0356370495853	-0.0086585468128	-0.0408161707694	0.000449125546557	0.0185273704351	-0.01333784828	0.0369055589745	0.0284387486481	0.00190489449413	0.00795764056848	-0.00599429450233	-0.00845763796892	-0.000240490222349	-0.0100140872806	0.000943238115379	-0.0134616537859	0.00314022773226	0.0195595752313	-0.0215956495992	-0.00565874815365	0.0229807308503	0.0013474782792	0.0279891212737	-0.0251301389689	-0.0333662767387	-0.0366793873855	0.000426760515383	-0.00119653733947	-0.0204758823981
0.190031506038	0.212188213469	-0.00374994526029	1.0	0.00849116560106	0.00171776595023	0.00194431143645	-0.0042825324967	-0.0275668542094	-0.0549404787752	-0.0240462820718	-0.0168089696796	0.00620713300522	0.00338840931085	-0.11368460393	-0.0116685720211	0.0684849533943	0.11513447345	0.0142992117188	-0.0180124449624	0.0610124156293	0.0182285345847	0.0428073056023	-0.0979956736179	-0.0583546481369	0.0154431209242	-0.0270171163421	-0.00827174206985	-0.0448130299159	-0.030209591796	-0.0045423859293	0.00562112895115	0.00381241083822	-0.000259276388755	-0.0960332517883	0.0342945441847	-0.064148003961	-0.017140000642	0.0410603184893	-0.0204697678495	0.0146337942323	-0.0453197251798	-0.00410522876744	0.0124754501541	0.0046892238009	-0.0135450698487	0.0343299257154	-0.0587814662748	0.00548744157766	0.0431732815335
-0.0159095745113	-0.0130245020516	-0.00342296225609	0.00849116560106	1.0	-0.00406418373429	0.613145650392	0.0560572131616	0.000762636392247	-0.00712845068687	0.00129027004503	-0.0158432785187	0.545222233481	0.00485582441164	-0.0274295889207	-0.0344370234714	0.00265610218423	0.0196613399783	-0.0151024144394	0.00557630918218	0.0143463725808	0.0121822575525	0.00161037159113	0.032727558428	-0.0325494755669	-0.0220896931584	-0.0114269098957	0.00190304268454	-0.00952115544887	-0.0315057520164	-0.0123242199329	0.0332287999144	-0.0218471457536	-0.0129970344815	-0.0275292263497	0.00597505399791	0.0232671086245	-0.0288412330207	-0.00937080566706	-0.0275189958759	0.00844308150177	-0.0119241512733	0.00743429745083	0.000130162529267	0.00448493845927	2.29876310515e-05	0.0249040925059	-0.0312602871388	0.00640703259942	0.0235176188943
-0.00384739248066	-0.0146796618116	-0.0127860411436	0.00171776595023	-0.00406418373429	1.0	-0.00475197664988	0.000182600066865	0.000924600618327	0.0143663296001	-0.0127793671435	-0.0064578737174	-0.00969619189357	0.113251795606	0.000772672554425	0.00664510827663	-0.0119384252036	-0.00775921498244	0.0239962366871	-0.0199179561827	-0.00363094942751	-0.0131525236475	-0.0085466106218	-0.0161473182665	0.0159114874409	0.0138118334941	-0.00895826297344	-0.0150507569665	0.0422454333434	-0.023076948402	5.6942196178e-05	-0.00089238155518	0.00756020970772	0.00776950000806	0.0123542772664	-0.0311814977873	-0.00705209452777	0.00394369609573	0.00707824862644	0.0151680958724	0.00219781995879	0.0151643296601	-0.0231041529512	-0.0156625359915	-0.00799522225142	-0.00191684074409	0.0166458896045	0.015859829189	0.0117755569424	-0.00166149247742
0.00659923330448	-0.0148517277281	0.00892009152729	0.00194431143645	0.613145650392	-0.00475197664988	1.0	-0.0453957611565	0.00273738379334	0.00967981147893	0.0101528719577	-0.00455009086724	0.0980217203312	0.419078286068	-0.00834769466847	-0.00695838402973	-0.00300752633145	0.0225601670131	-0.00401492175687	-0.00299799183706	-0.0109644799948	0.00936106046406	-0.000453417818661	0.0110597649482	-0.0135293500929	-0.00875687354235	0.00397893234852	0.00904678938679	7.11663304201e-05	-0.0183771883311	0.00773054767377	0.0231995153737	-0.0133756033741	-0.00687354085148	-0.0180277055858	0.00139599868517	0.0105173168067	-0.0254331311805	0.00968136074868	-0.00374758885416	-0.00449487168899	0.0022747768452	0.00194860508054	0.00864396709885	-0.00297639881478	0.00987138849412	0.00845957611147	-0.0125372235582	0.0144468934244	0.00384162268576
-0.0143982105881	0.0314056578914	0.00544005370079	-0.0042825324967	0.0560572131616	0.000182600066865	-0.0453957611565	1.0	0.0259279753943	0.00126051753838	0.0316463666617	0.0275926620615	0.102720416465	0.0655947246949	-0.0156013815437	-0.012268815408	0.00118183892326	-0.00281799485741	-0.0243413647053	0.00748190751138	0.00245378384185	0.00282976558783	0.00723774465605	0.013285689992	-0.00582497352812	0.0131325544311	-0.021085725062	-0.0144751640686	-0.0277879142713	-0.0128128271374	-0.0153790977034	-0.00966103119289	0.00726945081916	0.00623558703867	-0.0143235042226	-0.00508124502625	0.0169217912469	0.0124397833301	0.00665710889083	-0.0112922516982	-0.0148735552215	0.00704186681777	-0.00571794112515	0.00883947284541	0.0137958460705	-0.0182062307072	-0.0258648792175	-0.00578871858102	-0.00395635009705	-0.0180909351813
0.0234206689535	0.0151632837578	0.0191004756115	-0.0275668542094	0.000762636392247	0.000924600618327	0.00273738379334	0.0259279753943	1.0	0.0247355612541	0.216614132848	0.657468763151	-0.00399001905879	0.00516514054718	0.0192655204336	0.0149876630147	-0.00645464060968	0.0266952445295	0.00603087429758	-0.00528014884863	0.031822895214	0.02065685771	0.0687943160528	0.092300689688	-0.0190490643471	0.0352697913162	-0.0200052363616	-0.021405973903	-0.0310111317148	-0.022725755898	0.00360175440145	0.013527532274	-0.00518546210543	0.0428635347941	-0.0197675134019	-0.0205978325877	0.0481141268045	-0.00390574233901	0.0281103583782	-0.0151149458079	-0.0185530585326	-0.0224332794072	0.0135613265404	0.0272987111796	0.0078671400309	-0.00186988894301	-0.011787986946	-0.0186620331179	0.00395933980086	-0.00842774593783
-0.0028708969338	0.0610970460368	0.0152545340809	-0.0549404787752	-0.00712845068687	0.0143663296001	0.00967981147893	0.00126051753838	0.0247355612541	1.0	0.198022411547	-0.0646073405359	-0.000541846061021	0.0290956597242	0.065926035108	0.103689478639	-0.0421796836419	-0.00626813738813	0.0220940570746	-0.0142390964424	-0.059258830682	0.00181097608162	-0.0339526835174	0.0129037201046	0.0900131512702	0.118629401298	0.0363929381191	-0.0290423652196	0.0354043183612	0.0807258558991	0.0706698777898	0.014232873457	0.00641298699414	0.0206892684443	0.410612853891	-0.046379404274	0.348163359219	0.0334845603544	-0.0474691403407	0.102881819686	0.0205849521422	0.0704886402744	-0.0133962492362	-0.0137018104386	0.00674855012031	0.0178217132266	-0.0471253515124	0.0893819115656	-0.00917301494321	-0.0317257875584
0.0678145057625	0.187959806505	0.00127143075515	-0.0240462820718	0.00129027004503	-0.0127793671435	0.0101528719577	0.0316463666617	0.216614132848	0.198022411547	1.0	-0.135355475024	0.019693468247	0.0166007790103	0.0739378060136	0.0379851206223	0.0206531347028	0.0172482557789	-0.0572608271072	0.0339603394983	0.00803238035997	0.0163896158466	0.00588545435159	0.136811917854	0.110691344667	0.0898064587747	0.0254117249263	-0.0830917816066	0.164666241202	0.307804619403	0.0525166636154	-0.0332801165511	0.0196244266415	0.0460186397671	-0.0178907792252	0.137783207385	0.345870221571	0.0312766375796	-0.166559609185	-0.0316447289849	0.0257895168364	-0.0216718861443	-0.000827601990997	0.0811210302289	-0.0682169728976	-0.0236935054527	-0.0594957362975	0.110448158332	5.51747464976e-05	-0.0223387662654
-0.0161815311432	-0.0293247300717	0.00995001998802	-0.0168089696796	-0.0158432785187	-0.0064578737174	-0.00455009086724	0.0275926620615	0.657468763151	-0.0646073405359	-0.135355475024	1.0	-0.0260320747439	-0.00591261795555	-0.0107647535316	-0.0124852191636	-0.0042469486362	0.00300293244085	0.0267764921852	-0.000594889698528	0.0540947894831	0.0104199680868	0.0635032502002	0.0263167984966	-0.0535314147416	-0.00989180615856	-0.0265977085949	0.000902003493662	-0.061437796128	-0.0843451630539	-0.0301459025525	0.0278079189631	-0.00713520506105	-0.0283789720855	0.00329567907931	0.00390948632313	0.0391502530675	-0.0153334484051	0.0790334261254	-0.0142112563401	-0.0056930696692	-0.0631898017712	0.00566374512964	0.0238504575888	-0.002093526265	0.00385244373501	0.00817567180831	-0.052610379675	0.0056795656921	-0.00768130436856
-0.00352319305855	0.0178941765715	-0.0121027800154	0.00620713300522	0.545222233481	-0.00969619189357	0.0980217203312	0.102720416465	-0.00399001905879	-0.000541846061021	0.019693468247	-0.0260320747439	1.0	0.0217211363715	-0.0112775165065	-0.0124845303282	0.01378264606	0.00814472640324	-0.00959432345828	0.0120237845729	0.0169805411096	0.00955769730932	-0.00038783654072	0.0072308593441	-0.0167016343808	-0.0161029216367	0.00179300587988	-0.00827342507909	-0.00313091552931	-0.00452844538552	-0.00274244768007	0.0124482581231	-0.0193834700566	-0.0170335038025	-0.00521985100477	0.00122233059597	0.0185258115339	0.00128286720365	-0.0273458591865	-0.0165457942255	0.00798289927943	-8.08146242709e-05	0.0188242258558	-0.0175285110506	-0.000791973241951	-0.0117287192308	0.0134835669741	-0.0163106642637	0.00322139443165	0.0326880706175
0.0100168529255	0.00298630177859	0.00286689114654	0.00338840931085	0.00485582441164	0.113251795606	0.419078286068	0.0655947246949	0.00516514054718	0.0290956597242	0.0166007790103	-0.00591261795555	0.0217211363715	1.0	0.00914358643576	0.0323272222679	0.00756613883005	0.00413657611978	0.0103953171606	-0.0158124423901	-0.0208493416548	-0.00840029446011	-0.00832356401848	-0.0384971367893	0.0248504449098	0.0198022789192	0.0015293201669	0.00106076163149	0.0127729597954	0.0104797828788	0.0286169477041	-0.0132433727806	0.0092035692726	0.00448710380681	0.00668734729719	-0.0137792389825	-0.0028425449401	-0.00207458631868	0.0105798720715	0.00934922997685	-0.00867477228916	0.00875782499196	-0.00113297769454	-0.000723909100167	-0.00494227156964	-0.00296902866963	-0.0100576379781	0.025122001426	0.000345542610173	-0.0249340360543
0.0568220256742	0.114099088672	0.51007264915	-0.11368460393	-0.0274295889207	0.000772672554425	-0.00834769466847	-0.0156013815437	0.0192655204336	0.065926035108	0.0739378060136	-0.0107647535316	-0.0112775165065	0.00914358643576	1.0	0.0422185356009	0.0910747184203	0.0523512980739	-0.0172510812682	0.034073518189	-0.0568948626571	-0.0114625685224	-0.0658404124263	0.101942134093	0.0297720816002	0.0507421266106	0.0353542776255	0.00748254772686	0.0448649081048	0.0560403083245	0.0266950525198	0.000343766796441	0.0150652083375	0.0147374737298	0.0148178680731	-0.0232337923152	-0.0222401323136	0.0326021408727	-0.0321534141056	0.0224079535656	-0.0160200575578	0.0396725266302	-0.0133592594129	0.0261090334984	-0.0220709234364	-0.0060931703546	-0.0832371727003	0.0298115769313	-0.021369214614	-0.053294011078
-0.0911777659733	0.0530850862233	0.0511920438256	-0.0116685720211	-0.0344370234714	0.00664510827663	-0.00695838402973	-0.012268815408	0.0149876630147	0.103689478639	0.0379851206223	-0.0124852191636	-0.0124845303282	0.0323272222679	0.0422185356009	1.0	-0.104822331444	0.00529211435035	0.0334477558923	0.111858649924	-0.0743300038878	-0.0366535464584	-0.0670439546269	0.0437774361878	0.1427715708	0.536678193124	0.453076688102	0.0502343988361	0.0828648217141	0.129613904521	0.0812660483997	-0.0228760043967	0.0213870226187	0.0214833557313	0.102996133146	-0.0799091387619	-0.0369689909497	0.0216919618945	-0.125134446693	0.0333210687283	0.023552203401	0.0542373216824	-0.0014794749259	-0.0161366937948	-0.0415130030273	0.0967257998026	-0.0513475128094	0.14140843433	0.00839289471088	-0.0261033908113
0.387039826513	0.443268784802	0.101746332838	0.0684849533943	0.00265610218423	-0.0119384252036	-0.00300752633145	0.00118183892326	-0.00645464060968	-0.0421796836419	0.0206531347028	-0.0042469486362	0.01378264606	0.00756613883005	0.0910747184203	-0.104822331444	1.0	0.45515647192	-0.0246449287154	-0.00858890648307	0.0696331973245	0.0333150668522	0.0238940672978	-0.0552928513721	-0.083554991872	-0.0503516554464	-0.0928783273508	0.00417037033013	-0.0609430308222	-0.0650078379202	0.00107181181082	0.00577110080574	-0.0299671718722	-0.0240386064791	-0.0880090419571	0.0874621058201	-0.0635121271771	0.00861887169077	0.0603721501558	-0.0398865784983	-0.043496974674	-0.0787096853422	-0.0278617214407	0.0590977362102	-0.048376753385	-0.0747592383509	-0.0244053229876	-0.0835239356394	0.0181115631825	0.0022396343311
0.369264473306	-0.0118543041497	0.0699047766802	0.11513447345	0.0196613399783	-0.00775921498244	0.0225601670131	-0.00281799485741	0.0266952445295	-0.00626813738813	0.0172482557789	0.00300293244085	0.00814472640324	0.00413657611978	0.0523512980739	0.00529211435035	0.45515647192	1.0	0.00957813505268	-0.114753666846	0.101979306981	-0.0458677599125	0.0614813359347	0.169066956733	-0.0747268911528	0.0743717639111	-0.120001593543	0.0476776436097	-0.0856951934954	-0.17928427205	0.0122530538573	-0.00708672518662	-0.0179884438489	-0.0181621558757	-0.0709802093268	0.0355744669951	-0.0334676710972	-0.0166323509681	0.154256451545	-0.00806544301817	-0.0459110845877	0.00464171918734	-0.0116864670276	0.0521598329583	-0.0589633191995	-0.0894753197752	-0.0482299644792	-0.0725676234038	0.00871785046892	-0.028519667316
0.0208553510291	-0.0717576260216	0.0149893860967	0.0142992117188	-0.0151024144394	0.0239962366871	-0.00401492175687	-0.0243413647053	0.00603087429758	0.0220940570746	-0.0572608271072	0.0267764921852	-0.00959432345828	0.0103953171606	-0.0172510812682	0.0334477558923	-0.0246449287154	0.00957813505268	1.0	-0.00164365798037	-0.00610313536577	-0.0191956533619	-0.055161179499	0.0148056308154	0.0184539968079	-0.0217219253658	0.0452741342541	-0.00493574421924	-0.0194359976746	-0.0372289212418	0.0418216056879	-0.0014458997742	-0.00797712402404	-0.00794682593403	0.036595524979	-0.0361356180584	-0.00578290813598	0.00474095068609	0.0169100134377	0.0416975975294	0.0116805770238	0.0563854863394	0.011468887664	-0.0400147065926	-0.000155803896029	0.00953199030857	0.0128261020431	0.0181774748023	-0.00833245230661	-0.0168029011705
-0.0790593708084	0.125982055587	-0.0690514041458	-0.0180124449624	0.00557630918218	-0.0199179561827	-0.00299799183706	0.00748190751138	-0.00528014884863	-0.0142390964424	0.0339603394983	-0.000594889698528	0.0120237845729	-0.0158124423901	0.034073518189	0.111858649924	-0.00858890648307	-0.114753666846	-0.00164365798037	1.0	0.00934783350344	0.393710444316	-0.0249407917231	0.25750905458	-0.0822791932381	0.12520145174	0.0913774399061	-0.0567478110993	-0.0151212920781	0.0522482442568	0.000390529776714	-0.00908515695057	-0.00702166147673	-0.000349712141608	-0.0120238990317	0.0862411311276	0.0430368001229	0.000986320611536	-0.111911968059	-0.0522137931854	0.0150130126187	-0.112201769275	-0.0128679384632	-0.026476535712	-0.0124529569137	0.0243820952817	0.0518023605404	-0.0829842825516	-0.00248051819513	0.0261084958871
0.0843426951468	0.112325754856	0.0284625297604	0.0610124156293	0.0143463725808	-0.00363094942751	-0.0109644799948	0.00245378384185	0.031822895214	-0.059258830682	0.00803238035997	0.0540947894831	0.0169805411096	-0.0208493416548	-0.0568948626571	-0.0743300038878	0.0696331973245	0.101979306981	-0.00610313536577	0.00934783350344	1.0	-0.00207423611881	0.464798148622	-0.127123579933	-0.0260470516824	-0.023569956269	-0.11892425932	-0.0195850427973	-0.0186354921588	0.0223584976042	-0.107739222998	0.0160803495228	-0.0101186780899	-0.0209576501622	-0.00792261529366	0.0900163492129	0.0190851696727	-0.0273910796341	0.0752634033068	0.00215529996678	0.068798912348	-0.281039089636	-0.0276355384824	0.15410411515	-0.0394086266691	-0.0535613666292	0.00209999509501	-0.0264709860704	0.0171360123258	-0.000365979921606
0.0256344063805	0.112142677101	-0.0356370495853	0.0182285345847	0.0121822575525	-0.0131525236475	0.00936106046406	0.00282976558783	0.02065685771	0.00181097608162	0.0163896158466	0.0104199680868	0.00955769730932	-0.00840029446011	-0.0114625685224	-0.0366535464584	0.0333150668522	-0.0458677599125	-0.0191956533619	0.393710444316	-0.00207423611881	1.0	0.384186779528	0.160079075125	-0.0997822064716	-0.0522346348905	-0.0365761590318	-0.0289340358451	-0.0441016921123	-0.00955467267146	-0.0665153929972	-0.00442849928915	-0.0113669348427	-0.012303226746	-0.0262106626368	0.0637131900261	0.040579280425	-0.0204593820134	-0.0185021211012	-0.0264825913406	0.0464577733187	-0.147891409867	-0.0170074019394	0.0211148611147	0.00170009512046	-0.0281164788806	0.0732547228517	-0.0986597144899	0.0111777489357	0.0259434068625
0.140401116762	0.0842980238635	-0.0086585468128	0.0428073056023	0.00161037159113	-0.0085466106218	-0.000453417818661	0.00723774465605	0.0687943160528	-0.0339526835174	0.00588545435159	0.0635032502002	-0.00038783654072	-0.00832356401848	-0.0658404124263	-0.0670439546269	0.0238940672978	0.0614813359347	-0.055161179499	-0.0249407917231	0.464798148622	0.384186779528	1.0	0.0251031875904	-0.117413960926	-0.0554623785169	-0.0983718754942	-0.0063380007016	-0.0591515719744	-0.0387305666777	-0.0555967618629	-0.00212403906808	-0.00615656144563	-0.00736313611904	0.00802303541504	0.0923593069805	0.0484127129287	-0.0088894723655	0.0823925829802	0.00949444445495	0.010745943555	-0.210543855047	-0.0127911999435	0.0984654617819	-0.0039372521969	-0.0389813138018	0.0288541661114	-0.116916624219	0.012041627128	0.00646335903315
0.0445248074972	-0.0428703304332	-0.0408161707694	-0.0979956736179	0.032727558428	-0.0161473182665	0.0110597649482	0.013285689992	0.092300689688	0.0129037201046	0.136811917854	0.0263167984966	0.0072308593441	-0.0384971367893	0.101942134093	0.0437774361878	-0.0552928513721	0.169066956733	0.0148056308154	0.25750905458	-0.127123579933	0.160079075125	0.0251031875904	1.0	-0.162567584901	0.157215887708	0.0895532038358	0.00885965607157	-0.0428034168616	-0.0617342553485	0.0307625768909	-0.017197612526	-0.0272961980936	-0.00782215126789	-0.0368046687939	0.026358749445	0.0332440493992	0.016762950586	-0.0233599947574	-0.0388176675952	-0.039804743835	-0.00947722721065	-0.0046909495978	-0.00517280511251	-0.0296548080687	-0.000623215783944	-0.00140205325916	-0.159563543596	-0.0187738892372	-0.00386349508721
-0.0775734494265	0.0274165360282	0.000449125546557	-0.0583546481369	-0.0325494755669	0.0159114874409	-0.0135293500929	-0.00582497352812	-0.0190490643471	0.0900131512702	0.110691344667	-0.0535314147416	-0.0167016343808	0.0248504449098	0.0297720816002	0.1427715708	-0.083554991872	-0.0747268911528	0.0184539968079	-0.0822791932381	-0.0260470516824	-0.0997822064716	-0.117413960926	-0.162567584901	1.0	0.0901254467623	0.0923768602634	-0.0305565708442	0.13561071083	0.196121622917	0.0639016977446	-0.0249816077701	0.0472534950531	0.0434089681782	0.0619222512889	-0.133198146747	-0.0316744702149	0.0391765933142	-0.159045092603	0.0551231482606	-0.00157490478755	0.121525016025	0.00990533933793	0.00966549120879	-0.0171389972961	0.0608281645121	-0.0464632095951	0.997392992109	-0.0033362306525	-0.0416642095873
-0.053853846979	0.108203357021	0.0185273704351	0.0154431209242	-0.0220896931584	0.0138118334941	-0.00875687354235	0.0131325544311	0.0352697913162	0.118629401298	0.0898064587747	-0.00989180615856	-0.0161029216367	0.0198022789192	0.0507421266106	0.536678193124	-0.0503516554464	0.0743717639111	-0.0217219253658	0.12520145174	-0.023569956269	-0.0522346348905	-0.0554623785169	0.157215887708	0.0901254467623	1.0	0.0687548546431	-0.0434735767377	0.0456755694596	0.102611871704	0.0583035043881	-0.027284072211	-0.0161950575783	-0.00836563359016	0.0695726242694	-0.0522877931258	-0.0404869706714	0.0269896385609	-0.046858596531	0.0270360509375	0.0207258681514	0.0327930120011	-0.0130936649179	-0.0477447205969	-0.027198714176	0.0783460903535	-0.0265874129683	0.0891171380695	0.0203709250297	-0.00361557550509
-0.0848884248249	-0.00706883717331	-0.01333784828	-0.0270171163421	-0.0114269098957	-0.00895826297344	0.00397893234852	-0.021085725062	-0.0200052363616	0.0363929381191	0.0254117249263	-0.0265977085949	0.00179300587988	0.0015293201669	0.0353542776255	0.453076688102	-0.0928783273508	-0.120001593543	0.0452741342541	0.0913774399061	-0.11892425932	-0.0365761590318	-0.0983718754942	0.0895532038358	0.0923768602634	0.0687548546431	1.0	0.329177429812	0.114713914932	0.146394270627	0.0654134907945	-0.025869567516	0.0134339606605	0.0121312973932	0.0505468452612	-0.0574249073306	-0.02873445845	0.00676965942646	-0.158010608705	0.00440174781598	-0.00606021896679	0.034573605801	-0.00849811511101	0.0167062893477	-0.0418404848447	0.556526780033	-0.0306291106395	0.091217734172	-0.000448316226243	-0.0386935481658
0.0257654983992	-0.0523485956803	0.0369055589745	-0.00827174206985	0.00190304268454	-0.0150507569665	0.00904678938679	-0.0144751640686	-0.021405973903	-0.0290423652196	-0.0830917816066	0.000902003493662	-0.00827342507909	0.00106076163149	0.00748254772686	0.0502343988361	0.00417037033013	0.0476776436097	-0.00493574421924	-0.0567478110993	-0.0195850427973	-0.0289340358451	-0.0063380007016	0.00885965607157	-0.0305565708442	-0.0434735767377	0.329177429812	1.0	0.45120669227	-0.0989146933498	-0.009034387155	0.00862050897403	-0.00480613529536	-0.00727851558781	-0.0239069366643	0.0052751298859	-0.0294765533421	-0.0110997876892	0.0342756840066	0.0084969694511	-0.00408958290208	0.032631752514	0.00284673782519	0.0110293089496	-0.0220818307121	-0.00521716310489	-0.019384096992	-0.0296602760639	-0.00848363161004	-0.01170728891
-0.0203331822443	0.0411996325963	0.0284387486481	-0.0448130299159	-0.00952115544887	0.0422454333434	7.11663304201e-05	-0.0277879142713	-0.0310111317148	0.0354043183612	0.164666241202	-0.061437796128	-0.00313091552931	0.0127729597954	0.0448649081048	0.0828648217141	-0.0609430308222	-0.0856951934954	-0.0194359976746	-0.0151212920781	-0.0186354921588	-0.0441016921123	-0.0591515719744	-0.0428034168616	0.13561071083	0.0456755694596	0.114713914932	0.45120669227	1.0	0.535914948109	0.171155010633	-0.0212756917065	0.0245634874332	0.0261360843905	0.0428519340238	-0.0135219127362	-0.0154364054174	0.0488024159848	-0.246967593871	0.0132370614714	0.0253706370246	-0.0293739803708	-0.0169645803836	0.121801396266	-0.0742756306113	0.0253394569523	-0.0657679011824	0.135622747628	0.00745055344051	-0.060643744596
-0.0676188945759	0.153078190855	0.00190489449413	-0.030209591796	-0.0315057520164	-0.023076948402	-0.0183771883311	-0.0128128271374	-0.022725755898	0.0807258558991	0.307804619403	-0.0843451630539	-0.00452844538552	0.0104797828788	0.0560403083245	0.129613904521	-0.0650078379202	-0.17928427205	-0.0372289212418	0.0522482442568	0.0223584976042	-0.00955467267146	-0.0387305666777	-0.0617342553485	0.196121622917	0.102611871704	0.146394270627	-0.0989146933498	0.535914948109	1.0	0.247765582186	-0.0352169650199	0.036624787951	0.0413925479747	0.0979351313966	0.00603206635827	0.0262264385591	0.0674453113773	-0.361482545987	0.00661340968445	0.0332789756191	-0.109453803204	-0.0316186428514	0.120627576063	-0.0979433067468	0.0320641530623	-0.0705843136001	0.194986881234	0.00343238850453	-0.0623422026308
0.0572500334232	0.0104889369755	0.00795764056848	-0.0045423859293	-0.0123242199329	5.6942196178e-05	0.00773054767377	-0.0153790977034	0.00360175440145	0.0706698777898	0.0525166636154	-0.0301459025525	-0.00274244768007	0.0286169477041	0.0266950525198	0.0812660483997	0.00107181181082	0.0122530538573	0.0418216056879	0.000390529776714	-0.107739222998	-0.0665153929972	-0.0555967618629	0.0307625768909	0.0639016977446	0.0583035043881	0.0654134907945	-0.009034387155	0.171155010633	0.247765582186	1.0	-0.137239259881	0.0169564980424	0.0249668507545	0.0606538100046	-0.0396250978343	-0.0174446885519	0.0597711826178	-0.0662502521855	0.0506058677009	-0.0166118851927	0.0347049990029	0.0257778798522	0.185519399718	-0.008970819076	0.00131374525952	-0.0414632654658	0.0640863227416	-0.00531808136603	-0.0382941672199
-0.0261761674242	-0.0242610602576	-0.00599429450233	0.00562112895115	0.0332287999144	-0.00089238155518	0.0231995153737	-0.00966103119289	0.013527532274	0.014232873457	-0.0332801165511	0.0278079189631	0.0124482581231	-0.0132433727806	0.000343766796441	-0.0228760043967	0.00577110080574	-0.00708672518662	-0.0014458997742	-0.00908515695057	0.0160803495228	-0.00442849928915	-0.00212403906808	-0.017197612526	-0.0249816077701	-0.027284072211	-0.025869567516	0.00862050897403	-0.0212756917065	-0.0352169650199	-0.137239259881	1.0	0.00807019133569	0.0111958355336	0.0205291371319	0.0188957077048	0.0435611295737	-0.0445073555146	0.0332756933848	-0.0168299414208	0.00272122582786	0.0655857636331	-0.00610521357045	-0.0145915465166	-0.0117750599024	-0.0114816192089	0.00127847610033	-0.0250469052497	0.0034764948562	-0.00104405320481
-0.0157336763163	-0.00911547421032	-0.00845763796892	0.00381241083822	-0.0218471457536	0.00756020970772	-0.0133756033741	0.00726945081916	-0.00518546210543	0.00641298699414	0.0196244266415	-0.00713520506105	-0.0193834700566	0.0092035692726	0.0150652083375	0.0213870226187	-0.0299671718722	-0.0179884438489	-0.00797712402404	-0.00702166147673	-0.0101186780899	-0.0113669348427	-0.00615656144563	-0.0272961980936	0.0472534950531	-0.0161950575783	0.0134339606605	-0.00480613529536	0.0245634874332	0.036624787951	0.0169564980424	0.00807019133569	1.0	0.871319927562	0.0125855329605	-0.000822907515168	0.00756977917415	-0.00598609083563	0.00349835166877	-0.00803492421643	0.00974367632407	0.011475037889	-0.00413300538403	-0.00783766703374	0.00327345942968	-0.0153272865111	0.0200155812083	0.0468384435971	-0.0100076466204	0.000625317483085
-0.00911081064443	-0.00648717048834	-0.000240490222349	-0.000259276388755	-0.0129970344815	0.00776950000806	-0.00687354085148	0.00623558703867	0.0428635347941	0.0206892684443	0.0460186397671	-0.0283789720855	-0.0170335038025	0.00448710380681	0.0147374737298	0.0214833557313	-0.0240386064791	-0.0181621558757	-0.00794682593403	-0.000349712141608	-0.0209576501622	-0.012303226746	-0.00736313611904	-0.00782215126789	0.0434089681782	-0.00836563359016	0.0121312973932	-0.00727851558781	0.0261360843905	0.0413925479747	0.0249668507545	0.0111958355336	0.871319927562	1.0	0.00843461950674	-0.00179439369354	0.00991104503239	-0.0056546388067	-0.0124626015012	-0.00505205719887	0.0048712086278	0.0136837542635	-0.00120543157837	-0.00669298086066	0.0092007031156	-0.0118352592416	0.0150205396731	0.0430875483717	-0.00556598475159	-0.00689642059028
-0.0659572642082	-0.0383923579428	-0.0100140872806	-0.0960332517883	-0.0275292263497	0.0123542772664	-0.0180277055858	-0.0143235042226	-0.0197675134019	0.410612853891	-0.0178907792252	0.00329567907931	-0.00521985100477	0.00668734729719	0.0148178680731	0.102996133146	-0.0880090419571	-0.0709802093268	0.036595524979	-0.0120238990317	-0.00792261529366	-0.0262106626368	0.00802303541504	-0.0368046687939	0.0619222512889	0.0695726242694	0.0505468452612	-0.0239069366643	0.0428519340238	0.0979351313966	0.0606538100046	0.0205291371319	0.0125855329605	0.00843461950674	1.0	-0.0812953240096	0.209791334131	0.447783103628	0.173720778001	0.0982242462501	-0.0498881218434	-0.0474798579886	-0.0318006152271	0.016686168463	-0.0336738855021	0.0227086542189	-0.0155275563671	0.0616301677112	-0.00385629418427	-0.0163719280572
0.0254285915175	0.0392176581437	0.000943238115379	0.0342945441847	0.00597505399791	-0.0311814977873	0.00139599868517	-0.00508124502625	-0.0205978325877	-0.046379404274	0.137783207385	0.00390948632313	0.00122233059597	-0.0137792389825	-0.0232337923152	-0.0799091387619	0.0874621058201	0.0355744669951	-0.0361356180584	0.0862411311276	0.0900163492129	0.0637131900261	0.0923593069805	0.026358749445	-0.133198146747	-0.0522877931258	-0.0574249073306	0.0052751298859	-0.0135219127362	0.00603206635827	-0.0396250978343	0.0188957077048	-0.000822907515168	-0.00179439369354	-0.0812953240096	1.0	0.0422899312206	0.058158201459	0.0484182941473	-0.0590416786714	0.00435125430461	-0.252752644049	-0.0146697441034	0.0654502582938	-0.0768030304219	-0.041469880786	0.0554643100386	-0.132608072565	-0.00653596348242	0.0176261167349
-0.0707622749642	-0.0817999862032	-0.0134616537859	-0.064148003961	0.0232671086245	-0.00705209452777	0.0105173168067	0.0169217912469	0.0481141268045	0.348163359219	0.345870221571	0.0391502530675	0.0185258115339	-0.0028425449401	-0.0222401323136	-0.0369689909497	-0.0635121271771	-0.0334676710972	-0.00578290813598	0.0430368001229	0.0190851696727	0.040579280425	0.0484127129287	0.0332440493992	-0.0316744702149	-0.0404869706714	-0.02873445845	-0.0294765533421	-0.0154364054174	0.0262264385591	-0.0174446885519	0.0435611295737	0.00756977917415	0.00991104503239	0.209791334131	0.0422899312206	1.0	-0.0619182261064	0.0301190713781	0.0240926760412	-0.00766979894709	-0.0767906527847	0.0112690156589	0.0212187511572	-0.0291663407817	-0.0118479853277	0.0227756764233	-0.0314906195331	-0.00846849087019	0.0171001145747
0.0354531553633	0.059250004105	0.00314022773226	-0.017140000642	-0.0288412330207	0.00394369609573	-0.0254331311805	0.0124397833301	-0.00390574233901	0.0334845603544	0.0312766375796	-0.0153334484051	0.00128286720365	-0.00207458631868	0.0326021408727	0.0216919618945	0.00861887169077	-0.0166323509681	0.00474095068609	0.000986320611536	-0.0273910796341	-0.0204593820134	-0.0088894723655	0.016762950586	0.0391765933142	0.0269896385609	0.00676965942646	-0.0110997876892	0.0488024159848	0.0674453113773	0.0597711826178	-0.0445073555146	-0.00598609083563	-0.0056546388067	0.447783103628	0.058158201459	-0.0619182261064	1.0	-0.0486582415243	0.0207175466905	-0.0143737287811	0.00476535435353	-0.0227710822015	0.0143295990427	-0.0124480012543	-0.00837365521468	-0.0286884850973	0.0388500038327	-0.00660760816198	-0.0154022765487
0.0745152573159	-0.141394225127	0.0195595752313	0.0410603184893	-0.00937080566706	0.00707824862644	0.00968136074868	0.00665710889083	0.0281103583782	-0.0474691403407	-0.166559609185	0.0790334261254	-0.0273458591865	0.0105798720715	-0.0321534141056	-0.125134446693	0.0603721501558	0.154256451545	0.0169100134377	-0.111911968059	0.0752634033068	-0.0185021211012	0.0823925829802	-0.0233599947574	-0.159045092603	-0.046858596531	-0.158010608705	0.0342756840066	-0.246967593871	-0.361482545987	-0.0662502521855	0.0332756933848	0.00349835166877	-0.0124626015012	0.173720778001	0.0484182941473	0.0301190713781	-0.0486582415243	1.0	0.0222897055428	-0.0205863400976	0.0212604310247	0.0227021277641	-0.0654827310833	0.0354992082294	-0.043683397923	0.0763733686238	-0.157969656402	0.00738270857683	0.0494754323586
-0.00876179493678	-0.0331087782038	-0.0215956495992	-0.0204697678495	-0.0275189958759	0.0151680958724	-0.00374758885416	-0.0112922516982	-0.0151149458079	0.102881819686	-0.0316447289849	-0.0142112563401	-0.0165457942255	0.00934922997685	0.0224079535656	0.0333210687283	-0.0398865784983	-0.00806544301817	0.0416975975294	-0.0522137931854	0.00215529996678	-0.0264825913406	0.00949444445495	-0.0388176675952	0.0551231482606	0.0270360509375	0.00440174781598	0.0084969694511	0.0132370614714	0.00661340968445	0.0506058677009	-0.0168299414208	-0.00803492421643	-0.00505205719887	0.0982242462501	-0.0590416786714	0.0240926760412	0.0207175466905	0.0222897055428	1.0	0.010532896585	0.0331126284288	-0.0114316700046	-0.00627248070889	0.00538199744503	-0.000719914438431	-0.0204882819205	0.0546616681391	0.0114171544037	-0.0280688982533
-0.0690750198547	0.059588679467	-0.00565874815365	0.0146337942323	0.00844308150177	0.00219781995879	-0.00449487168899	-0.0148735552215	-0.0185530585326	0.0205849521422	0.0257895168364	-0.0056930696692	0.00798289927943	-0.00867477228916	-0.0160200575578	0.023552203401	-0.043496974674	-0.0459110845877	0.0116805770238	0.0150130126187	0.068798912348	0.0464577733187	0.010745943555	-0.039804743835	-0.00157490478755	0.0207258681514	-0.00606021896679	-0.00408958290208	0.0253706370246	0.0332789756191	-0.0166118851927	0.00272122582786	0.00974367632407	0.0048712086278	-0.0498881218434	0.00435125430461	-0.00766979894709	-0.0143737287811	-0.0205863400976	0.010532896585	1.0	-0.0577433312501	0.00573843920383	0.00710605103754	-0.0172890959622	0.00274919389471	0.0250867613686	-0.00128199643345	0.0384142952828	0.00761597662235
0.00730525833264	-0.148455574379	0.0229807308503	-0.0453197251798	-0.0119241512733	0.0151643296601	0.0022747768452	0.00704186681777	-0.0224332794072	0.0704886402744	-0.0216718861443	-0.0631898017712	-8.08146242709e-05	0.00875782499196	0.0396725266302	0.0542373216824	-0.0787096853422	0.00464171918734	0.0563854863394	-0.112201769275	-0.281039089636	-0.147891409867	-0.210543855047	-0.00947722721065	0.121525016025	0.0327930120011	0.034573605801	0.032631752514	-0.0293739803708	-0.109453803204	0.0347049990029	0.0655857636331	0.011475037889	0.0136837542635	-0.0474798579886	-0.252752644049	-0.0767906527847	0.00476535435353	0.0212604310247	0.0331126284288	-0.0577433312501	1.0	0.0499945714753	-0.0650853668661	0.0759186915549	0.0190156444274	-0.0635164018517	0.120820642586	0.00102587410327	-0.0339213454889
-0.016312682783	-0.0261906721936	0.0013474782792	-0.00410522876744	0.00743429745083	-0.0231041529512	0.00194860508054	-0.00571794112515	0.0135613265404	-0.0133962492362	-0.000827601990997	0.00566374512964	0.0188242258558	-0.00113297769454	-0.0133592594129	-0.0014794749259	-0.0278617214407	-0.0116864670276	0.011468887664	-0.0128679384632	-0.0276355384824	-0.0170074019394	-0.0127911999435	-0.0046909495978	0.00990533933793	-0.0130936649179	-0.00849811511101	0.00284673782519	-0.0169645803836	-0.0316186428514	0.0257778798522	-0.00610521357045	-0.00413300538403	-0.00120543157837	-0.0318006152271	-0.0146697441034	0.0112690156589	-0.0227710822015	0.0227021277641	-0.0114316700046	0.00573843920383	0.0499945714753	1.0	0.056341567636	0.223641091616	-0.0035294874708	0.000492100015278	0.0116535596522	-0.000387335489514	0.00786749802493
0.0775131070356	0.0864239249043	0.0279891212737	0.0124754501541	0.000130162529267	-0.0156625359915	0.00864396709885	0.00883947284541	0.0272987111796	-0.0137018104386	0.0811210302289	0.0238504575888	-0.0175285110506	-0.000723909100167	0.0261090334984	-0.0161366937948	0.0590977362102	0.0521598329583	-0.0400147065926	-0.026476535712	0.15410411515	0.0211148611147	0.0984654617819	-0.00517280511251	0.00966549120879	-0.0477447205969	0.0167062893477	0.0110293089496	0.121801396266	0.120627576063	0.185519399718	-0.0145915465166	-0.00783766703374	-0.00669298086066	0.016686168463	0.0654502582938	0.0212187511572	0.0143295990427	-0.0654827310833	-0.00627248070889	0.00710605103754	-0.0650853668661	0.056341567636	1.0	-0.0851068005043	-0.037318085232	-0.0304320037958	0.010980204647	-0.0157568825057	-0.0313082522523
-0.0523224521712	-0.016846522067	-0.0251301389689	0.0046892238009	0.00448493845927	-0.00799522225142	-0.00297639881478	0.0137958460705	0.0078671400309	0.00674855012031	-0.0682169728976	-0.002093526265	-0.000791973241951	-0.00494227156964	-0.0220709234364	-0.0415130030273	-0.048376753385	-0.0589633191995	-0.000155803896029	-0.0124529569137	-0.0394086266691	0.00170009512046	-0.0039372521969	-0.0296548080687	-0.0171389972961	-0.027198714176	-0.0418404848447	-0.0220818307121	-0.0742756306113	-0.0979433067468	-0.008970819076	-0.0117750599024	0.00327345942968	0.0092007031156	-0.0336738855021	-0.0768030304219	-0.0291663407817	-0.0124480012543	0.0354992082294	0.00538199744503	-0.0172890959622	0.0759186915549	0.223641091616	-0.0851068005043	1.0	0.00541417727726	0.0329581439586	-0.017027155552	0.0118122205399	0.00782183835737
-0.0516486230197	-0.0116666181668	-0.0333662767387	-0.0135450698487	2.29876310515e-05	-0.00191684074409	0.00987138849412	-0.0182062307072	-0.00186988894301	0.0178217132266	-0.0236935054527	0.00385244373501	-0.0117287192308	-0.00296902866963	-0.0060931703546	0.0967257998026	-0.0747592383509	-0.0894753197752	0.00953199030857	0.0243820952817	-0.0535613666292	-0.0281164788806	-0.0389813138018	-0.000623215783944	0.0608281645121	0.0783460903535	0.556526780033	-0.00521716310489	0.0253394569523	0.0320641530623	0.00131374525952	-0.0114816192089	-0.0153272865111	-0.0118352592416	0.0227086542189	-0.041469880786	-0.0118479853277	-0.00837365521468	-0.043683397923	-0.000719914438431	0.00274919389471	0.0190156444274	-0.0035294874708	-0.037318085232	0.00541417727726	1.0	0.00354267395703	0.0600445402293	-0.00665638396791	-0.0217444424727
0.00080930385419	-0.0155232201154	-0.0366793873855	0.0343299257154	0.0249040925059	0.0166458896045	0.00845957611147	-0.0258648792175	-0.011787986946	-0.0471253515124	-0.0594957362975	0.00817567180831	0.0134835669741	-0.0100576379781	-0.0832371727003	-0.0513475128094	-0.0244053229876	-0.0482299644792	0.0128261020431	0.0518023605404	0.00209999509501	0.0732547228517	0.0288541661114	-0.00140205325916	-0.0464632095951	-0.0265874129683	-0.0306291106395	-0.019384096992	-0.0657679011824	-0.0705843136001	-0.0414632654658	0.00127847610033	0.0200155812083	0.0150205396731	-0.0155275563671	0.0554643100386	0.0227756764233	-0.0286884850973	0.0763733686238	-0.0204882819205	0.0250867613686	-0.0635164018517	0.000492100015278	-0.0304320037958	0.0329581439586	0.00354267395703	1.0	-0.0462488547819	-0.00167144919921	0.240739593696
-0.0780714566963	0.0271572328923	0.000426760515383	-0.0587814662748	-0.0312602871388	0.015859829189	-0.0125372235582	-0.00578871858102	-0.0186620331179	0.0893819115656	0.110448158332	-0.052610379675	-0.0163106642637	0.025122001426	0.0298115769313	0.14140843433	-0.0835239356394	-0.0725676234038	0.0181774748023	-0.0829842825516	-0.0264709860704	-0.0986597144899	-0.116916624219	-0.159563543596	0.997392992109	0.0891171380695	0.091217734172	-0.0296602760639	0.135622747628	0.194986881234	0.0640863227416	-0.0250469052497	0.0468384435971	0.0430875483717	0.0616301677112	-0.132608072565	-0.0314906195331	0.0388500038327	-0.157969656402	0.0546616681391	-0.00128199643345	0.120820642586	0.0116535596522	0.010980204647	-0.017027155552	0.0600445402293	-0.0462488547819	1.0	-0.00346429578985	-0.0321199713563
-0.00313218822515	0.00386775560651	-0.00119653733947	0.00548744157766	0.00640703259942	0.0117755569424	0.0144468934244	-0.00395635009705	0.00395933980086	-0.00917301494321	5.51747464976e-05	0.0056795656921	0.00322139443165	0.000345542610173	-0.021369214614	0.00839289471088	0.0181115631825	0.00871785046892	-0.00833245230661	-0.00248051819513	0.0171360123258	0.0111777489357	0.012041627128	-0.0187738892372	-0.0033362306525	0.0203709250297	-0.000448316226243	-0.00848363161004	0.00745055344051	0.00343238850453	-0.00531808136603	0.0034764948562	-0.0100076466204	-0.00556598475159	-0.00385629418427	-0.00653596348242	-0.00846849087019	-0.00660760816198	0.00738270857683	0.0114171544037	0.0384142952828	0.00102587410327	-0.000387335489514	-0.0157568825057	0.0118122205399	-0.00665638396791	-0.00167144919921	-0.00346429578985	1.0	0.100548362733
-0.0121388815615	0.0270865939027	-0.0204758823981	0.0431732815335	0.0235176188943	-0.00166149247742	0.00384162268576	-0.0180909351813	-0.00842774593783	-0.0317257875584	-0.0223387662654	-0.00768130436856	0.0326880706175	-0.0249340360543	-0.053294011078	-0.0261033908113	0.0022396343311	-0.028519667316	-0.0168029011705	0.0261084958871	-0.000365979921606	0.0259434068625	0.00646335903315	-0.00386349508721	-0.0416642095873	-0.00361557550509	-0.0386935481658	-0.01170728891	-0.060643744596	-0.0623422026308	-0.0382941672199	-0.00104405320481	0.000625317483085	-0.00689642059028	-0.0163719280572	0.0176261167349	0.0171001145747	-0.0154022765487	0.0494754323586	-0.0280688982533	0.00761597662235	-0.0339213454889	0.00786749802493	-0.0313082522523	0.00782183835737	-0.0217444424727	0.240739593696	-0.0321199713563	0.100548362733	1.0
0.0546984542222	0.0407946755068	0.0622993992024	0.0378706712864	-0.0157952007315	-0.00388398192773	0.00114925590883	0.0153680567045	0.0212257351037	0.0182043946719	0.0995069836642	0.0172018343733	-0.0054026644487	0.0274191057884	0.0258112869999	-0.0190946448167	0.0292585418652	0.0540754170002	0.000786759476603	-0.158855300514	0.0186517314446	-0.100730093454	-0.0438511838226	-0.113627612086	0.139868364326	0.012542344323	0.00311113466275	0.00931523084308	0.139706265067	0.168991520468	0.0870565541283	0.00237240846306	0.00907872702251	0.0133822342772	0.0268471099978	-0.0381917997329	-0.0206550641912	0.0394726136079	-0.108460237257	-0.0431157021784	-0.0315398503554	0.0662263255324	-0.0152121352463	0.0701061120822	-0.0327339335141	-0.0252190748115	-0.0885739402137	0.137469609011	0.0783735242392	-0.116029432064
0.0024493095382	0.0240389351578	-0.0145706948877	0.000851452498023	-0.0015528069224	-0.00444644038682	0.00511935131048	-0.00124335979071	-0.00142362513061	0.0728866846563	0.0253712870866	-0.0178089494677	0.00186131567219	0.004121908958	0.0386619836446	0.0282247730788	-0.00837589160155	0.0156488231421	0.0454855108354	-0.047724026486	-0.0865936428281	-0.0389790611104	-0.0281203992467	0.0613507234238	0.0162880713325	0.063051963797	-0.013737334948	-0.00783731311704	-0.0266401086877	-0.0409024847746	0.0481007237721	-0.0392156796498	-0.00183481335616	0.00779306758711	-0.00327612864024	-0.0361865474042	-0.0567576791774	0.0175383415232	0.00510915934935	0.0383283074481	-0.0331549081673	0.101370593783	-9.46674164099e-05	-0.0692329171628	0.0301998048488	-0.004030913974	-0.0120291419573	0.0170187166182	0.0131925552824	-0.00789622274515
-0.0196835849221	-0.0966540284438	-0.00574672297272	-0.0351194807823	0.00171520607746	-0.00985795382691	-0.0183755119037	0.000322892710577	-0.0195174537327	0.0327247094738	0.000786941435882	-0.0355835785726	0.0196471168998	-0.0156758815594	0.0643448630734	-0.0109712832734	0.00560282402266	-0.0287241367917	0.0601867761678	0.0266516968482	-0.17522371907	-0.0668366162969	-0.138545519667	0.0621344747904	-0.0656837216999	-0.00254396494313	-0.0169056944303	-0.0293413366476	-0.0735685918308	-0.0901604319152	0.0117276161752	-0.00489636066551	0.01930294418	0.0242410084968	-0.044931279925	0.0286029145907	-0.0306449750639	-0.00733987252368	0.0422582945135	-0.0189067313068	-0.000956528354163	0.112449123296	-0.0111662480251	-0.126735740116	-0.0236146662254	0.0114026052957	-0.0137969602197	-0.0658826501344	-0.0187885690603	-0.0143700932724
-0.0228730067757	0.00997258414361	-0.00544082168519	0.00849637400716	5.78300401458e-05	0.00808017745678	-0.00335835855651	-0.0132611183733	-0.00280211597302	0.0149607848651	0.0103075410001	0.0114749110944	0.00221597337736	0.00127698115878	-0.00671924715312	0.0268363066339	-0.0260821484584	-0.058418433832	0.0359677236223	0.0477942716644	-0.0311731728992	0.0131067312982	-0.0481530584973	0.0517980014953	-0.0268706139242	0.0654250587924	-0.00401993154715	-0.0192031149337	0.0109649545568	0.0286802659607	0.0314838381618	-0.00683711651224	-0.00662625204842	0.00773723829969	-0.00449148523435	-0.000423275158865	-0.0163970957009	0.0052570004578	-0.0518169748611	-0.00985297285312	0.03136157884	-0.0164809518913	-0.00645135224209	-0.00349953423088	0.013343833526	0.00922988926357	0.0216234164137	-0.0275316585166	-0.00630803390711	-0.0113982004482
0.0277081162021	0.113634607937	0.016531179566	0.0783237358924	0.0139271223012	-0.0103452260304	0.0169527640056	0.0233049076453	0.0651125854476	0.0664982008231	0.212570433397	-0.0192681588209	0.00527100320738	-0.00354074476384	0.0188434175755	0.0608917479448	0.00273728302589	0.10176006595	-0.0457023460384	0.0217153792702	0.129698591062	0.0548798070384	0.12402493059	0.155061782827	-0.0108291383161	0.163415698885	-0.0185152017003	-0.0426872522593	0.0480027598928	0.10499074893	0.00398544663069	-0.0246826896458	-0.00122151052682	0.00459351658381	-0.0138586809811	0.0386098762743	-0.0106642746436	-0.00118840664852	-0.093305838402	4.66725854508e-05	0.00549470134936	-0.111912172383	-0.0173003074721	0.025788976233	-0.0495618270606	-0.0172049928538	-0.0121698135431	-0.0118544484272	0.0186293674282	-0.0290192071578
-0.00329920907765	-0.0282089232811	-0.0133272755983	0.0331054578306	-0.00280812406095	0.00394262855734	-0.00560443368351	-0.028274074309	-0.0539208529743	-0.00340152128765	-0.0310286511106	-0.0306625448292	0.0110486738118	0.00477336943734	-0.0107841177082	0.000897663120655	0.0216703746086	0.00991769788331	0.0172351080145	-0.0671614712797	-0.0381216346622	-0.109371308056	-0.104098098894	-0.104983431555	0.0825879139236	0.0286940862371	0.00706258787969	-0.0145723452492	0.10131633703	0.129809951096	0.0295923992421	0.00397501747845	0.0180647718483	0.017082938503	0.037060356831	-0.0492112851537	-0.032172901259	0.0204562097901	-0.0633060050771	0.0126025746331	-0.0326477799423	0.050459838127	-0.0116890835852	-0.0433363210659	2.69785254997e-05	-0.0037547121596	-0.0609331632242	0.0827321898174	0.00326545823494	-0.0268169623531
-0.0164605703622	-0.0293996905838	-0.00254698703334	-0.00718599403143	0.00299411902806	-0.0377690002064	-0.0035529320121	-0.00295067739991	-0.018328475382	-0.0614371178452	0.0126885151694	-0.00573926973134	0.00452958721857	0.000396034586826	-0.00848856714893	-0.0669529616717	-0.0162082418518	-0.0262738244968	0.0127422027527	0.0324717447114	0.0210707709049	-0.0524743508304	0.000931204438924	0.0709438556118	-0.136524418601	-0.0960243861399	0.0289039445531	-0.00253629658308	0.081225031213	0.0979458170814	0.0245572409493	0.0102078991398	-0.00613749448786	0.000750559400707	-0.0154492163191	0.0581471646843	0.013969703256	-0.0372652767546	-0.0679260958511	-0.0684656650413	0.0117048978795	-0.0932764480943	0.0109137276309	0.0638308919899	-0.0165057572208	-0.0178517370445	-0.00913613516858	-0.135411536573	-0.00320838218349	-0.0148953756709
0.0167475574156	0.0977714916541	0.0191631325627	0.0463174560751	0.0097717786595	0.0168969797463	0.0182148751248	0.00869305170827	0.0337364196508	0.00479176045105	0.01299958221	0.0016899895883	0.00644483753947	0.0173406862606	0.0180540374952	0.0396884790767	0.0107132717347	-0.0268832677015	-0.00582967894149	0.0606316017376	-0.0271351785248	0.057938963852	0.0345101582872	0.0187728658135	-0.0204475828209	0.0441745924088	0.000238488801494	0.0159552258515	-0.0143718366901	-0.0293812575767	-0.0152040597487	-0.006301805751	0.00976580078467	0.0131718535964	-0.0147792786609	0.021820476307	-0.0268735019034	0.0340708262703	-0.00782030403675	-0.00423151383188	-0.0233123367208	-0.0274367568664	-0.0045577160964	0.0165346642326	-0.0166169758103	-0.00312960238291	0.0213666486582	-0.0205343708156	0.0133586806019	0.0539052397195
-0.00796177049914	0.0653556132649	0.00849490329043	-0.034047995382	-0.00725180497557	-0.00833911296976	0.00454539836137	0.0149004323379	-0.0230198212909	-0.0102036296919	0.0197089736612	-0.0137633470369	0.00582613400147	0.0227722115977	0.0353454852162	-0.00519821117112	0.00824565063434	-0.0698099118886	-0.0267500874076	0.0175989477078	-0.0336498611169	-0.0191315203672	-0.0166468344786	-0.0406471740486	0.0671300765298	-0.00991434465093	0.0201890683115	0.0105766754646	0.0819514576499	0.0931086989926	0.0237701005154	-0.013482445864	-0.00148331778207	0.00751553194405	-0.00465083028253	0.000130873487257	-0.0314170283456	0.054127102401	-0.11175639628	-0.00684563982112	-0.0512472049097	0.00567773757958	-0.0163092027902	0.0494572355793	-0.00335658035924	-0.00389642165977	-0.00551136414299	0.066687896279	-0.024396437959	-0.028977690604
0.0799519046027	0.0218232989479	0.0750598701878	0.00744752319604	-0.0171382984797	-0.00051156269776	0.0105379685608	-0.00466680192214	-0.00652119548348	-0.0329074604868	-0.0199508124046	0.00550337412008	-0.00973062344566	0.0197305692767	0.0414374671453	-0.0325145850421	0.041426314223	0.011445686433	0.0133217299101	-0.0638435385585	0.024365364161	-0.0224253493874	-0.00107322885165	-0.0713664483748	0.00355236141579	-0.0414389390263	-0.0190469976954	-0.0106718240539	0.0033276984333	-0.00659218543352	-0.00617663259841	-0.0235072892842	-0.00496184034584	-0.00642701806412	-0.0255439076277	-0.00244071387002	-0.00966845564427	-0.00345420149899	-0.000789737102203	0.000673050647155	0.0136726498741	0.00421860259998	0.0039124039731	0.0179792159011	-0.00417975270653	0.00362042014231	-0.0145791948309	0.00347751555522	0.00613436708614	0.00336104964687
-0.0519741173715	-0.107158621067	0.00227921855914	-0.0823248357774	-0.00450436496102	0.0157209896185	-0.0067656558858	-0.00535648602303	-0.0319576888053	-0.0367120447001	-0.0757731906463	0.0236863245448	0.000225809126182	0.0138551363778	0.0253633070926	-0.0734514948407	0.0160612044632	0.0247395732733	-0.000780135406564	-0.114397311969	0.0255317165767	-0.0642789169168	-0.0237616305602	-0.105164483557	0.0280603640963	-0.0614668067645	-0.0412092587206	0.0224391352601	0.0329011532467	-0.00297545603021	0.0214994112758	0.00771931080428	0.000666900380544	-0.0110790427255	0.000814483701399	0.0276429405912	0.0217044041972	-0.0111577954567	0.0205373866053	0.0320512578017	-0.00681636468872	-0.0059996751148	0.0115891896456	0.00244192013255	-0.00217990005444	-0.00317069376115	-0.020968633902	0.0280149635913	5.2889180923e-05	-0.0179790985692
0.00663887107519	0.168828952444	-0.0176565892805	0.00860962270103	-0.0216576445043	-0.00986409587082	-0.013393488742	-0.0127728081929	0.00329316243048	0.0118524164911	0.0541559127523	-0.00492448635314	-0.000853715443301	-0.0103314775923	0.0317159706433	-0.0170077747594	0.00123187714996	-0.0562954277362	-0.0342845478442	0.00610885403585	0.0592150359965	0.0611015912726	0.0912620695265	-0.0340231669108	0.0645112768098	-0.0325667941749	0.015847194067	-0.0242771001741	0.0936644813968	0.175375585093	-0.00164997017248	-0.0188568834078	0.00889392070728	0.00783509020797	0.017031021624	-0.0260883631595	0.0434694641206	0.0412892447734	-0.139744320994	-0.0129233698134	0.00514150387223	-0.0466766411145	-0.0115099365694	0.0300380330522	0.0143872365476	-0.00168111794116	0.00118676480802	0.0649079783618	0.00461375448957	0.0221214534268
0.0270800021999	-0.0357193384338	0.0594631529053	0.0420983177111	-0.00375070723815	0.000516153021983	0.00834925141758	0.000365570870527	-0.00805356637429	0.0323422376077	0.108964688352	-0.0296502493224	-0.00865591342808	0.017740799278	0.0237403746551	-0.00063579992323	-0.0109471754387	0.0389286959342	0.0139972566706	-0.0571328544715	0.0450126059404	-0.0591403400738	-0.065894182249	-0.0511914028223	0.049353063717	0.0486176374782	-0.0135898450762	-0.0181670330896	0.0558609735763	0.100852892879	0.00177829886812	-0.00755634251287	0.000243465090511	-0.00537546555289	-0.0286037862222	0.00861394521544	-0.0376058446563	-0.00731749491198	-0.00919450966458	0.0151091488952	0.0580080657326	-0.0750265680369	-0.0149806961384	0.0274905586402	-0.051748878193	0.0052151491034	-0.0268779048186	0.0480738164825	0.0202301796939	-0.0271102795548
-0.0323095314995	0.0465736575604	-0.0074857635388	0.0382700303959	0.0118866823236	0.00395784670501	4.32375982006e-05	0.0186401953502	0.0289329158885	-0.0040726110011	-0.00865373231989	0.0071456941068	0.000504418169885	-0.00780239955972	-0.0185803741956	0.0502269349913	-0.00723419155987	-0.0228605018207	0.0191388382804	0.0422759321242	-0.0170419556526	0.013696921167	-0.0201607456322	0.00688347474013	-0.0133290787982	0.0430638929246	0.020623568531	-0.025820776429	-0.0488240502486	-0.0183209612097	0.000342681905467	-0.00474323013426	-0.00822952347122	0.000425853273811	-0.0270745653095	-0.0101423812431	0.0328779355437	-0.0223410813182	-0.00440132838895	0.0217389560753	0.0291976193292	-0.000356727915221	-0.0106720974528	-0.0258188010939	0.0347492317554	0.0013925398939	0.00518579651998	-0.0127796429648	-0.0150680272334	0.0120081633772
-0.0943155244349	-0.0114409934033	-0.0263327461833	0.0203150025939	0.0228997788946	0.00902035417862	-0.00229480466931	0.00908548449196	-0.030612578115	-0.0439101661665	-0.200493835106	0.0465586658944	0.0184286157027	-0.0203301887461	-0.0701099363605	0.0159312299224	-0.0248919756055	-0.159388717146	-0.0225730235399	0.157178611821	-0.105204995171	0.0655789415544	-0.00372984718698	-0.0541246502168	-0.0845833295044	0.00388729086946	0.00197826594544	0.020938884545	-0.115741941686	-0.171765959642	-0.0750588620892	0.029650703983	-0.00922317479569	-0.0101998543389	0.0419066931395	0.0350578112138	0.0499809575876	-0.0450063101108	0.091269431718	-0.0695329335323	-0.00361694026416	0.0305634110086	0.0174513268713	-0.12828731231	0.0532579198868	0.0401422644672	0.146779543492	-0.0847323186738	0.00446022753187	0.0765464908816
0.132598581175	-0.0593265672071	0.0808255921644	-0.0533279526058	-0.0408244118754	-0.00325195494071	0.00345058546203	-0.00597986913315	-0.00141916128596	0.116472673147	0.233437149123	-0.0853615972015	-0.0188569109317	0.0363283851726	0.153128467689	0.0455581119107	0.0375916909049	0.149223939673	0.00443479142458	-0.183260578452	-0.0202836233164	-0.143894678979	-0.0740062927577	-0.00583603046578	0.209515698258	0.0438416781091	0.0548781105371	-0.039821128338	0.208951189471	0.283508779712	0.170106546633	-0.0764856622915	0.0159144332524	0.0175404762057	0.0175917858309	-0.137819009031	-0.123239402477	0.0999328729267	-0.172777922216	0.0936105779135	-0.0525568713128	0.158016308917	0.00522289708359	0.0823425167357	-0.0370871536369	-0.0280879677391	-0.184385063454	0.209952617016	-0.0106330935968	-0.115691418948
0.0272495734193	-0.0142949998375	-0.0218943291853	0.0231391707393	0.00499271447562	0.00978584038743	-0.012877654004	0.0017429819642	-0.0157857862886	-0.0333714917992	-0.0619023151005	0.0196190312893	-0.00781256834145	-0.0256777510908	-0.0199900617629	-0.0655868876874	0.0143589639406	0.0387352754882	0.020618271523	-0.00857930013158	0.00689188831296	0.013747660864	0.00733822529529	-0.0129871667938	-0.0290916984751	-0.0445618658429	-0.0422293193068	0.0335064005279	-0.0183042741711	-0.0685796351057	-0.000237239394988	-0.005417155729	-0.0094707196908	-0.00703850048655	-0.0153757980459	-0.0013829585548	0.00114074614806	-0.00034244544751	0.0471233378914	0.00169343269222	-0.00970564435627	0.045545711211	-0.00559584954123	-0.00530283145289	-0.00901525022021	-0.01510393021	0.0213742740749	-0.0286689226576	-0.0135762721939	0.000461787120289
0.025823205201	0.0322999204126	0.0458906446006	0.0290696572878	0.00336596883443	0.00141848598022	0.0183403046463	-0.00855950565561	0.00297535889793	0.028230759015	0.103637124931	-0.0192458425447	-0.00104296198954	0.00868668329013	0.0417187136166	-0.00504663751991	-0.0218242073835	0.0137070052174	0.00411282199384	-0.0213948700023	0.0658650010898	0.00128414665098	0.00161467846722	-0.0217063549547	0.0707327060281	0.0352010573693	-0.00157877548945	-0.0306542575575	0.07737137064	0.130897189593	-0.00555713696881	-0.0239192691725	-0.00263191635428	-0.00324612731926	-0.0227001255386	-0.0151283047564	-0.013404383729	0.0106486173294	-0.0802606711217	0.00360648560255	0.0478946031062	-0.0835233016664	-0.0159778447165	0.028434988935	-0.0300343233044	0.00814438613873	-0.0111487283933	0.0697481469267	0.0315616545454	0.000529818413545
0.0168474889259	0.0236547923719	0.00465972834175	-0.0277594196524	0.00186278917361	-0.000840056509808	0.00188704081398	0.00110147387442	0.00328523393708	0.00801771358715	0.048085269689	-0.0145638346651	0.00909546627956	0.0065612633268	0.00466088894047	-0.0322743685177	-0.00146907532756	-0.0139777416304	-0.00512563811083	-0.0210399382225	0.0166871566041	0.0163940681241	0.0126834902464	-0.0115233834788	0.00598875986565	-0.0411016594547	-0.026373300685	-0.0144091260303	0.0143582844747	0.0296936036252	0.0056144101997	0.00630524985637	0.0033285348134	0.00220616368027	0.000657740025333	0.00354244051704	-0.00754992148043	0.011695345225	-0.0269600393079	0.0040345873112	0.00355203156932	-0.0067629894004	-0.0134561277266	0.00924707241707	0.0222448153288	-0.0184073652783	0.00888063059192	0.00586552756773	-0.00618215905752	-0.0100223980628
-0.00803425904478	0.0413515500544	0.0282615639305	0.0282863270152	0.00574401988509	-0.00102123094477	0.010735114925	0.00133902802046	0.00222056387949	-0.0111369836963	-0.0465713038277	0.00862908601398	0.00824085090084	0.024162133858	0.0252389906113	-0.0224235956017	0.0217222048375	-0.000269945800388	0.00396183303649	-0.00301678364159	0.0160901010785	0.012457718886	0.0122565170988	-0.0249105091578	-0.0285886577963	-0.0322592108137	0.00599468691023	0.0206793102134	-0.0271675935132	-0.040301880121	-0.0278928305773	0.0283327921634	-0.00431427055808	-0.00648433489061	0.00303610225497	0.0205157190331	0.0420999353876	-0.0277878135004	0.0403583486854	-0.0192599868047	0.0112901019059	-0.0209131614498	-0.00940059734607	0.00305329005545	-0.0106297489451	-0.00588686108711	0.0200221255965	-0.0242704926059	0.00101790436759	0.0367676118892
-0.0162393982346	0.128328986644	-0.0130681323495	-0.0876304632208	-0.00392078810501	0.00624267725554	-0.00431715548858	0.0297663488811	0.0265089052258	0.0348210322263	0.114630185228	0.00286839174373	0.0122864109651	0.0148961904079	0.0175220209477	0.0125609812856	-0.0107402445108	-0.101713705017	-0.0295716361749	-0.0171982252703	-0.0621599008403	0.016398075605	0.0133780284827	-0.00503940446701	0.064084630214	-0.0149727774969	0.0625639876611	-0.0139309311528	0.0482430307526	0.083458308374	0.00613763161126	-0.0194683255416	0.00749599541211	0.0150147444989	-0.0132186856951	-0.0633183144082	-0.0455977045826	0.0865243770336	-0.126549153029	-0.00410339161994	-0.0407160858805	0.0725274616768	-0.0147803264871	0.0361389607229	0.0131788301581	0.0182707789728	-0.00894846903168	0.0633794898678	0.0127788543452	-0.0206387030217
0.0180924005939	-0.153779099884	-0.0320438003188	-0.0192609910261	-0.0313838440216	0.0017674099342	0.00437689004242	-0.0207075130563	-0.0245918273055	0.0750212350269	0.171852139482	-0.115532731282	-0.00810191503489	0.043606841421	0.0674564810336	0.0142992203775	-0.0557552632418	-0.00766152688984	0.0176977829783	-0.112811361659	-0.104798285172	-0.129934713978	-0.143175242038	-0.0396834039768	0.183313951615	0.0346226435748	0.0389311894535	-0.0574860825442	0.163401798755	0.239559805719	0.141800097239	-0.0372283985757	0.0209064116042	0.0264795982237	-0.0345554121218	-0.117344676315	-0.141949823737	0.0653004545532	-0.130207611012	0.0531768494088	-0.0752553507663	0.162370633307	0.010344517241	-0.0451459196325	0.025133188088	0.00654857413032	-0.0832010277665	0.181584904711	-0.0222492985928	-0.0987223892765
-0.0170531646738	0.0561987407318	-0.0330245959531	-0.0255124114229	-0.00630564600088	-0.00173820349165	-0.00334974369863	0.00227911540726	0.0150390944966	0.00572758991541	0.0137529148341	0.00531439984449	0.0037871011066	-0.0146918746307	-0.0167889608854	0.0121522089367	0.00536294594141	-0.0160470624632	0.00914301642324	0.0661259560566	0.00484394886785	0.059412998247	0.02703641141	0.0578016347246	-0.0324461452691	0.0240139193545	0.000202083476994	-0.0129742432802	-0.033727529461	-0.0254284664253	-0.0157024243457	0.0102712143397	-0.0136418869789	-0.0101514324826	-0.0181685853155	0.023598838921	0.000684510452012	-0.00773942327824	0.00919282377	0.0582435267524	0.0155801447024	-0.0122101918759	0.0276802021244	-0.0281140500893	0.0152633012368	0.00992606386915	0.0410297892038	-0.0326072731842	-0.0127918185673	0.0293444814583
-0.00423552383275	-0.155231951334	-0.0398805757017	-0.0146621864265	-0.0292974813644	0.0050923853754	0.00318892879535	-0.0205222846808	-0.0414035216316	0.0744702419685	0.156761955575	-0.120584367609	-0.00577132967412	0.0419299926198	0.0600898461371	0.0255301524574	-0.0533583965073	-0.0225892249124	0.0196651099849	-0.107389069749	-0.129345994218	-0.140110453755	-0.162623439792	-0.0583728728394	0.193466697336	0.0461453195392	0.0479455537269	-0.057219733017	0.173680878877	0.251629838085	0.14820874216	-0.0362883678467	0.0234694385752	0.0289228493021	-0.025937245857	-0.119083686702	-0.139208930246	0.0689710481764	-0.14446175809	0.0570149653238	-0.0736469923054	0.167981417101	0.00860749807178	-0.045219330694	0.0175692997508	0.0147203985347	-0.0874887933172	0.191463910553	-0.0249929067242	-0.0986343041628
-0.0154791695584	0.100505106868	-0.0485639281691	0.0324034904071	0.0168519342621	-0.00580308389089	0.0150193018384	0.030844526357	0.0445404233669	0.0114366048395	0.0340123819043	0.0338843512727	0.0107397706659	0.00285752184297	-0.0587370176175	0.0611738033875	0.00942031639403	-0.0194902572075	-0.0173205491426	0.0575037569251	0.0353378158491	0.0956705266893	0.193359208047	0.056278710023	-0.0802012256961	0.0600115139913	-0.0114004064513	-0.032678537279	-0.114536635687	-0.0914032282816	-0.0491653460831	0.0185873248072	-0.00385677182905	-0.00667798949191	-0.0434974699311	0.0564830677623	0.00915397599255	0.00726528431883	0.0375098359091	-0.0245774309069	0.00870872145038	-0.0776661116363	-0.00394488184987	-0.0555748997477	0.0182508454075	0.0276191452238	0.0728983626507	-0.0807980269585	0.0176238331269	0.0447529721316
-0.0214297709737	0.0469642024344	-0.013272899106	0.00597113827054	0.00799303854945	-0.0220731700797	0.00338698419411	-0.0140093693021	-0.0175793419717	-0.00875603759467	0.040047540628	-0.00169597318878	-0.00547462310466	-0.00951509266143	0.0100737287598	0.0538182651762	-0.0381381866318	-0.0329529377645	-0.007588622516	0.0948718043607	-0.00916200928972	0.00464973535528	-0.00771728821653	0.103895691395	0.0208894915991	0.0431173364516	0.0549093499743	0.00871728418484	0.0586622071843	0.0970036311121	0.0134744113086	-0.00578804733867	0.00287535545887	0.00810482602728	0.0321974697778	0.0337070273355	0.0130885323408	0.00639815096721	-0.117986459623	-0.0220002711828	0.00974110547703	-0.0495824124287	-0.0140669996137	0.0481808800957	-0.0704323015001	-0.00108227856263	-0.0300154786344	0.024150344544	-0.00915975564896	-0.0106352550089
-0.0117121285818	0.0373960920312	-0.0207739931505	0.00948147787594	0.00143489061817	0.00777879473049	-0.00341729741706	-0.0214310605438	-0.00625990978736	-0.00227869585886	0.00524040181121	0.0104340877523	-0.00157851456242	-0.0251102394622	0.0144173250423	-0.0197763682181	0.000959091849678	0.0362351296056	-0.0213844786479	0.0112937980635	0.0596612544793	-0.0253487069441	-0.0212352000265	0.0638716578806	0.0345395478826	0.0196917018571	-0.011494042302	0.0152241833278	0.0962706140785	0.0846509612733	0.0103109633939	-0.00246181557708	0.00078142845723	0.00163526130194	0.0631825380059	-0.0157609069161	0.0481310662594	-0.00587454034923	-0.0212249339265	0.0181156806707	0.0100367465446	-0.0449777646255	-0.0050788530955	0.0393903854743	-0.0251791131966	-0.00880942040649	-0.0456304085671	0.0356740242988	-0.00436200190246	-0.0231418057912
0.0190051035041	0.287998660115	-0.0403520712776	0.0518272919473	0.0147675869082	-0.00216049884866	0.00141133178944	0.0302647155815	0.0665469774933	0.0167514009208	0.0564159746146	0.0693079306192	0.00582430128887	-0.0294266747793	-0.0151788561356	0.0370119055597	0.0166428205689	-0.0581678131865	-0.0243158436366	0.222056387331	0.0079802238209	0.186978532635	0.188484662112	0.220288434427	-0.0901910880907	0.0430543162175	0.0177159776205	-0.00517363057816	-0.10757882223	-0.111535385763	-0.0590414235368	-0.00719040053112	-0.0218610533574	-0.0157932773195	-0.0270474143305	0.0604132919373	0.0212634642541	0.0207344464648	0.00628434393696	-0.0418776928622	0.0457224559396	-0.0907856302442	-0.00955274620254	0.011974906343	-0.0261741010035	0.00804238419519	0.0890996599875	-0.0886108183373	0.00322955208561	0.0804557665967
-0.00918800430535	-0.128534420936	0.0586014399561	-0.0113029142372	-0.00582060460652	-0.0120024769003	-0.00448916190396	-0.0159421443993	-0.024652543816	-0.0401702948305	0.0398333993894	-0.0265597943486	0.014610877925	0.0046928386365	-0.00848822802678	-0.0805922895173	-0.0393048768689	-0.00309386433681	0.0508860117362	-0.107783746352	-0.0598479844276	-0.119277175504	-0.128634442881	-0.0463792409857	0.0473889235284	-0.0859157166105	0.0181390714634	-0.000244127052772	0.151487626899	0.158804325022	0.071615685624	-0.000505349223866	0.011999039453	0.0177344878201	-0.00495031125147	-0.0590765469757	0.00425972193803	-0.0409822330794	-0.0764427106782	-0.0643354686801	0.00512898128828	0.104386425375	-0.00406283053516	0.0590013542557	-0.0292579824956	-0.0310359807782	-0.0701446447725	0.0490469341983	0.00285326185725	-0.0567490705836
0.0282714590306	0.110908449002	-0.000741217702931	0.0111807804039	-0.0184372564426	0.0183919483006	-0.0140004708543	0.02018048538	0.0573102975387	-0.0251605524936	-0.00764088141577	0.0491859001246	0.0013802678623	0.00352266210456	0.0183077011842	0.0246820934711	0.0318277402895	-0.00913466652536	-0.0139688113651	0.0486704632342	0.0192689238586	0.048448906689	0.0714910437639	0.0503226216317	-0.0504163973557	0.0397356247706	0.0130756509872	0.0445589904869	-0.0310103932139	-0.0640100013299	-0.0466762825935	0.00142048391876	-0.0151165296646	-0.0142878615937	-0.0204834575459	0.0243620790296	0.0149966574595	0.00188244316926	0.0225683485035	-0.0298207307154	0.0050364148593	-0.0375027485599	-0.00465094690518	0.00639743805092	-0.0433935237022	-0.0156725732707	0.0242004018507	-0.0485694211467	0.0266986106325	0.0256027680996
0.0160757059686	-0.00197826234338	0.0242364294336	-0.00537861046461	0.00458748815213	-0.000179795893894	0.00944300379767	0.000235746616496	0.0100240873813	0.00546984910883	-0.00713519922057	0.0241895973885	-0.00611577070802	0.00317027101334	0.000997562287312	0.00382755653874	0.0032585587414	-0.00705350185036	-0.00233078094283	0.00541117160899	0.00610259320202	0.00376491279083	0.0125887395711	-0.00408085460976	-0.0050332623684	0.00748684700215	-0.00315159310043	-0.00839686118428	-0.0111849673353	-0.00709546905048	-0.0060183723823	-0.00115211311731	-0.00309738497825	-0.00225886575189	-0.0103626433127	0.00304953414449	0.0143383760051	-0.024859854184	0.0128655579468	-0.00339087506279	0.00283750508884	-0.00440880170977	-0.00287999257754	-0.00119233897055	0.0073842011553	0.00543599543563	0.00986588853385	-0.00504641842104	-0.00132315719356	-0.00214507714378
-0.121576488533	0.049279105923	-0.0181701982861	-0.0172716087871	0.00516598493195	-0.00755133166176	-0.00904503629329	0.00144776218347	-0.0365754916313	-0.00405716193748	0.13105479168	-0.0470442110751	0.0160428456893	-0.00583214689539	-0.0364240994236	0.0396091122757	-0.100693825373	-0.211364942473	0.0471596098882	0.15802126834	-0.256971637165	-0.0223157295959	-0.20040388763	0.15316213219	0.0352006751934	0.00876092242379	0.133002034103	-0.00355087485312	0.153052637916	0.193973121334	0.0372910064009	-0.00834001060549	0.00335870994295	0.0149562020275	-0.028549419756	0.00658791274922	0.0225926371636	-0.0168341999152	-0.204182105637	-0.0866207467258	0.0905302175868	0.0742474105312	-0.00987558395271	-0.0545455228429	-0.0304408720448	0.0277074754886	0.0446683639116	0.035261846935	-0.00116972689176	0.00973666391136
0.0461780869789	0.298435513587	-0.0444543586478	0.0558378501403	0.00412121625664	0.0151151205259	0.00925362314873	0.0369610754659	0.0743383711543	0.0299042988872	0.0456708314185	0.0488659475352	0.00238272671221	-0.022242577494	-0.00367353522447	0.0562091394797	0.053482347232	-0.0567408979252	-0.0235321300242	0.213966565622	-0.0241307863055	0.188988969946	0.151224134116	0.127520530216	-0.0835904836299	0.0715709500858	0.0148918524648	-0.0301167005469	-0.122036937038	-0.111041068454	-0.0494490523143	-0.0176274881251	-0.00637777623728	-0.00493727627088	-0.0478589974165	0.0331423572469	-0.0424829989357	0.0426027220166	0.0156428194663	-0.0135687563311	0.00638252356484	-0.0577314611029	-0.0137438071909	-0.0363730463611	0.0189468628727	0.0222793081084	0.119626776703	-0.0835921358827	0.00719480891768	0.105024582492
0.0074910797662	-0.0366471710386	-0.0246991462039	-0.0443433617445	0.000803829590783	0.00674665559826	0.0118057918382	0.0328394343576	0.025495709213	0.0546231730829	0.0654458912331	-0.0110713317946	-0.00522421286164	0.00625527416782	0.0041584928872	-0.0189428314439	-0.0109715275718	0.0626073727258	-0.00391464677234	-0.024210787887	-0.0420710881438	0.0057702690495	0.0318044705582	0.11134599519	-0.0467988140004	-0.00442607120789	-0.0479526867021	0.00418835980797	-0.0562795593462	-0.110702774622	-0.0143306750053	-0.00129192600454	0.00904797239429	0.00322692048131	-0.0218360818106	-0.007872495556	0.0162920273074	0.00213503000675	0.0753427468214	-0.00368273325966	0.0227262398672	0.0736256371371	0.00950601385453	-0.0515607553371	-0.00618465043122	-0.0273549696346	-0.000408563253133	-0.0472590503224	0.000452617581539	-0.00215854933578
-0.022723622004	-0.149537126278	0.0358344465697	-0.0493866556499	-0.0275741067427	-0.00532421552334	-0.018702096768	-0.0526781600044	-0.0647687017807	-0.0714203740448	-0.0689350975733	-0.0243373871223	-0.0118061708831	-0.00609679470939	0.0331134960664	0.0152059385657	-0.0112911291387	-0.00304428456164	0.01250003439	0.0191390164869	-0.146901299379	-0.123846440855	-0.162866968434	-0.00551234059247	0.0576285000199	-0.0459012069104	0.0678428560009	0.0507249501186	0.132206264464	0.125365445844	0.0963138897393	-0.0190159769761	0.0123902895541	0.0115291282696	0.0165333093661	-0.0119758721182	-0.0010795290592	-0.0107239821753	-0.0574672702248	-0.0298919381767	-0.0567325672135	0.0972920680882	0.0116053813645	0.00907518817659	-0.0244215136954	0.00753218382919	-0.0801383609415	0.0584512973196	-0.0341890864494	-0.0583656260899
-0.0283844760427	0.059273711436	-0.0367702346767	0.00800635286751	-0.0121571081911	-0.030073073932	-0.00516396788069	0.00148298968581	0.0108696048935	-0.0175041004642	0.0143491546841	0.0209030256754	0.008211906408	0.0115788732563	0.0055660209955	0.0435124064423	-0.0092251698057	-0.0538598040704	-0.00589705286355	0.0508929286705	0.0242876787514	0.0179419069374	0.0411366775204	-0.00946581935388	-0.0203964049232	0.0139034113999	0.00770105302605	-0.0147218368574	0.0101259787936	0.0313807893731	0.0109051895944	0.0180287151012	-0.0100113273762	-0.0119101086778	-0.0209026075566	0.0220773896915	-0.0286905301455	0.0213165818688	-0.011962182302	-0.0137409210493	0.0221676091531	-0.0649952264505	-0.00543216001404	0.013204098822	-0.010259186603	-0.00433524123058	0.0107599433278	-0.0208509598958	-0.002525603535	0.0177329901089
0.0489126276313	-0.0630991247532	0.00997742569176	0.0122471464957	0.0173652760517	-0.00107744600067	0.0118642084017	0.0132200779484	-0.00586498747118	-0.0026988247597	0.00850589550627	-0.0127843263223	0.0131065802565	0.0096064855674	-0.0156060981834	-0.0800143357127	0.0530169177729	0.126775501701	0.0101898782599	-0.119340532043	-0.00026903787758	-0.0381123804099	-0.00305658429952	0.00514664187761	-0.0268039402665	-0.0373804961875	-0.0687556843025	0.017650370786	-0.0142345256743	-0.0677194496368	-0.0272300514613	0.0178895443611	-0.00290520262955	-0.00297351794371	-0.0294321423265	-0.0162884962335	-0.019281904844	-0.0106953752488	0.0934493133262	-0.0199088074151	-0.016472344013	0.0732265398247	0.0143483047818	-0.0621737948614	0.010167149318	-0.0562395626117	-0.0184160977766	-0.0265851376916	0.0166320760007	-0.00351817437142
-0.144859429262	0.13400524287	-0.0645088699538	-0.0169437609595	0.0157948113507	0.01054441773	-0.00047732842455	0.0116045346676	-0.011334404789	-0.00605155506783	0.102369517593	-0.0344613150646	0.0163685919237	-0.00746503196007	-0.047065184138	0.11595783093	-0.0763224264135	-0.224526751388	0.0180548718083	0.25579166758	-0.274579448601	0.036119734619	-0.148885082523	0.213697891431	-0.0327732738143	0.0809962449494	0.118057811557	-0.00824605721261	0.0414588380692	0.0773708810394	-0.00957219186229	-0.013802718518	0.00674775217616	0.0143182941809	-0.0730780721169	0.0499580357637	0.00418519666111	-0.00194078653073	-0.145106348417	-0.0855606157988	0.0824308542011	0.0167239674115	-0.00682064636956	-0.141120473837	0.0126167119823	0.0537048435861	0.112142822615	-0.033006786075	-0.00455024679392	0.0620446508994
-0.0106658498796	-0.0312423028673	0.00751438381359	-0.0199979312913	-0.0245773920423	-0.0222279333301	-0.0201083416132	-0.0201588908064	-0.00936856459305	-0.0053512397084	0.0154212142832	-0.00186245623069	-0.00268637263131	0.00808212441075	0.0432117100689	0.025104838302	-0.0244582818557	-0.0280097047119	0.00978253260517	0.0355465060406	-0.0540757561864	-0.0187652944983	-0.0474640855944	0.00548422720921	0.0199706769875	-0.0161926153682	0.0188144429753	0.00608788581366	0.0618770864939	0.071545717771	0.047645473914	0.00670640234205	-0.00334323873806	-0.0055728862162	0.0147157940318	0.00642182487106	-0.00238630648373	0.0181213433436	-0.029981182481	-0.0019417652843	-0.00129365085054	0.00890731868608	-0.00481097627098	0.0355379538174	-0.0531167473497	-0.015913279567	-0.0310552280458	0.0190464606835	0.00311210727961	-0.011882237486
0.0727860313902	-0.0139250045207	0.0154556548121	0.0586900735437	0.00928057383682	-0.0109624332899	-0.00963799796867	0.0180087242299	-0.00108760024294	-0.00640077456664	0.052390875364	-0.0203320286013	0.0050989093671	-0.0131401877874	-0.0163486259366	-0.106973114527	0.0620430829145	0.145908087372	-0.0133314217564	-0.0687014464801	0.150737988408	0.0288887114283	0.0895151723049	0.013189743752	-0.0647164818126	-0.0617018064973	-0.0754614732536	0.0234658714696	-0.0576528567577	-0.0952995277459	-0.0616336397927	0.0017656532733	-0.0219648762548	-0.00920609507627	-0.032542205136	0.0496575806623	0.0105334324178	-0.0261975526021	0.077319265087	-0.0372094575956	0.0340018413302	-0.0793447716085	-0.0209474820193	0.0620817914346	-0.0340301933057	-0.0491914853575	-0.0110420457965	-0.0635016670567	0.0133966725469	0.00895537005485
0.00471219931254	-0.00471086661453	-0.0168081462694	-0.0244444356466	-0.00234332914533	0.00596987672008	0.0111064742927	-0.00446622009448	0.00134988596569	0.0706355412031	0.0628731771287	-0.0305820308229	-0.00890614604301	0.00530153659898	0.0287000195576	0.00154664065454	-0.0224651762783	0.0199475382095	0.0213978082316	-0.0514433391753	-0.0746886868972	-0.0305616619511	-0.0240618858041	0.0629137659139	0.0498334286032	0.0561438822048	-0.0246501842081	-0.018203041997	0.0148916634773	0.018512990577	0.0625575755141	-0.0423057582407	0.000700022874611	0.00873433592993	-0.00508191504214	-0.0567763312847	-0.057617453304	0.0229629345074	-0.00757671200472	0.0473366842697	-0.0473372585569	0.0968874469166	0.011458821297	-0.0445433382783	0.0470418872529	-0.0038144665841	-0.021067577278	0.0503269969115	0.0232143507914	-0.00503270588008
-0.0360498806131	-3.56440822494e-05	-0.0134338888226	0.00371778528174	0.00609995969487	0.000717234115508	0.0153795722761	-0.0217482064308	0.00511850209552	0.00394663158947	-0.00228455288088	0.0111060736885	0.00197075536997	0.00127096932147	-0.0216822349552	0.019405125025	-0.0157239429848	-0.000413415147988	0.0092978519796	-0.00523220025031	0.0438969010754	0.00314738681832	0.0157791377674	-0.0238506622244	0.000170939622679	0.00787868954925	0.0125722008488	0.0109504445167	0.0199524642827	0.00842890410687	-0.018667569166	0.00459596053482	-0.0101627869725	-0.0125124624549	-0.0141313316672	-0.0229999814052	-0.00502190947671	-0.0173967338672	0.00633688512221	0.0135267342528	0.0650787471615	0.00825208440846	0.0114887436208	-0.00727793606008	-0.00619924113884	0.0106418374097	0.00645128549601	0.000265093333689	0.439418398512	0.0362285923238
0.0602301661345	-0.00933289141412	0.0106594705266	0.0504257153371	0.0132893455372	-0.0105383747177	-0.00165715862556	0.0119963288644	0.012957591178	-0.0160865061566	0.0599562011907	-0.0113047428354	-0.000236647212762	-0.0132916990494	-0.0169107385053	-0.0927838830173	0.0536820692152	0.128415255848	-0.00456327703108	-0.0490951475812	0.114382959023	0.0263093512887	0.0762163466783	0.027055822225	-0.0692131275124	-0.0516964344771	-0.0622404777775	0.0193708851787	-0.0492148975827	-0.0791703389016	-0.0424179733958	0.001012061622	-0.017463005298	-0.0107377381981	-0.0360955176804	0.0470399856387	0.00651170672277	-0.0221973606494	0.0650239687309	-0.0310305758878	0.0306482794206	-0.0636856267622	-0.0210545931194	0.0551409121618	-0.0338380822253	-0.0448716351543	-0.00951871841446	-0.0684694455853	0.0124490350289	0.009228993959
0.0192642391916	-0.0116651040871	0.0112971162613	-0.0161356016646	0.00561934034972	-0.00106019195266	0.011749797454	0.0105281732129	0.0104347198932	-0.0205535964351	-0.00306372262987	0.00643127951499	-0.0163650372897	0.00646961948707	0.0330928844259	-0.0151946271198	0.0152254077824	0.00628265544449	-0.0137437799355	-0.00160841543135	-0.0147322138414	-0.0221217569406	-0.00277065721289	0.0111839492916	-0.0209366389786	-0.00757068574698	0.000830519616593	-0.00424969793662	-0.0154020000365	-0.012743195464	0.0113661794634	-0.00679359816886	0.00810771823832	0.0118865501767	0.00710409613063	0.0179820099855	-0.0183767449103	-0.0134903335204	0.0309526494164	-0.00821497115631	-0.0791293229805	0.00270113578439	-0.00316428624072	0.00679171836761	0.0208444454083	0.00366040949385	-0.0178228552917	-0.0210325164804	0.00067156793044	-0.0126487511834
-0.00494519433657	-0.0345613141263	-0.000857374688432	-0.0334599412118	-0.0135237530502	0.000256449222515	-0.0113627715206	-0.0173228115245	-0.00382170748361	0.0365552822419	0.0541371159088	-0.0119648642391	-0.00036574919461	0.00224685325776	0.0128751921184	0.0545738854429	-0.0244641179346	-0.0208359993317	-0.0280881337714	0.0275676763489	-0.0449562574818	0.0155253434317	-0.0253470311253	0.0338377272003	0.00994535638314	0.0443917980118	0.0166101851686	-0.00368754338104	0.0791711782272	0.0754845400027	0.0200735615778	-0.0154787088571	-0.0153995664464	-0.0147227358652	0.0345242489169	0.042322602757	-0.00179125057115	0.00863150053701	-0.0236415749911	0.00949551256728	-0.0067011903648	0.0413123525481	-0.0125607404608	0.0290994556842	-0.133697108701	-0.0168978935734	0.00243030058872	0.00926821923095	0.0075846850179	-0.0113594450732
-0.0247248952405	0.0529926040917	0.00107948913675	-0.0175152815874	-0.0171618983979	-0.00394121355252	-0.00253045485905	0.00257360609655	0.0198302463839	0.0373963981422	0.116703658912	-0.0100327108764	-0.0229146378222	0.00502135472695	0.0317984702998	0.0608958396355	-0.0656296323421	-0.0379676641519	-0.0277414990496	-0.0197609759001	0.0835671297339	0.00995060119752	0.0143414354454	-0.0167288486829	0.122961675636	0.0102867692181	0.0611231097266	-0.0211653773244	0.12800290556	0.183634078296	0.00822301499245	-0.0343102061594	0.0199698271813	0.0227922876357	0.0353026727785	-0.0537269108982	-0.00463477702828	0.0156580655194	-0.135118532207	0.0078624133121	0.0369919915893	-0.0113779220502	0.0366889038871	0.628774369408	0.0283197416922	-0.0210166180795	-0.0369693268024	0.122836688728	-0.00988690703024	-0.0292275848335
-0.0180028658947	0.0269684116151	0.00316342783915	-0.0201556055496	0.00209216949963	-0.00805040823582	-0.0144062271093	0.0152777414458	-0.00757984262476	0.0158569277896	0.00223878486533	-0.0139439680716	0.0168756945471	-0.00822182636335	0.0134393292672	-0.067662948233	-0.00855263683426	-0.0485442245367	-0.00687031100011	-0.0205063236951	-0.00872036685694	0.00758345563334	0.000208523873487	-0.0433486767747	-0.0173403752943	-0.0458454439388	-0.0484908022115	-0.0419979902876	0.0188188858398	0.0397354218745	0.00478353484249	-0.0166061171035	0.0102900434093	0.0125351805211	0.0157026611537	-0.0136714466323	0.00372686941907	0.0103328462518	-0.0528884365203	-0.00213617091781	-0.0163807974655	0.0221547166411	-0.00301997530203	0.0173153004859	0.435017959379	-0.0235660574191	-0.00733057834066	-0.0175451940679	0.0020590688655	-0.0104128811037
-0.0154361333707	0.102260578858	-0.0104347149246	0.00683614453559	0.0101904278423	-0.0173386422439	0.0116547360766	0.0298845765756	0.0281882446253	-0.0349792079961	0.0605355204972	0.0274708909744	0.00948956947976	0.00851939699351	0.00755717690179	-0.00659272351588	0.0143163612671	0.00334759302177	-0.0672531314327	0.0547614844691	0.169287754092	0.0701640137282	0.090674926184	0.00209843732579	0.00521140621704	-0.0314819735374	0.00858167309723	-0.0334092110047	0.0402333626186	0.132762194232	-0.0374292102082	-0.0104486072454	0.0108340395902	0.00687092496266	0.0417216426544	0.0774231523954	0.0438368536382	0.00688965080999	-0.087538403842	-0.0471849291982	0.0111035181678	-0.210688389321	-0.0591703596518	0.362638474193	-0.0498202743653	-0.0235062675824	-0.00221950877029	0.00486621514303	-0.00161910429395	0.00505318246949
0.00581710649095	-0.00681245458631	-0.00708453882843	0.00142625247662	0.0153922489944	-0.000367141793205	-0.00404500226046	0.000481392726204	0.011453326435	-0.00618879260447	-0.0174380979309	0.0316829648044	0.0136595179944	-0.0129993067791	0.00822925036376	-0.00964921876349	-0.00732613002019	0.0134387680635	-0.00475943624952	0.0135919589195	0.0109925269195	0.0161603662572	-0.00323653220111	0.0286423159076	-0.00331445532527	-0.0121735982414	-0.016744335224	-0.00813339205217	0.00400282826812	-0.00985395223934	-0.0122894688013	-0.00235260587271	0.00417756002443	0.00542561252041	0.00152569054999	-0.00387934617404	0.013720954713	0.00224212518539	-0.00264974489855	-0.00692414005748	-0.00184101997022	0.0105895845012	0.0711597955051	0.0299458820561	-0.0102310467967	-0.0147456134534	-0.0154607424697	-0.00335589631721	-0.00270187652349	-0.00438023056072
0.0907538780235	-0.000163239320858	0.000417986892807	-0.0551887345219	-0.000711449515639	0.00375405277635	0.00855051386968	0.00922569524541	0.0742730883376	0.0214288578689	0.113670496469	0.00401726667639	-0.0106877979801	0.000964032065135	0.0286775113529	-0.0658023653484	-0.0363991681545	0.0702296598833	-0.0140338016948	-0.0392508381597	0.101193961964	0.066248288506	0.116455657144	0.130632462422	-0.028956614349	-0.0537976796539	-0.0501195482466	-0.00637481284425	-0.0552440326285	-0.0797065113873	-0.0339319160634	-0.018321968328	-0.00579308282174	-0.00759758986115	-0.0374423900083	0.0114235964341	-0.00588619886007	0.00503595369654	0.0605703236412	0.0819780152509	0.0752867146034	-0.0357138822859	0.0038882224487	0.0158803903926	0.0324108827626	-0.0253774805506	0.0108765470465	-0.0292727736721	-0.00326731789946	-0.017118897848
-0.122567935312	0.161331913144	0.00530024413104	-0.0498862591372	-0.015431866917	-0.0216621946909	-0.00626932455485	-0.00982725250938	-0.0213941466326	0.0663200013729	0.299050407356	-0.0750204251922	0.00583592522862	0.00779409932343	0.0728348731035	0.158581897244	-0.108127444296	-0.221410243863	-0.0286111716838	0.102655952192	0.0230801263161	0.00868551869022	-0.0375530020855	-0.0360065561115	0.173252519234	0.111692969195	0.162704470208	-0.124360639653	0.367592685925	0.633972157192	0.132780739613	-0.0344009007222	0.0194687533341	0.020948216798	0.116274269188	0.0020591197298	0.0333480025745	0.0650998694277	-0.416034738486	0.0585582709034	0.352779610958	-0.146019612103	-0.0235080298516	0.14853925872	-0.0824058684952	0.0312953021474	-0.0698488739557	0.172182430686	-0.00353548441296	-0.0700311200849
0.110028915823	0.0745061084161	0.0135428871885	0.125432058082	-0.0139041693144	-0.00449019951061	-0.00624381368436	-0.00780710264026	0.021895136444	0.0440652570794	0.0622489401456	-0.00201279871662	-0.00595794215796	0.0120013337386	-0.000331001541873	0.00552381832523	0.0586614032489	0.094889277995	-0.0326113830298	-0.0586004175308	0.123845451073	-0.0135801786484	0.0693314425609	-0.0465152305734	-0.00559731097247	0.0332879101418	-0.0237502879369	0.0171163023946	-0.00275303544561	-0.0122305112031	0.0166596707488	0.0101540164999	4.31844641735e-05	0.000249846113743	-0.0165372628345	0.0397114395026	-0.0401050084968	-0.0179700400715	0.0854964095008	0.233081810087	0.0169907337012	-0.0865527419923	0.000553866599269	0.0782650525748	-0.0559627788428	-0.0141865125477	-0.0245738141128	-0.00617727779254	0.0304509095371	-0.0151233542383
0.029190102424	-0.0413643809157	0.030758367845	0.0290228291234	-0.0211485943229	-0.00791895131806	0.016667681277	0.00769126846164	0.0208415568606	0.00719641186669	-0.0338596913447	0.0432458986216	-0.0326626432185	0.0176421957696	0.019888805284	-0.0126486511324	0.0221259853318	0.057478172661	-0.0101994651559	-0.0382461445561	0.0571681552425	-0.00274175803462	0.0593620886447	-0.0469047414108	-0.0906562461555	0.030313448157	-0.0798688486004	-0.00751688353511	-0.0939151224093	-0.107012713253	-0.00834112276147	0.0117469224468	0.0111875133779	0.00493164281468	0.0635930810324	0.0116605216909	0.0450258033961	0.000115231199823	0.574393280371	0.00724535215175	-0.0162232651739	-0.0365708424092	0.00494046548946	-0.0226942709309	0.0159812001519	-0.0321241711022	0.0469076683721	-0.0902249125608	0.0247241638865	0.018291188794
0.101336107105	0.120662654718	0.0156059012755	0.145137250057	-0.00164802540574	-0.0104170933789	0.00387186515986	0.0045733123561	0.0185368945619	-0.00837018464196	0.0905268423402	-0.00639050934238	-0.000105968772581	0.00968655576134	-0.00261671712089	0.0218516680091	0.0624621732021	0.0662092088992	-0.0344899143087	-0.00376640732311	0.0839326650284	-0.00155274355176	0.0570483469541	-0.0222127151766	-0.0235274789479	0.029075180222	0.00591260847347	0.00586876381468	0.02109757067	0.0203957879315	0.00191651240764	0.0211451747974	0.00615334703855	0.00366409293088	-0.0793582572022	0.02828312894	-0.0636366269621	-0.0081128175945	-0.0123323022766	-0.030644437217	0.0384917768547	-0.0687938230724	0.00703805718934	0.061369660621	-0.0420383272588	-0.00279728489971	-0.0205545086086	-0.0239378387851	0.0248816729638	-0.0187198422193
-0.000687000112782	0.0669517719323	-0.00843512426674	0.0284536048042	0.00468978199933	-0.00249238168739	0.00649703439678	0.00326798647673	0.00224429322243	0.0122749037095	0.0423550027131	-0.0138789061076	0.00204585070064	-0.00993638802316	-0.0101598215983	0.0337276793241	-0.0258672319232	-0.0468633442701	-0.00972338595581	0.0461675553618	0.00980645695279	0.0232759447742	0.0242501202446	0.0101238904863	0.00537451168815	0.00558350357613	0.028576207943	0.00580458803487	0.0263955063038	0.0375889937887	0.00193699969271	-0.000705016161505	0.0093732101834	0.0103519448935	0.00106225699532	0.0254941648082	0.0179518587543	-0.0287054690861	-0.0844810902255	-0.0184469905553	0.0203197474089	-0.0502732939468	-0.00642371191407	0.0207451821558	-0.0106928036244	0.00383730846037	0.0106486163597	0.00503483461908	-0.00340141450959	-0.0047379825363
-0.0302873338891	0.0600660163047	-0.00249102515707	0.0107686835384	-0.00403086727446	-0.0401581604269	-0.0122393463865	0.0229104325152	0.0207079947769	-0.0131681474015	0.117083556333	0.0274645231147	-0.00826372031685	-0.00888527528492	6.89780330625e-05	-0.100058465493	0.0969991736386	-0.0157941682794	-0.0815834788629	0.0254142573991	0.131387749511	0.0573907819679	0.131458639432	-0.0427336366339	-0.0309960638563	-0.023426576355	-0.061912579073	-0.025461670978	0.0482018119345	0.112093441683	0.0180186427522	0.00322901170392	-0.00346631027656	-0.00760159732757	0.0254525995438	0.238098886427	0.0857763328605	-0.00861078280319	-0.00753690305126	-0.0425856967789	-0.0256146880287	-0.164398723171	-0.0275711002087	0.0635648402932	-0.0641877650463	-0.0286876554103	0.0267114165788	-0.0308647787208	-0.0119041821807	0.00899735612803
-0.0780895668717	0.0476580168988	-0.00331200619863	-0.094878037104	-0.0404385428325	-0.0103715903308	-0.0183626448029	-0.00563993172692	-0.0115199135881	0.0101921812448	0.193875860172	-0.037245985784	-0.0052273054907	0.0274067744886	0.0500287392913	0.0688961396372	-0.00317538744424	-0.155861651497	-0.036477544471	0.00472163206427	-0.0883168704642	-0.0463861317753	-0.0915049262929	-0.0579544997445	0.12474409015	-0.024515660501	0.114794166857	-0.0625899159945	0.177894838294	0.320797294758	0.0623099856089	-0.0300022101037	0.0247208437192	0.027278072733	0.0690793717775	0.0164423643763	0.0127534112882	0.042186570857	-0.192633160147	-0.0321201833243	-0.0484383145643	-0.0651344426167	-0.0126577697395	0.068307952517	-0.0552243426145	0.0233942760665	-0.0788437611376	0.123865998438	-0.0541172672344	-0.0454170101583
0.0131175138225	0.0432738776	0.0286170720355	0.0327669212201	0.00607290228744	-0.00235435986085	0.00784332941425	-0.021124013188	0.00680061062333	0.00166986528692	0.0907526585183	-0.00729655478686	-0.0133992095202	0.00102848929626	0.0250783288941	0.00547196289676	0.0979813641635	0.0113257054421	-0.00412255070338	-0.0235809251599	0.0770608289752	0.00389380742753	0.0590171163576	-0.0652055010932	0.0730725943105	0.0541191252	-0.00697711661385	-0.0499914700853	0.0331805447135	0.092102670558	0.0411929833291	-0.0150864895733	-0.00853463205416	-0.00731790313173	-0.00561805529807	0.0175200062687	-0.0494441554365	0.00563729389034	0.0136135803704	-0.0209945497482	-0.0475043195889	-0.0504901575669	-0.00110203582944	0.0357298708247	-0.0285909983305	0.00490976359723	-0.00307297361401	0.0726093933039	-0.0435190359438	-0.013779022549
0.103279256887	-0.0379340449567	0.0795077503535	-0.061069468854	-0.0421370059051	-0.0108178714528	-0.0058960599059	-0.00643430572464	-0.0183493934664	0.0617197481175	0.210285118517	-0.0485326651617	-0.0134127268235	0.0264125497446	0.120385438381	0.0460631727905	0.0691999336149	0.124029922408	0.00792807493694	-0.0569611031443	-0.111683091795	-0.11682232951	-0.132065477945	0.0792029235777	0.085889963722	0.0651580281034	0.0446596475162	-0.0106594410547	0.174802856734	0.21249179198	0.125620623744	-0.0558579801125	0.00815116435623	0.0167891443372	0.049987603478	-0.0222229235597	-0.0583402396721	0.0746028966996	-0.0745262824214	0.00660346699835	-0.0361182308841	0.128848895678	0.000293770832261	0.0273287310241	-0.0751614967786	-0.0386361567581	-0.110673940637	0.0869314321113	-0.00939844633473	-0.088970911212
0.0343196416236	0.077040649663	0.00733420519575	0.0984036770161	0.015641124445	0.0243456781976	0.00450295023278	0.00313198235787	-0.00988945036211	-0.0109313568133	0.00141403627517	-0.0187273850932	0.00491451941214	0.00262956205739	-0.00401296121049	-0.0116209226495	0.0352372566046	-0.00318846335466	-0.0240683834394	0.036444441586	0.0174038128792	0.0127927314281	0.00130167618445	-0.0122122650382	-0.0192106422235	-0.00280894267815	-0.0209651685785	-0.00760466198096	-0.0358424029618	-0.0284725605654	-0.0131077667236	-0.0153062555524	-0.003879293841	0.00306889702146	-0.0586769801822	0.020019588831	-0.0737355442832	0.0200997058413	-0.0571100100584	-0.00699634580893	-0.0397185046676	-0.0353963447384	0.000795373759122	0.03176553629	0.0165326659434	-0.0113125328092	0.037805937877	-0.0194851873926	-0.0449516901784	0.0761852592325
0.0173193305825	-0.0221361981311	0.000682827929797	0.0291637446328	0.0305837869849	0.0195788850848	0.0171295920932	0.0133793245709	-0.004349049295	-0.0262671158512	-0.101677478163	0.0114308689793	0.00297813094336	-0.0119863831186	-0.0290534610886	-0.0254337498215	0.012117654078	0.056218756258	0.0313026348662	-0.00159155538045	-0.020371688259	-0.00538068250038	0.0043802522126	0.0373595740354	-0.0406466060628	-0.00553728151919	-0.0410081830317	0.0349663284541	-0.0962773519145	-0.19559463094	-0.0221794168702	0.00490903093435	-0.0139847274405	-0.00941547663172	-0.0415876299206	-0.0382142892176	-0.0188172413571	-0.00735006712303	0.0883602890451	-0.0152042392307	0.0108062412161	0.113871201531	0.0183649231886	-0.0549351547044	0.036638684216	-0.00482956425698	0.0354554836794	-0.0394849240862	0.0167589226736	0.0258581853231
0.0985180494902	-0.101882624858	0.0533194160573	-0.0621862575018	-0.0311995667464	0.00341879121399	-0.000941035314423	-0.0120978608907	-0.0148373314848	0.123243906413	0.182854239175	-0.0700225952772	-0.0182199695731	0.0288550111395	0.127344972367	0.0334759029119	0.021812439328	0.122511251097	0.0063624153059	-0.193334502254	-0.0384261834641	-0.142013285847	-0.0711387116871	-0.0138661392532	0.18920662538	0.0304030957022	0.0452462227854	-0.0305080258789	0.203318841943	0.273128679183	0.175610406615	-0.0646768830954	0.00853248923632	0.00969316095396	0.0621231603137	-0.131124765089	-0.0892020803917	0.0894706472849	-0.158104651622	0.0726575208252	-0.0759232464137	0.167537320176	0.00486346769118	0.0725875974931	-0.0423670586648	-0.0222384010983	-0.180561339318	0.189261063719	-0.0183867554756	-0.124621941996
0.15012511367	-0.0611430763224	0.118600041703	-0.106111484895	-0.0343206453387	-0.0223061513134	0.00309555726846	0.000564150149385	0.0127918268863	0.0204308046068	0.148003301331	-0.0193811074116	-0.0148909410372	0.0263248717803	0.157751564339	-0.000112573538909	0.119887184347	0.157579144488	0.0210276056391	-0.112402799585	-0.0580952613897	-0.0863009423058	-0.068456277546	0.0386913723187	0.0945475874579	0.014226380523	0.0343216830824	-0.0367988232501	0.139103287018	0.190099496472	0.185349217332	-0.0699446037824	0.0133603257146	0.0139134078712	0.00210285608195	-0.0740075046796	-0.040332278608	0.0823547653767	-0.0580097401005	0.0240793309328	-0.096307019251	0.117052997225	0.00548414391631	0.0519116430938	-0.0208660940142	-0.0387720455606	-0.113961300669	0.0945400593635	-0.0281247302568	-0.113545744387
-0.0453926209788	0.0656272251916	-0.018210980818	0.0121443080984	-0.00364492597309	0.00464888434285	0.00694315092776	0.0192365760171	0.0101628900745	-0.044975494307	0.0473188562751	0.00641951032031	-0.0164536865818	-0.0110842573121	-0.0139178107132	0.0274313814833	-0.0153758571707	-0.044704747601	-0.0991765151039	0.103698341925	-0.0055621243143	0.0652394915574	0.0557056732972	0.0723462278316	-0.00760811482087	0.0512940709505	0.0343816122959	-0.0011927288951	0.0180533302189	0.0478242120979	-0.00714348268213	-0.0329097954681	0.00474237892179	0.00172132066905	-0.0465374896635	0.00837076164773	0.0321063676966	-0.0220286878955	-0.00581085580397	-0.0146222825925	-0.0251003855211	-0.0530022788881	-0.00097233257	0.0313816611103	-0.0134658551789	0.0143438428575	0.0108030551217	-0.00722638512278	-0.0065368121097	-0.00641246693627
-0.0243538621262	-0.0436606343777	-0.00949044137806	-0.00929815482044	0.0171766259913	0.0118437603312	0.00654316434426	0.00610582712624	0.00163857973221	-0.0152895010883	-0.0609994692264	0.0231869999305	0.00535267541614	-0.0114085712042	-0.0190384014065	-0.00862349400274	0.0184967281401	0.0169009945945	-0.0212198950019	-0.00611228428659	0.0178050675534	0.00354126809612	-0.00989352261886	-0.0271856761182	-0.0402885890499	-0.0119166663497	-0.0105468978579	0.028781776195	-0.0204069454383	-0.0512273038666	-0.0176967700406	0.00268177067945	0.00780138878181	-0.00359374710999	-0.00517321065779	0.029260868436	0.0139604055107	-0.0142102039565	0.030622183269	0.0291355545115	0.0165378350635	-0.038213855549	-0.0112515998334	-0.0144098948143	0.0160342070756	-0.00412774836911	-0.00979866484474	-0.0415944148932	0.0183753229758	-0.0039265000806
0.00449104720852	0.0148187741805	0.00799154953659	0.00475187291507	-0.00144313815395	0.0107128841172	-0.00694487770059	-0.00417041524072	-0.00977508135098	-0.00642519020774	-0.00122725267005	-0.00293182440382	0.00170501964378	-0.00833499984334	0.0287875658924	0.00278592470515	0.0235201853868	0.0125435692637	-0.00777893611664	-0.00445498947986	-0.00904085015347	0.00730745160912	0.0200069847616	-0.0227868165249	0.0101328438507	-0.0177194435482	0.0225129837638	0.0342173328266	0.037991013413	0.0181608626286	0.00712290199359	-0.0207706891361	0.0119569260004	0.0104871337125	-0.00740998666757	0.00800583559057	-0.00952833504168	0.00430950655024	-0.0225447731315	0.0153139970089	-0.0228712197902	-0.00414768283453	-0.0150770558182	-0.00160104903297	0.00812247510557	-0.00971667618821	-0.0237986435853	0.00942792820361	0.0147307429081	-0.0307699226468
0.0191611953678	-0.00694477187828	0.0197250591371	0.0137215817892	0.00277130830964	0.000458684279083	-0.00269098060894	-0.000601422337804	0.00821844047146	-0.000480645167746	-0.00522572501546	0.00850371740319	0.008063517276	-0.00808780135493	0.00638146160807	-0.0517257161692	0.00451153952431	0.00577933496077	0.00594614567275	-0.0174696161124	0.0161941352811	-0.00146254708949	0.0135800012883	-0.00340812085238	-0.0172737091191	-0.0282354990396	-0.0365416489516	-0.017556059267	-0.0212157520926	-0.0153058220266	0.00100793270535	0.00293920046331	-0.00723780767675	-0.0087078259573	0.00750319556482	0.00678913862224	0.0134511509179	0.0105216188502	0.00448070296205	-0.0183997734379	0.00376758370265	-0.00758133328395	-0.00851810965125	-0.00255955038784	-0.0136260077233	-0.00455348723763	0.00562802048787	-0.0171771084742	0.00337555764091	0.00547238950768
-0.0195834981608	-0.0595571039187	-0.00621735044319	-0.0615689436026	-0.018299767074	-0.00278033066459	-0.00891046275303	-0.023276025512	-0.0573599570741	-0.0330291535621	-0.0511240765275	0.00328581288839	-0.0106622883588	0.00978163401211	0.0682639306794	-0.0509548379386	0.0232214691221	0.00351336420525	-0.00845332062687	-0.0620841739727	0.0178903490611	-0.0789489599558	-0.0768175308934	-0.124240347259	0.13443825533	-0.0605973072443	0.0126244894735	0.0382203390146	0.124995746778	0.137624133088	0.0704833756767	-0.0322413164931	0.012114536237	0.00271145492695	0.0311854050143	0.00307182875586	-0.00180532535942	0.0253245846787	-0.0841946010608	0.0298973034733	-0.0406512444827	-0.0141996351521	0.000244330813851	0.0945603595394	-0.0270210680738	-0.0101382747669	-0.0492017084341	0.134676774307	-0.0171898552996	-0.0544054054192
0.0210824831937	-0.0340807883723	-0.00587102666957	-0.0135541715743	0.0049439046874	0.0168122177662	0.0011674813904	0.00935928104588	0.00331277623927	-0.0124902381835	0.00432801862358	-0.000735416900613	-0.0107027331909	-0.00165324930667	-0.00483602006325	-0.00444142388356	-0.00920215804565	-0.00389658791707	0.0114920141818	0.0124188824738	-0.0173310226087	0.00636542219025	0.00380989931163	0.0257931020046	0.000810376659358	0.0205128041209	0.00417901413645	-0.00213722460028	-0.000171096108175	-0.00507853524013	0.0141936829498	-0.0225732002466	-0.00608503192896	-0.00384203278683	-0.0146822362807	-0.000400556432947	0.0112723352272	0.0186143034959	0.0029776590983	0.0120623057739	-0.0443817819615	0.0362255501718	0.0122203202478	0.00988899627729	0.0271327769149	0.0158660526314	0.0867490243665	0.000439429754595	-0.0213750259597	0.00905034471864
-0.0318826896606	0.00183619758163	-0.00632987848386	0.026388743004	0.0121485480217	-0.000672822841032	-0.00175996851098	0.0130078583868	-0.0240714627043	-0.036256114246	-0.0529811187935	0.00937366289595	0.00760747616634	-0.00435733584992	0.0140492724391	0.0385705628864	0.0217220526792	0.0149475720927	0.00261019485648	0.0308384372837	0.00937711586278	-0.0353138720704	-0.0389952694318	0.00868473864323	-0.013034688652	-0.0194938451103	0.0569040389057	0.0323936537157	-0.0035248630581	-0.0265522951698	-0.0266665029265	0.0416446564323	-0.00284239308331	-0.00845300990905	-0.0178918240534	0.0240398205767	0.0167710139558	-0.0318933454801	0.0164458172194	-0.0126891562644	0.0169784598748	-0.0164983884096	-0.00160952949029	-0.00338298825666	-0.0356156212437	-0.00656966770153	-0.00460497097638	-0.0130960626976	-0.0161956124048	-0.00802719609913
-0.051050927992	0.0425516862928	-0.0209557326776	-2.3941089353e-05	0.000322709525898	0.000545912922104	-0.0183518177321	-0.00661888388922	-0.00959612839299	0.00342653976578	0.0354276468442	0.0100518173494	0.00849582183857	-0.00469037814304	-0.0130733282449	0.08005778261	-0.0482904164044	-0.04387276993	0.00983536802615	0.0861549558091	-0.0253796296786	-0.0165850640485	-0.0569463678414	0.0959709062341	0.0181063034638	0.131892519172	0.0433614013446	-0.0192780972402	0.0366821557861	0.0694733603526	0.0303805046756	-0.0104847220942	-0.00656664112484	0.00584089086206	0.0169380134625	0.0173805248614	-0.00883532846412	-0.0104989361105	-0.0872111383529	-0.011581987299	0.0401506156708	-0.0382572946718	-0.013571194436	-0.0208036848481	-0.0253530680702	0.0437613946648	0.0143253098484	0.0181403379715	0.00128051610623	-0.0118043151991
0.00570116588158	0.030312629448	-0.00124369724979	0.0434170857808	0.00750053304091	-0.0148344609037	0.00977406760364	0.00581815568062	-0.00111394616236	0.00862904646818	0.0526415501687	-0.00605878838299	0.00217976540124	0.00625353317899	0.00355936417123	0.0548631234911	0.00637455259809	-0.0240743766303	-0.00521900547184	0.0613639284167	-0.0301106208179	-0.00271647161023	-0.0390354983367	0.0398241511781	-0.00580420505353	0.0791918211259	0.0197803468782	-0.0119823341941	0.051705152575	0.0784761111806	0.0368868888895	-0.0121177596378	-0.00966298925424	0.000657959642831	-0.000793681893529	0.00277997091194	-0.0145800226277	-0.000957774343893	-0.0786328100284	-0.00737875501742	0.00228688482325	-0.00161296997239	0.0119228328602	0.00772983002675	-0.00916616593978	0.000392699082755	0.00339140126105	-0.00534922731298	-0.0106986694035	-0.0224058262023
0.0299909317111	0.0537557965331	-0.0262576585715	-0.00832074062715	-0.00667334984706	-0.00444665260594	-0.0188317406114	0.00122317734133	0.00250903817965	0.00891815635806	-0.0318294300523	0.0117304292143	-0.00559741853152	-0.0140429253088	-0.0174657256074	0.0387701162238	0.0134138939969	-0.0158273755491	0.00694283343802	0.0529574165176	-0.0201627290168	0.0211573954227	0.0160250447589	0.016535552241	-0.00546767834712	0.0200194962206	0.0145011390269	0.00841802726402	-0.052699702322	-0.0691270840562	-0.00553123264821	0.0107942888457	-0.00846054359538	-0.00503149502632	-0.00951188476037	-0.0253400835495	-0.0173493053805	0.00074333342973	0.0252703067232	-0.000713965494055	-0.0156117621277	0.032553431517	0.0141158188662	-0.0237493241151	0.0315673831675	0.0086689207239	0.00733649812786	-0.00604217825263	0.00359065457083	0.0204726125757
0.0	0.0	0.0	0.0	0.0	0.0	0.0	0.0	0.0	0.0	0.0	0.0	0.0	0.0	0.0	0.0	0.0	0.0	0.0	0.0	0.0	0.0	0.0	0.0	0.0	0.0	0.0	0.0	0.0	0.0	0.0	0.0	0.0	0.0	0.0	0.0	0.0	0.0	0.0	0.0	0.0	0.0	0.0	0.0	0.0	0.0	0.0	0.0	0.0	0.0
-0.00871028840014	-0.0955845268013	0.00879934048926	-0.0190585060105	-0.00197509082689	-0.0329090335314	-0.0193941472304	-0.0177269267051	-0.0186889465881	-0.0649857954652	-0.0182272258622	0.00236212749195	-0.00205694945749	-0.0101489633831	0.000158563074477	-0.0570678365281	-0.00331618885907	0.00838965242672	0.0107567439574	-0.0189823224468	0.0216490984791	-0.062981659474	-0.0156482613086	0.0230571165698	-0.112622525766	-0.0953569518114	0.025818908812	0.0192478140954	0.0389594159084	0.0370186309722	0.0215690928871	0.0188148528428	-0.003007127003	0.00260385983715	-0.00948546269142	0.0390937782128	0.0114051683709	-0.0360662676009	-0.00628937456844	-0.0695669331507	0.0230099075491	-0.051980779929	0.0218969519409	0.0484366459866	0.00135587650866	-0.0277667481378	-0.0245473855506	-0.11179334862	-0.00730673999209	-0.0239766945948
0.0505837790891	0.0167277993159	0.0705148074551	0.020977944957	-0.0157578564014	-0.00345770484739	-0.00321473852483	0.00755533042976	0.00206599580613	0.0243706129798	0.114668145827	-0.00287128170116	-0.00367594786489	0.0239423706101	0.0264338558872	-0.0238726152075	0.0145045760788	0.0453110430787	0.00295696522734	-0.155690462782	0.0109823322157	-0.117721307049	-0.0694852628783	-0.117004044501	0.163962428767	0.00938181732136	-6.51148119027e-05	0.00143351920618	0.158500624642	0.198742848634	0.10574724986	-0.000398012391787	0.0107182781364	0.013069006167	0.0302601639327	-0.045072226016	-0.0254191528589	0.0404651831259	-0.111819558601	-0.0299987087622	-0.0383689403311	0.073660030066	-0.0138070761844	0.0732136926961	-0.0294121894586	-0.022126630809	-0.0921155204043	0.161894249181	-0.0127811480388	-0.107796454484
-0.0700376258128	-0.0592308401893	-0.0656272359248	0.0212704124868	-0.000415048305764	0.00612861219905	-0.00702330420218	-0.0110391209094	-0.0095381138235	0.00198674583832	-0.0219668970507	-0.00322061388052	0.00691313633272	0.00202124535318	-0.0853625229109	0.0332070399964	-0.0568463556983	-0.0509861943713	0.00029508042686	-0.00368830131085	-0.0395093993631	-0.00690179783828	-0.0227040250426	-0.0459107135131	0.0192757602504	-0.00834022466692	0.0254692130321	0.0325756522539	0.0325100667675	0.0188536486645	0.0148097817411	0.0381332380798	0.00763658665924	0.00492275322551	0.0386878451487	-0.00511040867381	0.031460346264	0.00226838049112	-0.0233613897229	-0.0137280122594	0.000948031947282	0.00960811540892	0.00779364012436	-0.018682956614	0.00282847534105	0.0010787004415	0.0243677512279	0.0188960349757	0.00109862183602	0.135425253791
0.000180208460954	-0.00104703969593	-0.0318340815275	0.0200077395781	0.0162881426503	0.0173013553109	0.00414076054135	-0.0249420015317	-0.0169781684231	-0.0375463376518	-0.0424062806749	-0.00663416863993	0.00803750115481	-0.0135396472487	-0.061023667675	-0.0474558140034	-0.0169034411521	-0.047126619598	0.0191111747482	0.0491540404957	-0.0118920595335	0.062263175972	0.0211141482329	0.00448673110981	-0.0353629444288	-0.0296485529347	-0.0171135070081	-0.0169498465688	-0.05113490653	-0.0480650608806	-0.0308032104183	0.00151413631298	0.0310415604205	0.0226226173391	-0.0129967117627	0.0395962682282	0.0135060160252	-0.0181353917887	0.0567234205761	-0.0169668272091	0.0194812516668	-0.0460965195159	0.000979479275428	-0.0370622272068	0.011376024623	0.00880106566989	0.90006458828	-0.0351635636112	-0.0051062009104	0.136963799511
0.0278153402847	-0.0296714823199	-0.00412567836715	-0.00787582317054	0.0082057073392	0.0133003591118	0.00209185802537	0.00911752009872	0.00403159517552	-0.0225065899145	-0.000851443647699	-0.00293883403856	-0.00947633063193	-0.00744616852761	-0.00915706559775	-0.0215239251224	0.00051693314556	0.00509565976751	0.0104538183889	0.00716124592844	-0.00796148636468	0.00789642012022	0.0117273853756	0.0283943883566	-0.0106169124646	0.00970345392119	-0.00857572141605	-0.00961116029088	-0.0161324770193	-0.021346982441	0.00750772155867	-0.0211295319707	-0.00751179848726	-0.00621813237789	-0.0292088425332	-0.000340507958282	0.00186838525964	0.0140767891566	0.014956641084	0.00978809083644	-0.03786772517	0.0335567128881	0.0141220070752	0.0100053827605	0.0345025602679	0.015320328334	0.0924678445376	-0.0109331766832	-0.0181422738669	0.0123162889452
0.0252155920502	-0.0741989218037	-0.00144924664732	-0.00532284717853	0.0151831996325	-0.000440233691484	0.000473857636094	-0.00146823414784	0.0144091626877	-0.0473975958467	0.050235913761	0.000118550955524	0.00707083761567	-0.0100234536215	0.0102736140442	-0.064252602426	0.0422671823414	0.0143678522198	0.210308019499	0.194732589196	-0.149359358658	-0.0415773815132	-0.0419940069182	0.315604716555	-0.150290288406	-0.0861540855885	0.0275317733807	0.0244000095111	0.0254190948304	0.00411919761277	0.0523863685492	-0.0066971075983	-0.0208659498873	-0.00835196332049	-0.0320842889107	0.0735032167859	-0.0284589668602	0.0393949558884	-0.0146988507789	-0.0241233775701	-0.041331807427	-0.0107950354687	-0.00241218393959	-0.0258517089011	-0.0408548365513	-0.0021250119002	-0.0112004264194	-0.150033698573	-0.012723602969	-0.0306407229901
0.0123086949183	-0.0109211941415	0.00871042173782	0.0161209725099	0.000509119211916	0.000277557207669	-0.00121727169148	-0.000363930294372	0.00951703096174	-0.010126393597	0.00258276887644	0.00729159743551	0.00285191216634	-0.00489405820653	0.00626218977623	-0.0425850939356	-0.000226321202352	0.00326251520718	0.00359810803331	-0.0083534148054	0.0183416051075	0.00486317561823	0.0205068780957	-0.00922979410059	-0.00977768629854	-0.0248659650692	-0.0384314550021	-0.00407179141147	-0.0117230057686	-0.0182463856669	-0.00324824182873	0.00177855730091	-0.00845138225367	-0.00916094950394	0.00546611162574	0.00802638949006	0.00953142234608	0.0075523640974	0.00890767840207	-0.0184089356089	0.00523990575745	-0.00965141186351	-0.0094212846027	-0.00305526065119	-0.0159549317567	-0.00839173621449	-0.000275564482654	-0.00972064448323	0.00204260402168	0.0033114305859
-0.0485988738423	0.00130936831398	-0.0178245123293	0.00388797989094	-0.000439084696861	0.00520663964267	0.00966698947895	0.0119522929658	0.0180963885579	-0.0624475162832	-0.0051435474719	0.0212800873533	-0.0183635020296	-0.00795469445505	-0.0198200362724	0.0508025423075	-0.00400917787586	-0.0188051184001	-0.083343544411	0.121025873188	-0.0129826466832	0.070680043909	0.0551062573429	0.11325775629	-0.0258986609648	0.0693379786255	0.0428616301375	0.011399545028	-0.0265318277918	-0.0474387491241	-0.0120468750675	-0.028191246032	-0.00185064817046	-0.00493665156497	-0.0597321329742	0.00894709543985	0.0202060505859	-0.0368389389572	0.0255334098111	-0.0130314097747	-0.0371797872513	-0.0355939725275	0.00818769870089	0.0078385987296	-0.00481785512809	0.0230397468779	0.0257487080601	-0.0254006423834	-0.00168833871448	0.00137139460183
0.0339329861321	0.0186069873346	0.0119742739758	-0.010080033073	0.00765680754503	0.000381559716465	0.0130197181329	-0.000500297366081	0.000590009070848	-0.00929521734816	0.00355054933888	0.0100238068881	0.00392054238732	0.0101368501234	-0.0128426920622	0.0221287668258	0.0217026460851	0.0296461637274	0.00494634274689	-0.0335020838468	-0.000229103042146	0.0017936821795	0.0138674937503	-0.0079441303087	0.0106815017884	0.00240649272679	0.000736233056372	-0.00559751839814	0.0104524643175	0.015057880914	0.00415335286774	0.00244499440368	0.00657321648722	0.00479372558046	0.00751429955504	0.00228113103555	-0.0159181316864	-0.0108051481207	-0.00357395884921	0.0071960560361	-0.00602170390945	0.00935628224812	-0.0129515018253	0.0451565310068	-0.0156706231611	-0.0115361748936	-0.0250488962422	0.0107094213343	0.00280798116506	-0.0178017436023
-0.0544996745968	-0.0568620013909	-0.00619365836759	0.00374966414577	-0.0150480522406	-0.00254022935683	-0.012628568998	-0.0284373042888	-0.00791172114307	-0.0107873934209	-0.0572262953092	0.00246242270033	-0.015392578408	-0.00715027799034	0.470559176008	-0.0127421147755	-0.054428243908	-0.0562116847077	0.00665586378075	0.0505584928906	-0.00140344311224	0.0278540147677	0.00273843256242	-0.00585234175322	-0.0390298429799	0.00332995204316	0.00296809190144	0.0103107965037	-0.0241280663737	-0.027193663609	-0.0391803454093	0.0305448020533	-0.000467492836659	0.00216353864072	0.00820130748202	0.0247049765749	0.0412284247533	-0.0219917202207	0.0119822820382	0.0112451212533	0.01602090299	-0.0163643292375	0.0126854168495	-0.0212428836545	0.0166526341164	0.00629525965681	0.019662380765	-0.0392828740733	-0.0121477479179	0.00411712591355
0.0132426211605	0.042691307634	0.0392214359236	-0.00922165983133	0.00979062946315	-0.0121664163876	0.00571362829624	0.00663365767825	0.0320568259572	-0.0303043295714	-0.0378342725314	0.0391768864573	0.00129235764916	-0.00890614391643	0.0153594478822	-0.0263447203979	0.0337447608983	0.0117554819536	0.00105503983664	0.031757804836	0.0239264061211	0.0464318169745	0.0317170694726	0.0478299879621	-0.0559753785068	-0.0145492070628	-0.0179853823112	0.0181096371561	-0.0370273806816	-0.0702080763264	-0.01985526658	0.013051156102	-0.0089261970998	-0.00455526984721	-0.0249224950055	0.0122577234844	0.054888755416	-0.0484078887964	0.0526436084551	-0.0224631816396	0.0145408382411	-0.0397648566622	-0.00248209110774	0.0417794398552	-0.0326968846434	-0.0187596138172	0.0288860740554	-0.0560926341594	-0.001127357718	0.00165393507596
0.0494859709147	-0.123211060016	0.0559274043269	0.0920140115174	0.0292850858174	-0.0200777073352	0.000966374948237	-0.0315345264819	-0.0657622535686	-0.0879594140665	-0.148972925699	-0.00596650051533	0.0336675483047	-0.0238034887932	-0.00165619618501	-0.0594389356489	0.0417725476992	0.0570633851726	-0.00273509429584	-0.0484890337703	-0.0330269162285	-0.0255507906274	-0.0503090265915	-0.0953371697634	-0.0844908816993	-0.0662250577496	-0.0120922401732	0.0526732366759	-0.0492901568267	-0.124118950776	-0.0281063139673	0.0181564328404	-0.0147512628544	-0.0209605705585	-0.0529062301554	0.0191674821138	-0.0331279334135	-0.039875651056	0.0816169462334	0.0107131906175	-0.00205466585417	0.0620446451662	0.00686072209183	-0.0191870625421	0.00272936528418	-0.028081957388	-0.00462338035663	-0.0850871246743	-0.00680089757652	-0.00739647732073
0.0268565823523	0.0535076138097	0.0173241880772	0.00213695712694	-0.00594153149442	0.00243762628735	0.00585137625945	0.0211785105168	0.00597660475265	0.0504626740586	0.270734980895	-0.0423915237455	-0.0159455733772	0.0121758731431	-0.0173039494538	-0.00354652751412	-0.0172490878998	-0.00299170878404	-0.0175790282097	-0.034253074139	0.0232811698215	-0.0382269081379	-0.0116312229256	0.0488549967447	0.0135354160025	0.0301988109586	0.0154107144322	-0.0324221298484	0.077591451086	0.154225312235	0.0094116837224	0.00828147874269	0.0101086870337	0.0221422265812	0.0218794684361	0.0578208972629	0.0108303827928	-0.00898642099233	-0.0649000146179	-0.0397750865036	0.0420628116627	-0.0481518338328	0.00924986580952	0.0277189489002	-0.0550736036608	1.47135222945e-05	-0.0427464122578	0.0129583378912	0.013080490954	0.00787627877314
0.0605659625062	-0.0962319020946	0.0478260490718	0.04766518291	0.0301027712456	-0.00142716082721	0.0229471827863	0.109295375832	0.0859430421886	-0.0361614451079	-0.112434761246	0.138209326616	0.00134692412602	0.00194222776236	-0.0509839448324	-0.0887586812055	0.0409859233181	0.103248777602	-0.00819418855017	-0.069050083939	-0.0122319646719	-0.0151265583409	0.0382037776743	0.0217123958585	-0.134522338513	-0.0739396944996	-0.0398651575744	0.0417166384052	-0.120847146055	-0.19847221592	-0.0197080441063	0.0241378370038	-0.0136823004883	-0.00863502548763	-0.0565244940498	0.0437736152141	-0.0140627357032	-0.0365831473815	0.0993890340189	-0.0353402677955	0.00366990424417	0.0507664634545	0.0117275365093	-0.0190591531527	-2.72648344121e-05	-0.0161384387256	-0.0270617195646	-0.134818771985	0.00237515862444	-0.0159405339866
-0.00617223891999	0.202093602393	-0.0312237183294	-0.0113040262298	0.00990097944634	-0.00222561283076	-0.0107965829083	0.0118616807067	0.00665220693288	0.043918277418	0.127242948847	-0.0351925917534	0.0158663204054	-0.0145947889343	-0.0142828321039	-0.0289253673474	0.00441757490826	-0.111855345744	-0.0204933534236	0.0599533665219	0.0394415745615	0.0448690358454	0.0313555498603	-0.0227493946722	0.121661173069	-0.0371100473442	0.0243242949007	-0.0236476595865	0.101855007478	0.204054366757	0.0309716117298	-0.014261492189	-0.0157570949051	-0.0125430228189	-0.038043224698	0.0268824866703	-0.0122139434039	0.0429849254784	-0.265326001868	-0.00450496751463	0.0609246657172	-0.0565808081598	-0.0255073143971	0.0560645961079	-0.0041154844195	0.0117115382813	0.00107529555291	0.121113227602	-0.0205254282826	-0.00673024332888
-0.00817111848073	0.0426867782563	0.00738397642528	-0.0127053490535	0.0133849938181	0.0075779282794	0.00284715228933	0.0124659237815	0.0231921293579	0.255806858564	0.0406810032212	0.0466970622127	-0.00207439046798	-0.0255196149584	0.0181959020195	0.00261267682194	-0.0468800974088	-0.008035387516	-0.018409016291	0.0843842967908	-0.0325205603176	0.0477651197587	0.00959612196108	0.11321215884	-0.0285975443154	0.0463490405909	-0.020528303939	0.0242336082332	0.00753020254407	-0.00180286987183	0.0190082496472	-0.0166350341325	-0.00510473754147	0.00251522815164	0.0487127757212	0.0214494329666	0.0260181592982	0.0236270117166	0.0220521783333	-0.0293218054535	0.0293824411682	-0.0327804895265	-0.00806646696425	6.56710684204e-05	0.00514657748566	-0.00324410226974	0.0195562075356	-0.0267752656852	-0.0117461578226	0.0223141323886
[truncated: 90 more columns]
