# Supplementary material for: RIP-MD: a tool to study residue interaction networks in protein molecular dynamics
Source: PeerJ. 2018 Dec 7;6:e5998. doi: 10.7717/peerj.5998 (PMC6287582; doi:10.7717/peerj.5998)
Supplement: Supplemental Information 3 [file peerj-06-5998-s003.zip › supp_script_ripmd/script_B/README]

Script Written by Jose-Antonio Garate (jgarate@dlab.cl)

This script take the MD2 dynamics and reference frame and return the closing event defined by the collective variable defined as

D= (1/N) Sum (COMB_n -COM_MD2)**(1/2)

The COM_bsheet.tcl script requires 3 variables  to be inputed.
For example, vmd -dispdev text -e path/to/COM_bsheet.tcl -args path/to/inputpsf path/to/inputdcd path/to/reference_pdb
