# Supplementary material for: RIP-MD: a tool to study residue interaction networks in protein molecular dynamics
Source: PeerJ. 2018 Dec 7;6:e5998. doi: 10.7717/peerj.5998 (PMC6287582; doi:10.7717/peerj.5998)
Supplement: Supplemental Information 3 [file peerj-06-5998-s003.zip › supp_script_ripmd/script_B/fit_bigdcd.tcl]

proc fit_bigdcd { {mol top} selection } {
    
     set ref [atomselect $mol "$selection" frame 0]
     set sel [atomselect top "$selection"]
     set all [atomselect top all]
     $all move [measure fit $sel $ref]
} 
